# Supplementary material for: Monitoring Pharmacologically Induced Immunosuppression by Immune Repertoire Sequencing to Detect Acute Allograft Rejection in Heart Transplant Patients: A Proof-of-Concept Diagnostic Accuracy Study
Source: PLoS Med. 2015 Oct 14;12(10):e1001890. doi: 10.1371/journal.pmed.1001890 (PMC4605651; doi:10.1371/journal.pmed.1001890)
Supplement: S1 Data and Scripts — (GZ) [file pmed.1001890.s001.gz]

Archive with 17 entries (17 files):
- Highly_Expressed_Data
- Figure4d.py
- master_script.py
- tacrolimusDosageImRep
- Figure4c.py
- Figure2c.py
- anelloLoads.txt
- Figures3_5_S1.py
- README
- Figure4b.py
- Figure2b.py
- rejections_Biopsy
- All_Raw_Data
- rejections_DNA
- biopsy-1.data
- Figure4a.py
- Figure2a.py
