# Supplementary material for: Monitoring Pharmacologically Induced Immunosuppression by Immune Repertoire Sequencing to Detect Acute Allograft Rejection in Heart Transplant Patients: A Proof-of-Concept Diagnostic Accuracy Study
Source: PLoS Med. 2015 Oct 14;12(10):e1001890. doi: 10.1371/journal.pmed.1001890 (PMC4605651; doi:10.1371/journal.pmed.1001890)
Supplement: S1 Data and Scripts — (GZ) [file pmed.1001890.s001.gz › Highly_Expressed_Data]

I4	60	0.0026	0	34,5,2,2,19,2,2,2,2,2,3,2,2,2,2,2,2,2,23,	4,3,2,2,2,2,9,2,2,2,6,2,3,2,	2,2,2,2,2,2,2,3,2,2,2,2,3,2,2,3,2,2,2,2,2,2,2,2,2,2,3,7,2,2,3,4,3,2,3,2,2,3,2,2,2,2,2,3,4,2,2,3,2,2,3,2,3,2,2,2,2,2,2,3,2,2,2,2,2,2,2,4,2,3,2,2,2,2,2,2,2,2,2,2,2,2,2,2,2,3,2,2,2,2,2,2,3,2,2,2,3,2,2,2,2,2,2,2,3,3,3,3,2,2,2,2,2,2,2,2,2,3,2,2,2,2,2,2,2,3,2,2,2,2,3,3,2,3,2,2,2,2,2,3,2,2,2,2,2,3,2,2,2,2,3,3,2,2,2,2,2,2,2,2,2,2,2,2,2,9,2,3,2,2,2,2,2,2,2,2,2,2,3,2,2,2,2,2,2,2,17,2,3,2,2,2,2,2,3,2,2,2,2,…	4,2,3,2,2,2,2,2,10,2,2,2,2,2,2,2,3,2,2,2,4,2,3,2,2,2,3,2,33,3,3,		2,2,	3967
I4	105	0.0060	1R/1A	3,2,4,2,2,2,2,2,	2,2,2,2,2,3,2,2,2,8,2,2,6,3,3,2,2,2,2,2,2,	2,2,2,2,2,2,2,2,3,2,2,2,2,3,2,2,2,2,2,2,2,2,2,2,2,2,2,3,2,3,2,3,2,2,2,2,3,2,2,2,2,2,2,2,2,2,2,2,2,3,2,2,2,2,2,2,2,4,3,2,2,2,2,2,2,2,2,2,2,2,2,2,2,2,2,2,2,2,2,2,2,2,2,2,2,2,2,2,2,3,2,2,2,2,3,4,3,3,2,2,2,2,2,2,2,2,4,2,2,2,2,3,2,2,2,2,2,2,2,2,2,2,2,2,2,2,2,2,2,2,2,2,2,2,2,2,2,2,2,2,2,2,2,2,2,2,2,2,2,2,2,3,2,3,2,4,3,3,2,2,2,2,2,4,2,2,2,2,3,2,2,2,2,2,2,2,3,2,2,2,2,2,2,2,2,2,2,2,3,2,2,2,2,2,2,2,2,2,2,2…	3,2,2,2,2,2,2,2,2,2,2,2,2,2,3,2,2,2,2,2,2,2,2,2,2,2,3,2,2,2,2,2,2,2,2,2,		2,2,2,	3987
I4	135	0.0128	1R/1A	6,7,4,2,5,	2,2,2,2,3,2,2,2,3,	2,2,2,2,2,2,2,2,3,2,2,2,2,3,3,2,4,2,2,2,3,2,2,2,2,3,2,2,2,2,2,2,3,2,2,2,2,2,3,3,3,2,2,3,3,2,2,2,2,2,2,2,2,2,2,2,2,2,2,2,2,2,2,2,2,2,3,2,2,2,2,2,2,2,2,2,2,2,2,2,2,2,2,2,2,2,2,2,2,2,2,2,2,2,2,2,2,2,2,2,2,2,2,2,2,2,2,2,2,3,2,2,2,2,2,2,2,2,2,2,2,2,2,3,2,2,2,2,2,2,4,2,2,2,2,2,2,2,2,2,3,2,2,2,2,2,2,3,2,2,2,2,2,2,2,2,2,2,2,2,2,2,2,2,3,2,2,3,2,2,2,2,2,2,2,2,2,2,2,2,2,2,2,2,2,2,2,2,2,2,3,2,3,2,2,3,2,2,2,2…	2,2,2,2,3,2,2,3,2,2,2,2,2,2,4,2,2,2,2,2,		2,2,2,2,2,	4040
I4	180	0.0719	0	2,2,2,2,3,2,2,3,3,2,	2,2,2,4,2,2,2,2,2,6,4,2,2,2,2,2,2,3,2,2,	2,3,2,2,4,3,2,2,2,3,2,3,3,3,2,2,2,3,2,2,2,3,2,2,2,2,2,3,2,2,2,6,2,2,2,2,2,2,2,2,3,2,2,2,2,2,3,2,2,2,2,2,2,2,3,2,2,2,2,2,3,2,2,2,3,2,2,2,2,2,2,2,2,2,2,2,2,4,2,2,2,3,2,2,2,2,2,2,2,2,3,2,2,2,2,2,2,3,2,2,2,2,2,2,2,2,4,2,2,2,2,2,2,2,2,2,2,2,2,3,2,3,3,2,2,3,2,3,2,2,2,2,3,2,2,2,3,2,2,2,3,2,2,2,2,2,3,2,3,2,2,3,6,2,2,2,2,2,2,3,2,3,2,2,2,2,2,2,2,2,2,2,3,5,2,2,2,2,2,2,2,3,2,2,2,2,2,2,2,2,2,2,2,2,2,4,2,3,2,2…	2,2,2,2,4,2,2,2,2,2,2,2,2,2,2,4,3,2,2,2,3,2,2,3,2,2,2,2,2,3,2,2,	3,	2,3,2,2,3,3,3,2,2,2,	3993
I4	210	0.0349	1R/1A	3,2,3,2,2,5,	2,3,2,2,2,2,2,4,3,2,	2,2,2,2,2,2,2,2,2,2,2,2,2,2,2,2,2,2,2,2,2,2,2,2,2,2,3,2,2,2,3,2,2,3,2,2,2,3,2,2,2,2,2,2,2,2,2,2,2,2,2,2,2,2,2,2,2,3,2,2,2,2,2,2,2,2,2,2,2,2,2,2,2,2,2,2,2,2,2,2,2,3,2,4,2,2,2,2,2,2,5,2,2,2,2,2,3,3,2,2,2,2,2,2,2,3,2,3,3,2,2,2,2,3,2,2,2,2,2,2,2,2,2,2,2,3,2,3,2,2,3,2,2,2,2,2,3,2,2,2,2,2,2,2,3,2,2,3,2,2,2,2,2,2,4,2,2,2,2,2,2,2,2,3,2,2,2,2,2,2,2,2,2,2,2,2,2,2,2,2,2,2,2,2,2,2,2,2,2,2,2,2,2,2,2,2,2,2,2,2…	2,2,2,2,2,2,2,2,3,2,2,3,2,2,5,		2,2,2,2,2,2,	3908
I4	270	-0.2133	0	3,2,11,2,2,10,6,2,2,7,	2,2,2,2,2,2,2,	2,2,2,2,2,2,2,2,2,2,2,2,2,2,3,2,2,2,2,2,3,2,2,2,2,2,2,2,2,2,2,2,3,2,2,2,2,2,3,2,2,2,2,2,2,2,2,2,2,2,3,2,2,2,2,2,2,2,2,2,2,2,2,2,2,3,2,2,2,2,2,3,2,2,2,4,3,2,2,2,2,2,2,2,2,2,2,3,2,2,2,2,2,2,2,2,2,2,3,2,2,2,2,2,2,2,2,2,2,2,2,2,2,2,2,2,2,2,2,3,2,2,2,2,2,2,2,2,2,2,2,2,2,2,2,2,3,2,3,2,2,2,2,2,3,2,2,2,2,2,2,2,2,3,2,2,2,2,2,3,2,2,2,2,2,2,2,2,2,2,6,2,2,2,2,2,2,2,2,2,2,2,2,2,2,3,2,2,2,2,2,2,2,3,2,2,2,2,2,2…	2,2,2,2,2,2,2,2,		2,2,	3939
I4	330	-0.0423	0	2,2,2,18,2,2,2,	2,2,2,2,3,2,2,3,2,2,2,2,2,	2,2,2,2,2,3,3,2,3,2,2,2,2,2,2,2,2,2,2,2,3,2,2,2,3,2,2,2,2,2,2,2,2,2,2,2,2,3,2,4,2,3,2,2,2,2,2,2,2,2,2,2,2,2,2,2,2,2,2,2,2,2,2,2,2,2,2,2,2,2,2,2,2,2,2,2,2,2,2,2,2,2,2,2,2,2,2,2,2,2,2,2,3,2,3,2,2,2,2,2,2,2,2,2,2,2,2,2,3,2,2,2,2,4,2,2,2,3,2,2,2,2,3,3,2,2,3,2,2,2,2,2,2,2,2,2,2,2,2,2,2,2,2,2,2,2,2,2,2,2,2,2,2,2,2,2,2,2,2,2,2,2,2,2,3,2,2,2,2,2,2,2,2,2,2,2,2,4,2,3,2,2,2,2,2,2,2,2,2,2,2,2,2,2,2,3,2,2,2,2…	2,2,2,2,2,2,2,2,2,2,2,2,2,2,2,		2,2,2,2,2,2,2,	3974
I4	480	-0.0381	1R/1A	3,12,2,2,6,2,2,2,6,3,2,9,2,2,	2,2,3,2,2,2,2,4,	2,2,2,2,2,2,2,2,2,2,2,2,2,2,2,2,2,2,3,2,2,2,2,3,2,4,2,2,2,2,2,2,2,2,2,2,4,2,2,2,2,2,2,2,2,2,2,2,2,2,2,2,2,2,2,2,2,2,2,3,2,2,2,2,2,2,2,2,2,2,2,2,2,2,3,2,2,2,2,2,2,2,2,2,2,3,2,2,2,3,2,2,2,2,2,2,2,2,2,2,2,2,2,2,2,2,2,2,2,2,2,2,2,2,2,2,2,2,2,2,2,2,2,2,2,2,2,2,2,2,2,4,2,2,3,2,4,8,2,2,3,2,2,2,2,2,2,2,2,2,2,2,2,2,2,2,2,2,2,2,2,2,2,2,2,2,2,2,2,2,	2,2,2,2,		2,	3980
I4	720	-0.0311	Allomap32	2,3,2,3,5,4,2,4,5,4,	2,2,	2,2,2,2,2,2,2,2,2,2,3,2,2,2,3,2,2,2,2,2,2,2,2,2,2,2,2,2,2,2,2,2,2,2,2,2,2,2,2,2,2,2,2,2,2,2,2,2,2,2,2,2,2,2,2,7,2,2,2,2,	2,2,			4003
I5	14	0.5580	Undetermined	7,7,6,2,5,15,29,2,2,5,2,2,2,4,2,23,111,2,34,2,3,4,21,3,8,22,19,11,4,42,18,5,17,9,3,13,7,23,2,2,6,2,27,3,4,2,6,14,4,2,10,25,2,4,4,3,9,47,2,5,15,2,5,4,7,3,2,2,3,2,20,6,2,3,3,2,16,2,2,6,5,17,10,2,16,8,3,3,5,	2,3,2,2,14,2,2,4,3,2,4,3,7,10,5,3,15,4,2,3,3,14,2,16,14,8,6,2,2,2,3,3,2,4,3,10,4,6,7,5,3,2,3,2,2,2,2,	2,2,2,2,2,3,2,2,2,2,2,22,2,2,2,2,2,2,2,3,2,19,2,2,19,2,2,2,2,2,11,13,2,15,2,2,3,2,2,9,2,2,2,2,2,6,12,2,3,9,2,2,5,2,2,3,2,2,2,20,2,2,2,2,2,2,2,2,2,2,2,2,2,14,11,2,2,2,20,5,2,2,2,3,2,23,2,7,2,2,2,2,2,2,2,21,2,2,2,2,2,	3,5,2,2,6,2,2,3,2,2,8,2,2,2,2,5,8,2,2,2,		2,	3996
I5	21	-0.3623	0	9,6,2,2,5,10,2,2,5,6,74,45,35,2,15,10,3,4,4,2,16,3,2,30,3,2,4,2,2,136,19,13,2,2,30,2,2,8,3,2,4,2,3,6,2,4,3,28,2,	2,2,2,2,2,2,4,3,2,2,3,7,3,2,8,2,2,2,2,3,2,2,2,2,2,	2,2,5,2,59,2,2,2,2,2,2,2,2,2,2,4,3,2,2,2,5,2,2,2,2,3,2,2,2,2,2,2,2,2,2,3,3,2,2,2,3,2,2,2,2,2,2,3,6,2,2,3,2,2,2,4,4,2,2,2,2,3,3,2,3,2,3,2,2,3,4,3,2,2,2,2,4,4,2,2,2,2,2,2,2,2,5,2,2,4,2,2,2,2,2,2,2,3,2,2,2,2,2,2,2,2,3,2,2,2,2,2,2,2,2,2,2,2,2,2,2,3,2,2,3,3,2,2,5,2,4,2,2,2,3,2,2,3,2,2,3,4,2,2,2,2,2,3,2,2,4,2,3,4,2,2,3,18,2,2,3,2,2,2,2,3,2,2,3,3,2,2,2,3,2,2,3,2,2,2,2,2,2,3,3,4,2,2,2,2,2,2,2,2,3,4,2,2,2…	3,3,2,2,3,2,2,2,2,2,7,2,2,2,2,2,3,2,2,2,2,2,11,2,2,4,2,2,3,2,2,3,165,2,4,2,2,2,2,2,2,2,2,75,2,2,2,2,2,3,3,2,2,8,2,2,		2,2,2,2,2,2,2,	3977
I5	30	-	-	3,2,39,7,2,2,5,10,4,4,3,2,17,2,7,2,4,2,2,2,2,2,30,2,2,7,7,2,2,2,2,5,2,3,2,3,3,2,6,2,5,2,30,7,5,2,27,12,2,	2,3,2,2,10,4,6,2,5,3,2,2,	2,2,2,2,2,2,2,4,3,2,2,6,3,2,2,2,2,2,2,3,2,2,2,3,2,2,2,2,2,2,3,2,2,2,2,2,3,2,2,2,2,2,3,2,2,2,2,3,2,2,2,2,2,2,3,3,2,2,2,2,2,2,2,2,2,2,2,2,2,2,2,2,2,2,2,3,2,2,2,2,2,2,2,2,2,2,2,2,2,2,2,2,2,2,2,2,2,2,19,2,2,2,2,2,2,2,2,2,2,2,2,2,2,3,2,2,2,2,2,2,2,2,2,2,2,5,2,3,2,2,2,2,2,2,3,2,4,2,2,2,2,2,2,2,2,2,2,2,2,2,2,2,2,3,2,3,2,2,2,2,2,2,2,2,2,2,2,2,2,2,2,2,2,2,2,2,2,2,4,2,2,2,2,2,2,2,2,2,2,2,2,2,2,2,2,2,2,2,3,…	3,54,2,20,2,2,2,2,3,2,4,7,2,2,2,2,2,2,2,2,2,2,2,12,2,2,2,2,2,12,		2,2,2,2,2,2,2,	4019
I5	30	-	-	4,8,10,18,7,2,25,2,3,3,4,2,7,5,2,5,5,3,5,11,3,10,2,11,9,2,11,2,6,4,3,8,5,4,10,2,3,4,4,3,5,42,	33,2,13,2,12,2,2,6,9,2,3,7,13,3,8,2,26,2,6,2,2,2,	2,2,2,2,2,2,2,2,2,2,2,2,2,2,2,2,3,2,2,2,2,3,2,2,2,2,2,2,2,2,2,2,2,2,2,2,2,2,2,2,2,2,2,2,2,2,2,2,2,4,3,2,2,3,2,2,2,2,2,3,2,2,2,2,2,2,2,2,2,2,2,2,3,2,2,2,2,2,2,2,2,2,2,2,2,2,2,2,2,2,2,2,2,2,4,2,2,2,3,2,2,2,2,2,3,2,2,2,3,6,2,2,3,2,2,2,4,2,2,2,2,2,2,2,2,2,2,2,2,2,2,2,2,2,2,2,2,3,4,2,3,2,2,2,2,2,2,2,2,2,4,2,3,3,2,2,2,2,2,2,3,2,2,2,2,2,2,2,2,2,2,2,3,4,2,	2,2,3,2,2,2,2,2,2,2,2,32,5,2,16,2,2,14,3,2,2,2,3,2,2,2,2,	3,	2,2,	3978
I5	60	0.0140	0	5,2,9,2,2,11,2,9,2,2,2,2,20,2,	2,2,2,2,2,2,	2,2,2,2,2,3,2,10,2,3,2,2,4,2,2,2,2,2,2,2,2,2,2,2,2,2,2,2,2,2,2,3,2,2,2,2,2,2,2,2,2,2,2,2,2,2,2,2,3,2,2,2,2,2,2,3,2,2,2,2,2,2,2,3,2,2,12,2,2,2,2,2,2,2,2,2,2,2,2,2,3,2,2,2,2,2,2,2,2,2,2,2,2,2,3,5,2,2,2,2,2,2,2,2,2,2,6,2,2,2,2,3,2,2,2,2,2,3,2,2,2,2,2,3,2,2,2,3,2,2,2,2,2,2,2,2,2,2,2,2,3,2,2,2,2,2,2,2,2,2,2,2,2,2,2,2,2,2,2,2,2,2,4,2,2,2,2,2,2,2,2,2,2,2,2,2,2,2,2,2,2,2,2,2,2,2,3,2,2,3,2,2,3,2,2,2,3,2,2…	3,3,2,2,3,2,2,2,2,6,2,2,2,2,2,		2,2,2,2,2,	4019
I5	90	-0.0201	0	2,16,2,2,2,3,20,2,12,3,3,2,2,2,27,2,4,20,5,2,2,75,2,	2,2,5,2,37,614,2,2,42,2,2,101,2,2,2,12,2,2,3,9,3,8,11,19,43,2,2,65,2,3,2,2,2,2,310,	2,2,3,5,2,4,2,2,2,2,2,3,2,2,2,4,2,3,5,2,4,4,2,2,2,2,2,3,2,2,2,2,2,2,3,2,3,3,3,2,2,2,2,2,3,2,2,2,2,2,6,3,2,2,2,2,3,2,3,3,3,2,2,2,2,6,2,2,2,2,3,2,2,2,2,2,2,3,2,2,4,5,2,4,3,3,2,2,2,2,2,2,2,2,2,2,2,2,2,2,2,2,2,2,4,2,2,2,2,2,2,2,2,2,2,2,2,2,2,2,2,2,2,2,3,2,2,2,2,2,2,2,4,2,2,2,2,3,2,2,3,2,2,2,2,3,2,3,2,3,2,5,2,2,2,4,2,2,2,2,2,3,2,2,2,2,3,4,3,2,4,3,2,2,3,3,2,2,2,2,2,2,2,2,2,3,3,2,2,2,2,2,3,3,2,2,2,2,2,2…	2,2,3,2,2,2,4,2,2,3,4,4,3,2,2,2,4,2,3,3,3,4,2,3,		2,2,3,2,2,	4003
I5	120	-0.0002	0	33,8,2,4,4,2,2,2,2,2,11,	2,21,8,2,2,4,3,4,	2,2,2,2,2,2,2,2,2,2,2,2,2,2,2,2,2,2,2,2,2,2,2,2,2,2,2,2,2,2,2,2,2,2,2,2,2,2,2,2,3,2,2,2,2,2,2,2,3,2,4,2,2,2,2,2,2,2,2,2,2,2,2,2,2,2,2,2,3,2,2,2,2,2,2,3,2,2,2,2,2,2,2,2,2,2,2,2,2,2,2,2,2,2,2,2,2,3,2,2,2,2,2,2,2,3,2,3,2,2,2,2,2,2,2,2,2,3,2,2,2,2,2,2,2,2,2,2,2,2,2,2,2,2,2,2,2,2,2,2,2,2,2,2,2,2,2,3,2,2,2,2,2,2,2,2,2,2,2,2,2,2,3,2,2,2,2,2,2,2,3,2,2,2,2,2,3,2,3,2,2,4,2,2,2,3,2,3,2,2,10,119,2,2,2,2,2,2,…	2,2,2,2,2,2,2,2,2,2,2,2,3,3,4,2,2,2,2,2,2,2,2,3,2,2,3,2,2,2,		3,2,2,2,2,	3982
I5	150	0.0740	1R/1A	2,10,4,3,20,3,3,4,2,2,2,2,3,2,2,2,2,2,2,	14,9,19,3,2,5,3,4,2,10,2,2,3,11,6,5,4,8,2,2,5,2,11,5,2,6,2,3,2,49,	2,2,2,2,2,2,2,3,2,2,2,2,2,2,2,2,2,2,2,2,2,2,3,2,2,2,2,2,2,2,2,2,2,2,2,2,2,2,2,2,2,2,2,2,2,2,2,2,2,2,2,2,2,2,2,2,2,2,2,2,2,2,2,2,2,2,2,2,3,2,2,2,2,2,2,2,2,2,3,2,2,2,2,2,2,2,2,2,2,2,2,2,2,2,2,2,3,2,2,2,2,2,2,2,2,2,2,2,2,2,2,2,2,2,2,2,2,3,2,3,2,2,2,2,	3,2,2,2,2,2,		2,	3974
I5	180	0.0640	Allomap26	4,2,2,2,	13,3,2,2,2,	2,2,2,2,3,2,2,2,2,2,2,2,2,2,2,2,2,2,2,2,2,2,2,2,2,2,2,2,2,2,2,2,2,2,2,2,2,2,2,2,2,2,3,2,2,2,2,3,2,2,2,2,2,2,2,6,2,2,2,2,2,2,2,2,2,2,3,3,2,2,2,2,2,2,2,2,2,3,2,2,2,2,2,3,2,2,2,2,2,2,2,2,2,2,2,2,2,2,2,2,2,2,2,2,2,3,2,3,2,3,2,3,2,2,2,2,2,2,2,2,2,2,2,2,2,2,3,2,3,2,2,2,2,2,2,2,2,2,2,2,2,2,2,2,2,4,2,2,2,2,2,2,2,2,2,2,3,2,2,2,2,2,2,2,2,2,2,2,2,2,3,2,2,2,2,2,2,2,2,2,2,2,2,2,2,2,3,2,3,3,2,2,2,2,2,2,2,2,2,2…	2,2,2,2,2,2,3,2,2,2,2,2,2,2,2,2,		2,2,	3993
I5	240	-0.1501	Allomap20		2,2,2,2,	2,2,2,2,2,2,3,2,2,2,2,2,2,2,2,2,2,2,2,2,2,7,2,2,2,2,2,2,2,3,2,2,2,2,2,2,2,2,2,2,3,2,2,2,3,2,2,2,2,2,2,2,2,2,2,2,2,2,2,2,3,2,2,3,3,2,2,2,2,2,2,2,2,3,2,2,2,2,2,2,2,2,2,3,2,2,2,2,2,2,3,2,2,2,2,2,2,2,2,2,2,3,2,2,3,2,2,2,3,2,2,2,2,2,2,2,2,2,2,2,2,2,2,2,2,2,2,3,2,2,2,2,2,2,2,2,2,2,2,2,2,2,2,2,2,2,2,2,2,3,2,2,2,2,2,2,2,2,2,2,2,2,2,2,2,2,3,2,2,3,2,2,3,2,2,2,2,3,2,2,2,3,2,2,2,2,2,2,2,2,2,2,2,3,2,2,2,2,2,2…	2,2,2,2,2,2,2,2,2,2,2,2,			4055
I5	300	-0.0296	Allomap26	14,2,2,5,4,	2,2,2,2,2,2,2,2,2,	2,2,2,3,2,2,2,2,2,2,2,2,2,2,2,2,3,2,2,3,2,2,4,2,2,2,2,4,3,4,2,2,2,2,2,2,2,2,2,2,2,2,2,4,2,2,2,4,2,2,2,3,3,3,2,2,2,3,2,2,2,2,2,2,3,2,2,2,2,3,2,3,4,3,2,2,2,2,2,2,2,2,2,3,2,2,2,2,2,2,2,2,2,2,2,3,2,2,2,2,2,2,2,2,2,3,2,2,3,2,2,2,2,2,2,2,3,2,2,2,2,2,2,2,2,4,2,2,2,5,2,2,2,2,2,2,2,2,2,3,2,2,2,3,2,2,2,2,2,2,2,2,2,2,2,2,2,2,2,2,4,3,2,2,3,2,2,2,2,2,2,2,2,2,3,2,2,2,2,2,2,2,2,2,2,2,2,2,2,2,2,2,2,2,2,4,3,2,4,3…	2,2,2,2,2,2,2,2,2,2,		2,2,2,	4015
I5	390	-	-	2,		2,2,2,2,3,3,2,2,2,2,2,2,2,2,2,2,2,2,2,2,2,2,2,2,2,3,2,2,2,2,2,2,2,2,2,2,2,2,2,2,2,2,2,2,2,2,2,2,2,2,2,2,2,2,2,2,2,2,2,2,2,2,2,2,2,2,2,2,2,2,2,	2,15,			4020
I13	7	0.0805	Undetermined	2,25,2,2,2,22,2,5,5,7,2,12,29,3,2,2,8,2,2,11,2,2,6,2,2,2,2,2,12,2,2,6,3,2,2,3,16,2,2,7,3,2,	2,2,2,11,17,2,2,16,2,2,2,2,	2,2,2,2,2,2,2,2,2,2,2,2,2,2,2,2,2,2,2,2,3,2,2,2,2,2,2,2,3,2,4,2,2,2,2,2,2,2,2,2,2,2,2,4,3,2,2,2,2,2,2,3,2,2,2,2,2,2,2,2,2,2,2,2,2,2,2,2,2,2,2,2,2,2,3,2,3,2,2,2,2,2,2,2,2,2,2,2,2,2,2,3,2,2,3,2,2,2,2,2,2,2,2,2,2,2,2,40,2,2,2,2,2,2,2,2,2,2,2,42,3,2,2,3,2,2,2,2,2,2,4,2,2,2,2,5,2,2,2,2,2,2,2,2,2,2,2,3,2,2,2,2,2,2,3,2,2,2,2,2,2,2,2,2,2,2,2,2,2,2,2,2,2,2,2,2,2,2,2,2,2,2,2,2,2,2,2,2,2,2,2,3,2,2,2,2,2,2,2…	3,2,2,2,4,2,2,2,2,2,2,2,2,2,2,2,2,2,3,2,2,2,2,2,2,2,2,3,3,4,2,2,2,2,2,		2,2,	3942
I13	14	0.2366	0	2,2,8,113,2,2,41,2,3,2,5,2,2,2,2,4,8,2,2,2,2,2,81,2,26,50,2,3,4,3,22,2,2,2,2,3,2,26,2,3,2,46,7,4,2,3,2,4,2,4,4,5,2,2,18,2,2,2,77,248,2,422,2,2,2,2,31,2,2,2,2,2,2,3,2,2,2,2,3,3,35,2,2,12,6,2,2,2,5,2,2,8,10,2,2,32,4,4,2,2,13,2,2,	19,2,2,2,2,2,2,3,3,69,2,2,5,2,2,2,2,3,2,60,4,	4,2,2,3,2,2,4,2,3,2,4,2,3,2,2,2,3,2,2,2,2,2,2,2,4,2,2,2,4,2,2,2,2,2,4,2,2,2,2,2,2,4,3,3,2,2,2,2,2,2,2,6,2,2,3,3,2,2,3,2,2,2,2,2,2,3,2,2,2,3,2,2,3,4,4,2,2,2,2,2,3,2,3,2,2,4,2,2,2,2,3,2,2,2,2,3,2,2,3,2,2,3,2,2,4,2,2,2,2,2,3,2,2,2,2,3,2,2,2,2,4,2,2,2,2,2,3,4,2,2,2,2,2,2,2,2,2,2,2,3,3,3,2,2,2,2,2,3,2,2,2,2,2,2,2,2,3,2,2,2,4,2,2,4,2,2,2,2,2,3,2,3,225,3,3,2,2,2,2,2,2,3,2,2,2,2,2,2,2,2,2,2,2,2,2,	2,45,3,4,2,2,3,2,2,2,2,2,2,2,3,2,3,2,2,2,2,2,2,3,2,2,2,3,2,2,3,3,3,6,3,2,2,2,4,2,2,2,2,2,5,164,2,2,2,2,2,3,2,2,2,		2,2,	4095
I13	21	0.1399	0	5,2,3,19,2,2,2,23,6,16,6,3,26,10,6,5,8,9,27,2,8,95,37,3,11,9,12,10,29,6,11,3,2,2,16,4,2,3,4,4,9,22,7,2,2,21,2,14,10,7,9,4,5,11,14,3,2,2,39,2,3,2,14,2,24,2,15,3,11,3,5,8,2,6,14,8,3,2,9,31,6,2,28,44,2,30,2,21,2,35,16,10,19,2,2,2,2,5,2,9,3,2,4,16,14,4,2,2,2,3,11,2,6,4,8,2,2,2,14,3,10,9,5,	5,2,9,7,26,4,4,2,2,2,2,2,12,2,25,2,18,2,2,3,2,2,26,6,2,4,2,17,12,2,2,8,	2,3,2,2,2,2,2,2,2,2,2,2,3,2,2,2,3,3,2,2,2,2,2,2,2,22,2,2,2,2,3,2,2,2,3,2,3,2,2,2,4,2,2,3,2,2,2,2,2,39,2,2,2,2,2,2,2,2,2,2,2,18,2,2,2,2,2,2,2,2,2,3,2,9,2,3,2,2,2,2,6,2,2,5,2,2,2,2,3,4,2,2,2,2,2,2,2,2,2,2,2,2,2,2,4,2,15,2,2,2,2,2,2,2,2,2,2,3,2,2,	2,77,9,2,3,2,13,2,2,2,2,3,2,3,4,2,2,2,5,2,2,2,2,2,2,2,8,26,2,2,2,2,5,11,23,2,2,2,2,2,2,		2,	3975
I13	30	-0.0766	Undetermined	30,2,3,2,83,3,3,3,2,56,13,2,2,2,3,2,6,22,19,3,2,5,2,3,10,3,2,2,6,16,11,3,2,6,4,2,2,2,2,2,2,20,3,4,2,23,18,2,2,2,2,2,130,2,3,3,2,2,3,2,2,4,505,2,2,3,25,2,7,5,2,17,3,4,2,5,21,6,9,19,2,3,2,6,2,2,29,45,2,10,2,3,2,2,2,4,41,165,2,3,3,4,3,34,2,2,2,2,2,3,3,2,3,55,7,6,3,2,3,2,2,2,16,2,3,2,2,3,5,15,6,3,6,2,2,43,4,2,2,2,3,3,4,	3,2,3,18,2,12,2,2,2,2,3,26,3,2,2,11,2,	3,2,3,2,2,2,2,2,2,2,3,2,2,2,2,2,3,2,2,2,2,2,2,2,2,4,2,2,2,2,2,5,2,2,2,2,2,2,2,2,2,2,2,2,2,4,2,3,2,2,4,2,3,2,2,2,2,3,2,2,3,2,2,3,4,2,2,2,2,4,2,2,3,2,2,3,2,4,2,2,2,2,3,2,2,2,3,6,4,3,2,3,2,2,2,2,2,2,3,3,2,3,4,2,3,2,2,2,121,2,2,2,2,2,2,2,2,2,2,5,2,3,2,2,2,2,2,4,2,2,2,2,2,4,3,7,2,2,3,2,2,2,2,2,2,2,2,3,3,2,2,3,2,3,5,6,2,3,2,4,2,2,2,2,2,2,2,2,2,4,2,4,2,2,2,3,2,2,2,2,2,2,2,2,2,3,3,2,2,2,2,8,2,2,2,3,2,2,2…	3,2,3,2,2,2,3,4,3,4,2,2,3,2,2,2,4,2,2,2,4,2,3,3,2,68,2,2,3,2,2,2,3,10,2,2,2,3,2,2,3,2,2,4,2,3,		2,2,	4078
I13	60	-0.1409	0	2,2,2,2,2,3,2,3,2,2,2,3,2,2,3,2,2,2,2,2,2,2,234,2,3,3,2,2,2,3,2,3,2,2,3,3,2,4,3,2,2,2,2,2,2,2,2,2,2,2,2,2,2,2,2,2,3,2,3,2,3,2,2,2,2,2,25,2,147,3,2,2,2,2,3,2,	2,47,3,2,4,2,3,2,2,3,2,2,2,3,311,2,4,2,2,4,2,26,3,2,2,2,3,2,2,2,	2,2,2,2,2,2,3,2,2,2,2,2,2,2,3,8,3,2,2,2,2,2,3,2,2,2,4,3,4,2,3,3,2,2,2,2,2,2,2,3,2,2,2,2,3,2,2,2,3,3,3,3,2,2,2,2,2,2,2,2,2,3,3,5,2,2,2,6,2,2,3,3,2,2,3,4,3,2,2,3,2,2,2,2,3,2,2,2,2,2,2,2,4,2,3,2,2,2,2,2,6,2,2,2,2,3,2,2,2,2,2,4,2,2,3,2,2,2,2,2,2,2,3,2,3,2,2,4,2,6,2,3,2,54,2,3,2,3,3,4,3,2,2,2,2,2,2,3,3,3,2,2,4,2,3,3,3,3,2,2,2,2,2,4,3,2,2,2,2,2,2,2,2,2,2,2,2,2,4,2,4,2,2,2,2,2,2,2,2,2,3,2,5,2,2,2,2,2,3,…	3,2,2,2,2,3,2,2,3,2,2,2,4,2,2,2,3,2,2,2,3,2,2,2,2,2,2,61,4,2,2,2,2,2,2,4,2,2,5,2,4,3,2,2,2,2,2,3,2,2,2,2,2,3,2,2,3,3,3,3,3,2,2,2,2,3,2,2,		2,2,	3975
I13	90	-0.1031	0	2,2,6,11,5,3,2,8,3,5,24,35,12,3,77,21,2,2,3,2,2,39,5,12,2,4,2,2,64,	7,3,3,18,2,2,2,4,54,2,2,18,2,10,5,2,5,4,2,17,2,2,9,2,4,3,2,3,10,2,2,3,2,4,20,2,3,2,2,2,9,2,2,38,11,5,6,3,3,4,9,4,4,13,2,5,3,2,2,9,2,4,19,4,5,6,2,8,5,10,3,3,2,7,15,4,2,7,2,5,5,2,3,2,2,6,6,6,4,11,2,8,6,5,4,6,4,7,15,47,2,3,18,3,2,9,2,9,9,2,4,3,4,5,2,3,5,4,7,2,5,2,12,11,6,2,80,11,19,9,12,30,10,5,5,4,3,2,10,20,4,8,5,2,2,2,26,6,5,6,60,2,11,5,3,2,2,3,4,3,4,16,3,3,13,6,7,3,8,51,3,7,2,2,8,	2,4,3,3,2,2,2,2,2,2,2,2,3,2,2,2,2,17,2,3,3,2,3,3,3,2,6,2,2,2,2,2,2,2,3,3,2,2,2,2,2,2,2,142,2,4,3,2,2,2,2,3,2,2,2,2,3,2,3,2,3,2,2,2,2,2,6,3,2,2,3,3,2,2,2,3,2,2,3,3,2,2,3,2,2,2,2,2,2,2,2,4,2,2,2,2,2,4,2,2,2,3,2,2,2,2,3,2,2,2,3,2,2,3,2,2,4,3,6,2,2,2,2,2,2,2,2,2,2,2,2,3,3,3,2,3,2,2,2,2,2,3,2,3,4,2,2,2,3,2,2,2,2,2,3,2,3,	6,2,3,2,2,2,2,3,3,2,2,28,2,6,4,2,4,2,2,			3994
I13	120	-0.1018	0	2,2,2,2,5,2,2,5,3,30,10,4,2,32,5,2,2,2,55,2,2,2,2,2,4,9,6,187,2,3,110,2,2,2,3,3,9,3,28,3,12,2,3,77,4,3,2,4,2,25,16,7,3,2,36,22,2,3,2,3,3,4,2,2,4,2,3,2,3,3,4,12,3,28,17,12,4,36,	2,2,2,53,3,3,2,127,2,5,2,2,4,2,2,2,2,3,2,24,29,2,18,4,3,38,36,5,2,2,14,2,3,2,6,38,2,2,2,2,51,3,3,4,4,83,2,13,2,34,3,4,5,4,	2,2,3,2,2,2,3,2,60,4,2,2,2,3,6,4,2,2,2,4,2,2,2,2,2,2,2,2,2,3,3,3,3,2,2,2,2,3,2,3,2,2,2,2,2,2,2,3,2,2,3,2,2,3,2,2,2,3,2,2,3,4,4,2,3,5,3,2,2,3,3,2,5,2,2,2,3,65,2,3,2,3,2,3,2,2,2,2,2,3,2,2,2,2,5,2,2,2,2,2,2,2,3,2,2,2,2,2,2,4,3,5,2,3,2,2,2,2,2,2,3,2,2,3,3,2,3,2,2,2,2,3,2,4,3,2,5,2,2,2,2,2,3,2,2,4,2,2,2,4,2,4,2,4,2,2,2,6,7,2,2,2,2,2,2,3,2,2,3,3,2,2,2,2,2,2,2,2,3,2,2,2,2,2,2,2,4,7,2,2,2,8,2,2,4,2,3,3,2…	2,3,2,4,3,3,2,3,2,2,2,2,2,2,3,3,3,2,2,2,3,2,3,2,2,2,5,2,4,2,10,2,2,3,15,2,2,2,2,2,2,2,2,6,72,3,2,4,2,2,		2,5,2,2,	4047
I13	165	-0.0144	0	11,3,3,171,2,2,2,2,2,2,2,3,6,27,2,2,3,10,2,2,2,21,4,14,2,41,2,4,2,4,2,3,3,2,2,4,55,4,3,6,2,65,2,2,3,3,2,2,3,3,9,2,2,6,2,2,3,3,	3,2,2,52,3,2,2,2,2,64,2,2,2,2,2,2,2,37,2,2,2,2,2,4,2,2,3,8,39,2,5,2,3,2,2,	2,2,2,2,2,2,2,2,2,3,4,2,2,2,2,5,2,2,3,2,2,3,2,2,2,2,2,2,2,4,3,2,3,3,2,2,3,2,2,2,2,2,5,2,3,2,3,3,2,2,2,2,2,3,2,2,4,2,4,2,3,2,3,3,5,2,2,3,2,3,2,57,3,2,2,3,5,2,2,2,3,2,5,2,2,2,2,3,3,3,3,2,4,3,3,2,4,6,2,2,2,2,2,2,2,3,2,3,2,2,3,3,2,2,2,2,4,2,2,2,2,2,58,3,2,2,2,2,2,2,3,4,2,2,2,3,3,2,3,221,2,2,2,3,4,2,2,2,2,2,2,2,2,2,2,2,2,3,3,4,2,2,3,2,3,2,2,3,2,3,2,2,2,3,2,2,6,2,2,3,5,4,3,2,2,3,2,4,3,2,2,2,2,2,3,2,2,2…	3,2,2,4,2,3,2,2,2,2,3,2,2,3,2,3,2,3,3,3,3,3,2,3,2,3,2,3,2,2,2,2,2,5,2,2,9,2,2,30,2,2,2,2,2,3,2,2,3,2,4,4,2,3,5,2,3,2,2,4,2,2,2,2,8,2,2,2,		2,3,2,2,2,2,2,2,2,	3969
I13	180	0.0132	Undetermined	2,2,3,2,7,2,5,2,23,4,19,2,25,2,3,2,3,2,2,3,2,2,3,134,3,3,5,14,6,31,12,17,2,18,19,7,3,7,9,2,2,4,15,8,5,33,16,2,4,2,8,11,	2,2,2,2,7,2,8,2,2,2,3,2,51,22,54,2,16,2,41,3,2,21,14,113,55,24,33,2,2,12,20,2,2,2,2,5,2,3,3,5,23,31,	3,2,2,3,2,2,2,2,4,4,2,2,2,3,2,3,2,3,2,4,2,2,2,2,3,2,2,3,2,2,2,2,2,2,3,2,2,23,3,3,2,2,2,2,2,2,3,2,2,2,5,2,4,2,2,2,3,2,4,2,2,2,2,3,2,2,2,2,2,2,2,4,2,2,2,3,4,2,2,2,2,2,3,2,2,4,3,3,2,2,2,2,2,2,2,2,12,3,2,3,3,2,2,4,2,2,2,3,3,2,2,2,2,2,2,2,2,4,2,2,3,3,2,2,2,3,2,2,3,59,3,2,2,3,2,2,3,3,2,2,2,3,2,2,3,2,2,2,2,2,3,3,2,3,2,2,2,3,2,2,2,2,2,3,2,2,3,2,2,2,4,3,2,2,2,3,3,2,2,2,2,2,3,3,2,3,2,2,2,2,3,2,6,70,2,2,2,3…	11,2,2,5,27,2,3,2,2,7,2,6,2,6,2,2,2,2,2,2,2,20,3,16,2,3,9,2,4,4,2,2,2,2,3,2,3,2,3,2,2,2,2,2,11,2,53,2,3,3,3,2,6,2,2,		2,2,	4042
I13	210	-0.2013	0	9,8,5,5,4,30,3,4,2,2,136,2,2,33,72,3,2,2,3,3,2,2,3,3,5,94,2,2,2,2,2,2,2,2,3,2,7,3,2,2,2,31,3,2,2,5,26,46,6,2,2,3,26,3,2,2,3,153,16,44,2,2,2,2,	38,2,2,41,3,39,12,2,2,2,3,2,10,18,2,5,2,4,2,2,3,2,28,2,3,2,38,7,2,84,2,2,2,14,2,2,8,	2,2,2,4,2,2,2,2,4,2,2,4,2,6,2,2,2,3,2,2,3,4,2,2,3,9,2,2,2,2,3,2,2,2,2,2,3,3,2,3,2,2,3,5,2,3,3,2,2,2,2,2,2,5,2,2,4,4,2,3,3,4,2,2,4,3,2,4,2,2,2,2,3,3,3,2,15,5,2,2,2,2,5,2,2,3,2,5,2,2,3,2,2,2,3,2,2,2,7,2,5,2,2,3,2,3,2,2,2,2,3,2,3,2,2,3,2,2,2,3,2,3,9,4,2,3,2,2,2,5,2,2,2,2,2,2,2,2,3,9,2,4,3,2,2,2,5,2,2,2,2,2,4,2,2,3,2,3,2,2,2,3,2,2,3,2,2,2,2,2,2,3,2,3,3,2,3,66,2,2,2,3,3,2,2,2,2,3,2,2,2,5,2,3,6,3,2,3,2…	3,6,2,2,2,12,2,3,2,2,3,4,2,2,2,3,2,2,3,2,2,2,2,2,2,4,2,2,3,2,2,2,2,2,2,2,2,7,2,2,5,2,12,2,2,31,2,3,3,37,2,2,2,2,2,3,2,4,2,2,2,2,4,2,22,3,2,3,2,2,2,2,2,38,2,2,		2,2,2,2,	3960
I13	270	-0.1383	0	6,2,6,3,2,2,6,2,2,31,2,2,2,2,85,3,13,81,2,25,3,2,2,3,2,2,2,2,4,3,2,12,2,2,4,2,2,2,	17,2,22,4,5,2,2,8,3,3,2,2,2,2,2,2,2,2,2,3,2,17,5,	2,2,3,2,3,2,7,162,2,2,2,5,2,2,2,4,3,3,2,3,2,3,2,2,4,2,2,5,2,3,4,2,4,2,2,2,4,4,4,2,2,2,2,2,2,2,2,2,2,2,4,15,2,4,2,2,3,2,2,2,2,2,6,5,2,2,4,2,2,3,3,2,3,2,2,4,3,3,3,3,2,3,2,4,2,2,2,2,4,3,132,3,2,3,2,4,3,3,2,6,2,4,2,2,5,4,2,2,2,2,3,8,2,4,3,2,3,2,2,2,4,2,6,3,2,6,2,2,3,3,2,2,2,4,3,5,2,24,2,5,2,2,4,2,4,2,2,2,2,3,3,2,4,2,2,4,2,2,3,2,2,4,2,3,2,6,2,4,2,2,2,3,3,2,5,3,2,3,3,2,2,2,2,2,2,2,2,3,4,4,3,2,2,38,2,3,…	2,64,2,4,2,3,5,4,2,2,2,2,2,3,2,2,2,6,5,2,4,4,3,15,2,3,3,4,4,2,2,5,2,3,2,7,2,2,3,2,2,3,18,2,3,2,2,2,4,2,3,2,2,2,4,2,5,2,2,2,2,4,3,3,2,2,2,2,2,38,2,3,2,3,2,2,5,2,2,3,2,2,2,3,6,2,4,			3974
I13	330	-	-	22,2,7,3,2,3,6,2,43,2,2,33,40,2,2,3,7,2,4,4,2,6,2,73,2,2,6,2,2,3,2,2,2,3,2,23,3,2,48,2,7,5,	3,2,56,2,2,2,2,2,2,3,2,3,2,2,2,2,2,3,2,21,7,32,2,14,2,2,2,2,2,2,3,3,3,8,9,2,2,2,2,2,	2,2,3,3,2,2,2,2,3,2,2,2,4,5,2,6,2,2,6,2,2,2,2,5,2,2,3,2,2,2,4,3,2,2,2,2,3,2,2,4,4,16,2,4,4,2,2,3,2,2,2,2,5,3,2,3,2,2,6,4,4,2,2,2,2,2,5,2,3,2,3,2,4,2,2,2,2,3,2,2,2,2,2,2,2,2,3,2,2,3,2,2,2,2,3,2,2,2,2,2,2,4,2,6,3,2,2,2,2,3,3,2,4,4,4,2,3,2,3,2,2,3,2,3,2,4,5,2,2,2,3,2,2,2,2,6,2,2,2,2,2,3,3,3,2,3,2,2,2,3,3,2,2,3,2,2,3,3,3,2,4,2,2,2,2,3,4,2,2,2,2,2,2,4,2,3,3,2,2,2,2,3,3,3,2,2,2,3,2,2,3,2,2,5,4,2,2,3,4,…	2,3,2,2,5,2,2,3,2,2,2,8,9,6,2,2,2,2,2,4,3,3,4,3,2,2,2,2,2,2,2,3,2,2,2,2,5,2,2,3,2,2,2,2,3,2,2,2,2,2,2,3,3,2,2,2,5,3,2,2,2,2,3,2,2,3,2,2,2,4,2,2,2,2,2,2,2,2,18,5,2,2,3,2,2,3,2,31,3,3,3,2,3,2,2,2,3,5,2,4,3,2,		2,2,	3892
I9	1	-	-	4,3,46,5,33,3,4,11,2,2,3,8,2,3,2,41,7,2,8,3,3,41,2,2,3,2,2,2,4,2,3,4,11,3,4,5,14,2,2,2,3,2,2,2,2,2,3,2,3,6,2,3,5,2,19,4,3,17,2,2,2,3,7,12,2,3,2,2,2,2,3,2,2,2,3,10,2,2,3,12,2,2,3,2,4,2,2,13,3,3,3,3,3,3,3,2,19,2,15,2,5,19,4,4,11,2,3,6,4,2,2,19,12,2,8,2,2,3,2,2,2,2,2,2,2,2,2,2,4,56,3,3,2,2,4,2,2,2,2,2,3,3,17,3,2,10,4,2,9,2,4,3,2,23,3,4,16,7,2,11,40,2,2,2,2,4,5,5,3,2,6,4,4,2,3,	2,2,2,2,2,2,5,3,2,2,3,3,5,3,2,2,2,2,2,2,2,2,3,2,4,3,2,3,3,2,6,8,3,2,2,2,14,5,2,3,2,5,2,2,2,2,2,2,2,18,3,2,3,3,3,5,2,2,2,3,2,5,2,2,2,2,2,2,2,4,2,5,2,2,2,2,2,2,4,3,6,8,3,2,2,2,2,3,2,6,2,2,3,2,2,4,5,4,2,2,3,2,2,2,4,2,2,3,2,2,2,2,5,2,2,4,2,2,2,3,2,4,2,4,2,8,4,3,2,4,2,2,6,3,4,2,2,4,3,3,3,2,2,2,4,2,2,3,2,2,4,3,4,4,4,4,3,4,2,2,4,2,3,6,2,4,5,4,2,2,2,2,2,2,3,2,3,2,2,4,5,2,6,5,8,3,3,2,2,3,2,	2,2,2,4,2,15,2,2,5,3,3,2,22,2,2,6,2,2,2,7,3,3,2,4,2,2,3,2,3,2,3,4,3,2,4,3,2,2,2,3,3,4,3,4,2,3,2,2,2,3,3,12,5,2,2,5,3,7,5,2,5,4,3,4,6,2,3,2,2,2,2,2,9,2,2,4,2,2,7,2,2,5,2,2,2,5,4,2,2,7,2,4,8,2,	3,4,2,13,2,9,2,2,4,3,2,5,3,2,22,2,3,2,3,9,2,3,3,8,2,2,3,2,2,2,2,3,12,4,6,4,2,2,2,2,5,2,	2,		4061
I9	7	0.3494	Undetermined	3,2,2,2,2,3,2,3,2,3,3,2,5,3,2,2,2,3,2,3,10,2,2,2,6,17,6,5,3,2,2,2,8,2,2,2,4,3,9,2,2,3,4,4,5,3,7,2,14,2,7,3,2,3,3,8,3,3,2,6,2,6,2,54,2,3,2,3,12,5,3,2,11,9,3,3,5,9,4,3,3,55,8,4,2,4,2,6,3,37,2,2,5,2,24,27,3,3,2,3,3,15,2,2,2,3,4,2,2,2,3,3,2,3,4,5,2,2,3,5,2,3,3,4,4,2,7,9,2,3,6,3,114,3,3,9,2,4,2,4,2,2,5,2,14,	2,6,10,3,5,3,2,3,2,3,2,4,6,3,7,5,4,26,2,2,6,5,2,7,2,3,2,2,2,3,17,2,9,10,3,3,4,3,2,2,9,5,6,3,2,3,2,2,5,6,2,3,2,4,2,2,5,3,2,3,11,2,2,19,2,6,2,2,3,2,4,5,2,5,6,6,2,2,2,10,2,7,2,2,2,4,8,6,6,3,6,	4,2,2,2,2,3,2,2,6,2,2,2,2,2,2,2,2,6,2,7,2,2,2,2,2,3,2,2,2,3,2,2,2,2,2,2,26,2,14,2,3,3,2,2,2,3,2,2,3,2,2,2,2,3,3,2,2,2,2,9,2,9,2,2,2,2,2,	4,6,3,8,5,2,2,6,4,7,2,2,2,3,4,12,11,2,2,10,7,2,2,3,2,3,2,			4072
I9	14	0.1616	Undetermined	3,3,20,2,2,2,5,5,3,14,120,3,11,2,3,2,16,2,2,5,5,4,5,48,2,3,11,2,4,2,3,12,2,2,3,14,2,159,2,14,2,5,5,29,4,6,3,2,2,3,3,19,8,2,18,5,8,4,6,4,51,3,3,4,3,2,50,6,80,2,3,2,3,4,2,4,24,2,12,7,50,8,2,2,4,10,2,4,20,2,49,2,3,2,7,6,7,20,2,	10,2,2,2,5,2,3,3,2,2,7,10,9,4,3,3,4,2,6,2,2,2,2,5,2,3,6,2,3,2,45,3,11,7,2,2,2,6,3,5,3,12,2,4,2,3,3,12,2,2,2,3,3,2,3,4,2,3,2,2,10,3,23,7,2,2,8,20,21,20,2,12,2,7,2,289,2,3,2,2,3,2,2,3,38,11,2,	3,8,2,5,2,11,2,5,2,2,2,4,3,2,3,3,4,2,2,4,4,2,2,3,2,3,4,2,2,3,2,2,3,2,5,2,4,3,16,3,2,3,51,11,2,3,4,5,15,2,4,2,3,2,3,6,3,2,2,5,2,2,5,3,9,3,2,2,4,4,2,3,22,3,3,4,2,	2,5,2,2,2,2,2,2,3,2,5,2,2,2,3,2,2,5,4,6,3,4,4,2,2,2,2,3,3,2,4,2,			3941
I9	21	0.3773	0	2,15,14,12,2,3,31,2,19,35,2,34,3,7,2,72,3,90,27,24,14,2,5,24,2,69,44,60,57,3,2,2,3,2,28,64,2,4,2,28,2,3,2,5,17,11,2,2,2,2,3,3,3,2,41,5,2,9,2,2,2,2,27,59,5,22,13,73,	2,50,19,74,51,7,7,2,2,11,2,2,4,7,14,5,5,2,27,43,6,7,	2,2,2,3,3,2,2,6,2,3,2,2,2,2,3,3,45,2,2,2,2,4,2,21,2,2,2,4,2,2,2,2,2,2,2,3,2,2,2,2,2,2,2,2,3,2,2,3,2,2,2,2,2,4,2,2,7,3,3,2,3,4,2,2,2,2,2,3,2,2,2,2,2,2,2,2,2,3,2,2,2,2,2,2,2,3,2,2,3,4,3,3,2,2,2,2,2,2,2,35,3,3,2,3,2,3,3,2,2,2,2,2,2,2,2,2,2,2,2,2,2,2,2,3,6,2,2,2,2,2,2,2,3,8,2,2,2,2,2,2,2,3,3,2,2,2,2,2,3,2,2,4,3,2,2,2,2,2,2,2,3,2,3,2,2,2,2,5,2,2,3,2,6,2,2,2,2,2,3,2,2,2,100,3,2,2,3,2,2,3,2,4,3,4,2,2,2,…	7,3,3,102,4,2,2,4,2,2,4,2,3,2,4,2,7,2,2,4,2,2,2,3,2,3,2,2,4,6,2,2,34,2,2,2,2,2,60,2,3,5,2,138,59,		2,2,2,2,	3922
I9	30	0.2645	0	2,2,2,2,2,2,3,2,3,2,3,4,207,2,3,2,2,110,2,2,4,2,2,2,106,2,2,2,2,3,2,2,2,3,2,6,	2,2,2,8,2,2,2,2,2,2,2,2,3,27,2,2,2,	2,2,2,2,2,3,3,2,2,2,5,2,3,2,2,2,2,2,3,3,5,2,2,2,2,8,4,3,4,2,2,2,3,2,2,2,2,2,3,2,3,2,3,2,3,3,3,2,3,2,2,3,2,2,4,2,4,2,3,2,6,2,2,2,2,2,2,2,3,2,3,3,4,2,2,2,2,2,2,3,4,2,2,2,2,3,3,2,2,3,2,2,2,2,2,2,2,2,2,2,2,3,2,2,3,2,3,3,3,6,2,3,2,2,2,2,2,4,2,2,2,2,2,2,2,3,2,5,4,3,2,2,3,2,2,2,4,2,4,2,2,2,3,3,2,2,3,3,2,4,3,3,4,2,2,3,5,2,3,2,2,2,2,3,4,2,2,2,2,2,2,2,2,2,2,3,2,2,3,2,2,2,2,3,2,2,2,2,2,3,3,2,2,2,2,3,2,3,2,2…	3,2,3,6,2,4,2,2,340,3,3,2,6,3,2,2,5,2,4,3,2,2,4,2,3,3,2,2,3,3,3,2,4,2,2,2,2,2,3,2,2,4,2,2,2,2,2,2,7,2,6,		2,2,3,2,	3184
I9	60	0.0701	1R/1A	2,4,2,2,2,2,2,	2,4,5,	2,2,2,2,2,2,2,2,2,2,2,2,2,2,2,2,2,2,2,2,2,2,2,3,2,2,2,2,2,2,2,2,2,2,2,2,2,2,2,2,2,2,2,2,2,2,2,2,2,2,2,2,2,2,3,2,2,2,2,2,2,2,2,2,2,2,2,2,2,2,2,2,2,2,2,2,2,2,2,2,2,2,2,3,2,2,2,2,2,2,2,2,2,2,2,2,2,2,2,2,2,2,3,2,2,2,2,2,2,2,2,2,2,2,2,2,2,2,2,2,2,2,2,2,2,2,2,2,2,2,3,2,6,2,2,2,2,2,2,2,3,2,2,2,2,2,2,2,2,2,2,2,2,2,2,	2,17,2,2,2,2,2,2,2,2,31,2,2,2,2,3,2,		2,2,	3949
I9	90	0.0039	0	15,4,10,2,2,		2,2,2,2,2,2,2,2,3,2,2,2,2,2,2,2,2,2,2,2,2,2,2,2,2,2,2,2,2,2,2,2,2,2,2,2,2,2,2,2,3,2,2,2,2,2,2,2,2,2,2,2,2,2,3,2,2,2,2,2,2,2,2,2,2,2,2,2,2,2,2,2,2,2,2,2,3,2,2,2,2,2,2,2,2,2,2,2,2,2,2,2,2,2,2,2,2,2,2,2,3,2,2,2,2,2,2,2,	2,8,2,3,2,2,2,			4098
I9	120	0.1038	0	2,4,2,4,2,	2,	2,2,2,2,2,2,2,2,2,2,2,2,2,2,2,2,2,2,2,2,3,2,2,2,2,2,2,2,2,2,2,2,2,2,2,2,2,2,2,2,2,2,2,2,2,2,2,2,2,2,2,2,2,2,2,2,2,2,2,2,2,2,2,2,2,2,2,2,2,2,2,2,2,2,2,2,2,2,2,2,2,2,2,2,2,2,2,2,2,2,4,2,2,3,2,2,2,2,2,2,2,2,2,2,2,2,2,2,2,2,2,2,2,2,2,2,2,2,	2,3,2,2,2,2,2,2,		2,	3957
I9	150	0.0841	0	2,2,2,2,	2,2,2,	2,2,2,2,2,3,2,2,2,2,2,2,2,2,2,2,2,2,2,2,2,3,2,2,2,2,2,2,2,2,2,2,2,2,2,2,2,2,2,2,2,3,2,3,2,2,2,2,2,2,2,2,2,2,3,3,2,2,2,3,2,2,2,2,2,2,2,3,2,2,2,2,3,2,2,2,2,2,2,2,2,2,2,2,3,2,2,2,2,2,3,2,2,2,2,3,2,4,2,3,2,2,2,2,2,2,3,3,2,2,2,2,2,2,2,3,2,2,2,2,2,2,2,2,3,2,2,2,2,2,2,2,2,2,2,2,3,3,2,2,2,2,2,2,2,2,2,2,2,2,2,2,2,3,2,2,2,2,2,2,2,2,3,3,2,2,2,2,2,2,2,2,2,2,2,2,2,2,2,2,2,2,2,2,2,2,2,2,2,2,2,2,2,2,2,2,2,2,2,2…	2,2,2,2,2,2,2,2,2,3,2,2,2,2,			3987
I9	165	-0.0637	0	2,2,2,15,2,4,2,3,2,7,2,4,2,	7,16,2,3,2,2,8,9,2,18,3,6,3,	2,3,2,2,2,11,3,2,2,2,2,2,2,2,2,2,2,2,3,2,2,2,2,2,2,2,2,2,2,2,2,2,2,2,2,2,2,3,2,2,6,2,2,2,2,2,2,2,2,2,2,2,2,2,2,2,2,2,2,2,2,3,2,2,2,2,2,2,2,2,2,2,2,2,2,2,2,2,2,2,2,2,2,2,2,2,2,2,7,2,2,2,2,2,2,2,2,2,2,2,2,2,2,2,2,2,2,2,2,2,2,2,2,2,2,2,2,54,2,2,2,2,2,	2,2,2,2,2,2,2,2,2,2,2,6,		2,	3964
I9	300	1.7509	0	2,4,2,2,2,4,2,7,3,2,6,3,4,2,4,3,2,3,2,2,6,3,6,5,8,3,4,5,4,2,4,2,2,2,2,2,2,2,4,5,2,3,24,5,2,14,2,6,2,4,8,4,2,2,5,2,4,3,2,2,2,4,5,2,3,2,6,2,2,2,78,4,3,2,2,2,2,4,2,3,2,4,2,4,3,2,5,4,	4,3,2,6,2,4,3,3,4,2,2,3,3,6,4,2,8,6,5,8,2,9,5,8,3,4,34,6,3,2,5,2,3,3,8,2,4,3,2,4,3,2,8,5,11,2,8,2,17,5,2,3,4,2,5,2,2,2,16,3,2,4,2,4,	2,2,2,3,2,2,2,2,3,7,2,2,2,2,3,2,2,2,2,2,2,2,3,2,2,3,3,2,2,7,3,12,2,2,2,2,13,2,2,3,2,2,2,2,3,2,2,2,2,2,2,3,2,2,5,2,2,2,2,2,2,3,2,3,2,2,3,2,2,8,2,8,2,4,2,2,25,2,2,2,2,5,2,6,7,2,2,2,2,2,9,3,10,2,3,2,3,3,2,8,2,2,2,2,2,5,2,2,9,2,6,2,2,2,2,4,2,2,2,2,3,2,2,2,2,	2,3,3,2,3,2,2,2,9,2,3,4,5,4,3,7,2,2,2,2,20,2,			3924
I9	360	0.1399	2R/3A	3,4,2,2,2,2,2,2,2,2,6,3,2,3,3,2,2,2,3,3,3,2,	3,2,2,2,2,2,2,4,19,3,2,2,38,3,2,2,3,2,2,	2,3,2,6,2,2,4,2,4,4,3,2,9,2,2,2,3,2,9,2,2,3,3,2,2,2,5,2,2,3,2,2,2,4,2,2,2,3,2,6,3,2,4,2,3,2,3,2,2,2,4,4,3,2,2,3,2,2,2,2,2,3,3,4,2,4,2,4,2,3,4,5,2,2,3,2,3,3,2,3,2,2,5,4,2,3,2,14,3,3,3,3,5,2,2,2,2,3,6,3,2,2,3,2,2,4,2,3,2,2,3,3,2,2,3,4,2,2,2,2,2,2,4,2,2,2,2,3,2,2,4,3,2,5,2,2,2,2,2,2,3,5,2,2,2,2,2,4,3,2,2,2,3,8,2,6,2,3,2,2,2,2,2,2,4,8,3,2,2,2,4,2,3,2,6,2,2,4,2,2,2,6,4,2,2,2,2,2,2,2,5,2,2,4,2,4,2,3,2,…	2,3,2,2,2,3,2,2,2,3,2,2,2,2,2,3,2,2,2,2,3,2,3,2,2,2,4,2,3,2,2,3,2,2,2,3,4,6,3,2,3,4,3,2,2,2,7,2,2,4,2,2,2,3,4,2,2,2,2,2,2,2,2,3,4,3,		2,2,2,2,2,	1808
I9	375	-0.0311	Undetermined	5,14,9,18,8,8,53,2,2,11,7,78,2,3,45,2,4,18,38,2,2,2,13,14,3,52,7,15,3,2,27,2,8,19,3,5,2,5,8,6,11,2,49,2,31,12,3,3,2,17,11,2,19,7,5,46,15,3,4,2,20,23,11,6,10,28,10,4,10,3,3,3,4,16,80,5,18,58,8,2,3,3,13,29,6,27,16,3,2,2,5,2,15,14,4,6,16,5,7,2,11,28,9,8,2,46,5,	3,3,4,13,40,4,4,7,16,86,42,2,24,3,23,11,14,2,11,2,	9,2,2,2,5,24,2,67,32,2,3,2,2,2,9,2,2,2,6,2,3,14,46,10,2,4,37,2,24,2,2,2,2,2,24,3,2,2,2,2,39,2,2,10,2,3,2,4,2,2,5,2,2,3,11,57,7,2,2,21,	27,2,17,2,4,2,9,24,3,15,4,3,20,10,4,13,16,14,2,4,2,37,49,70,2,4,44,3,46,9,3,26,3,60,3,14,25,3,23,30,8,31,63,4,2,146,2,4,2,2,5,6,5,			3967
I14	1	2.9729	Undetermined	2,2,2,6,3,6,2,2,16,2,2,2,4,2,2,3,5,3,9,2,58,3,3,2,2,2,4,2,2,2,2,2,6,3,3,2,2,2,2,6,2,3,2,2,11,6,3,2,2,2,4,3,8,2,2,2,3,2,2,2,2,6,3,4,5,4,2,2,7,2,2,2,2,3,2,2,8,2,5,7,7,2,2,2,32,3,7,2,3,3,2,2,2,17,2,3,2,2,2,5,3,2,3,3,11,2,14,2,13,2,3,2,2,3,3,2,3,3,2,2,6,5,17,2,5,5,2,3,2,2,4,3,4,3,2,6,2,3,2,2,2,3,4,2,3,2,2,2,4,2,2,8,2,5,2,2,10,4,3,3,2,2,5,4,3,27,2,2,2,3,2,2,3,14,9,2,3,6,2,8,2,15,	2,2,7,2,2,2,3,2,3,5,2,3,2,5,2,2,4,2,3,2,2,3,3,2,2,8,2,2,2,3,2,4,3,3,3,2,2,4,5,3,3,3,4,10,2,9,2,3,2,2,2,2,2,6,6,2,3,4,2,2,2,2,2,3,2,4,4,3,8,6,2,2,2,6,3,3,4,2,2,2,2,2,2,4,3,3,2,3,3,3,3,2,2,2,14,2,3,2,2,3,3,	5,2,2,2,2,5,6,3,2,2,2,2,2,4,9,2,2,2,2,2,2,4,2,3,2,6,3,2,5,3,2,2,2,4,5,2,3,2,3,2,4,3,2,6,2,2,4,2,4,3,5,4,2,2,2,2,2,8,2,2,3,2,2,7,2,2,7,3,4,4,2,2,5,2,3,2,2,9,4,2,2,3,5,2,4,3,8,	9,4,10,13,7,4,3,4,5,2,4,25,3,2,3,4,19,3,2,8,2,3,2,2,2,3,5,8,8,2,5,3,7,2,2,2,4,2,3,2,2,9,2,4,3,2,2,2,3,5,3,2,2,2,2,2,3,		2,	4027
I14	7	0.0320	Undetermined	4,13,2,3,2,4,6,12,2,2,5,2,4,13,2,15,3,39,3,2,2,10,10,3,2,2,2,8,4,2,2,4,11,4,5,9,3,2,10,3,2,2,3,2,8,	2,60,2,7,21,8,2,5,2,2,6,2,4,3,8,10,5,3,2,3,16,2,2,4,7,4,	2,2,2,17,2,2,2,11,2,2,3,3,2,2,2,2,2,2,4,2,2,2,2,5,2,2,2,3,2,2,2,2,2,8,2,2,3,2,2,2,2,2,2,2,2,2,2,3,10,2,16,2,10,8,2,5,13,2,2,2,2,2,2,2,2,2,2,2,2,2,2,2,2,2,2,2,3,2,2,2,2,2,2,2,2,2,2,2,2,5,2,2,2,2,5,3,4,2,2,2,4,2,2,2,2,2,2,2,2,2,2,2,2,2,3,2,2,2,2,2,2,2,2,2,2,2,5,2,17,2,2,2,2,3,3,2,2,2,2,4,2,2,2,2,2,2,2,2,2,2,3,2,2,2,2,2,2,2,2,2,3,2,2,2,2,6,2,2,2,8,3,2,2,2,2,2,2,2,2,2,2,4,2,2,2,38,2,2,2,2,2,2,2,101,	3,2,2,2,2,3,4,46,11,2,2,2,5,3,2,2,2,2,2,2,2,3,3,2,2,2,3,7,2,		2,2,	4141
I14	14	0.0612	0	5,9,3,4,2,3,4,3,2,5,2,2,3,2,9,10,4,3,7,3,2,2,4,2,2,5,4,4,3,2,2,2,11,6,3,5,2,2,4,2,2,3,2,4,7,2,3,18,2,2,2,7,4,7,2,2,3,7,2,2,6,8,2,2,	2,2,4,2,2,5,3,20,4,2,2,3,9,3,2,7,3,17,2,7,2,4,2,2,4,2,2,2,5,3,4,3,2,2,6,3,3,4,2,8,7,4,3,	2,6,2,3,2,7,2,3,2,2,2,2,2,3,2,2,3,2,5,2,16,4,3,2,2,5,2,2,2,2,7,2,2,2,2,2,2,2,2,5,5,5,4,2,3,2,2,4,2,2,3,2,2,2,2,2,2,2,12,2,4,2,2,2,2,5,2,4,2,6,2,2,2,2,2,2,4,2,2,10,2,3,2,2,5,2,2,2,2,2,6,2,2,2,3,2,2,7,8,8,2,2,2,8,8,2,2,2,2,2,27,2,26,2,3,2,2,2,2,2,13,2,3,11,2,3,4,2,3,2,2,3,2,4,3,2,6,2,10,2,6,19,2,2,2,2,4,3,2,5,4,2,2,2,51,	2,2,2,11,2,2,7,5,4,2,2,2,4,2,2,2,2,2,3,5,4,2,2,5,4,2,2,4,3,2,2,16,3,3,2,2,2,4,4,2,3,2,7,4,3,			4013
I14	21	0.0824	0	2,2,2,3,3,3,3,2,2,2,3,3,2,2,4,2,2,2,2,2,2,2,2,5,2,2,3,3,2,2,3,3,4,2,2,2,3,5,4,2,6,6,2,4,3,4,4,4,3,4,7,5,3,4,4,3,3,3,2,2,8,3,2,2,2,2,3,2,3,2,5,8,3,2,2,2,5,2,3,3,2,2,2,3,2,2,2,4,5,	3,3,6,2,3,3,2,3,4,4,4,3,2,3,2,5,5,3,5,2,2,3,7,6,8,5,2,2,2,2,2,2,9,3,2,3,36,8,3,2,4,22,2,5,12,3,2,5,9,7,2,2,4,4,4,11,2,2,2,2,2,2,4,2,6,4,3,2,3,5,2,2,2,6,2,4,2,2,7,6,2,2,18,2,2,2,2,	2,2,7,4,4,2,4,2,4,2,2,2,2,2,2,2,3,2,2,2,2,2,4,2,2,3,3,2,3,2,2,8,2,2,3,2,2,2,2,7,3,4,16,2,8,2,2,2,3,2,2,2,10,2,3,2,4,6,8,2,6,3,2,3,3,2,6,4,2,2,4,2,2,7,5,4,8,2,2,4,4,4,4,4,2,5,4,6,2,2,2,2,2,2,2,2,2,2,2,2,3,2,6,2,2,2,6,6,5,2,2,3,2,3,3,3,2,2,2,2,4,2,4,2,6,3,3,2,5,7,5,6,2,12,2,7,7,3,2,2,2,8,2,	3,9,2,2,2,4,4,2,3,5,2,11,2,2,2,6,2,2,3,2,2,3,2,12,3,5,6,3,2,8,4,6,6,3,2,2,8,7,3,3,3,3,15,3,6,4,8,2,12,2,5,3,3,2,			3986
I14	30	-0.0008	0	2,11,2,4,3,2,2,5,4,4,56,5,2,2,3,3,3,2,3,3,6,4,2,3,2,4,3,4,4,2,3,3,2,2,8,6,3,2,10,6,7,6,2,3,3,9,2,2,3,2,10,	3,4,8,2,4,2,5,2,3,27,8,8,3,2,2,2,2,3,3,2,7,4,4,2,3,2,2,2,2,4,3,2,2,2,3,3,3,2,2,2,2,2,3,4,2,2,4,2,2,2,2,	2,3,10,3,2,9,2,2,2,2,2,2,2,2,2,4,2,12,2,2,9,2,2,2,2,2,2,2,2,2,16,2,4,4,5,4,6,2,2,2,3,2,2,2,7,5,2,2,2,2,2,2,2,6,2,2,4,2,15,3,2,3,2,6,3,2,2,2,2,2,5,10,3,11,4,2,2,6,9,2,5,3,5,2,3,4,2,2,2,3,6,4,12,2,2,2,2,19,4,2,6,7,2,2,2,14,2,2,9,2,2,2,5,7,2,2,3,2,2,2,2,2,2,2,8,5,2,2,2,2,8,2,2,2,3,2,9,2,4,2,2,2,4,5,2,13,	5,3,2,3,2,3,2,2,2,6,9,17,5,2,14,2,2,4,6,3,4,7,5,2,9,3,2,6,2,3,20,2,2,5,2,3,2,2,2,		2,	3975
I14	60	0.0630	0	3,2,2,5,4,2,2,4,2,2,5,2,2,3,2,2,6,2,2,3,4,2,2,2,2,2,2,	5,2,3,5,2,2,3,	2,2,2,2,2,2,2,2,3,7,2,2,2,8,2,2,6,2,2,2,4,2,2,2,2,2,2,2,2,7,2,8,2,3,2,2,2,9,2,2,2,2,5,2,2,2,2,2,3,2,2,4,2,2,2,2,2,3,2,5,2,2,2,3,2,3,2,2,2,2,2,13,2,2,2,2,2,8,2,3,2,2,2,2,2,2,16,2,5,2,2,5,2,2,2,2,2,2,4,2,2,2,2,19,2,2,2,2,2,2,9,	2,5,8,2,2,2,7,2,3,2,2,4,6,2,11,4,2,2,			3992
I14	90	-0.0398	0	16,3,3,2,2,3,3,3,2,9,2,2,	2,2,2,2,3,2,2,	2,2,2,2,2,2,2,2,2,2,2,2,2,2,2,2,2,8,2,2,2,2,2,2,2,2,2,2,2,2,2,2,2,2,2,2,3,2,2,2,2,3,3,2,2,2,2,2,2,2,2,2,2,2,2,2,2,2,2,2,2,2,2,2,2,2,2,2,2,2,2,2,2,2,2,2,2,2,3,2,2,2,2,2,5,2,2,2,3,2,3,2,2,2,2,3,2,4,2,2,2,2,2,3,2,2,3,2,2,2,3,2,2,2,2,2,3,2,2,2,2,2,2,3,3,2,2,3,2,2,2,4,2,2,2,2,2,2,2,2,2,2,2,2,2,2,2,2,3,2,3,2,2,2,2,2,2,2,2,2,3,2,2,2,2,2,2,2,3,2,2,2,2,2,2,2,2,2,3,2,2,3,2,3,2,2,2,2,3,2,2,2,2,2,2,2,2,2,2,2…	3,7,11,6,7,2,2,2,2,5,8,2,2,2,2,2,2,4,2,3,		2,2,2,	3980
I14	120	-0.0701	0	2,2,2,5,4,3,2,2,14,2,10,5,3,5,2,2,2,2,2,2,2,2,	2,2,2,4,2,2,3,2,6,2,	2,5,2,2,7,2,2,2,2,2,2,2,2,2,2,2,2,2,6,2,2,2,2,2,2,7,2,2,2,2,2,2,2,2,4,8,2,2,2,2,2,2,3,3,2,2,2,2,2,2,2,2,2,3,7,2,2,2,3,2,2,5,	2,2,2,2,2,3,2,3,2,2,4,2,2,2,2,3,3,5,2,		2,	4046
I14	135	0.0790	Undetermined	4,9,11,2,2,2,2,2,2,7,4,	5,2,4,2,5,3,2,	2,2,2,2,2,2,2,2,4,2,2,2,2,4,2,2,2,2,2,2,2,8,2,2,2,2,2,2,2,2,2,2,2,2,3,2,2,2,2,3,2,2,2,2,2,2,2,2,2,2,2,2,2,2,2,2,2,2,2,2,2,2,2,5,2,2,2,2,2,2,2,2,3,2,2,3,2,2,2,2,2,2,2,2,2,2,24,2,4,8,3,3,2,2,2,2,2,2,	2,2,2,5,2,3,2,2,2,8,2,2,2,4,3,2,10,4,4,9,			4053
I14	165	-0.1759	0	4,3,2,3,3,2,2,2,4,4,5,25,11,12,2,15,2,4,3,5,8,2,19,5,2,6,6,9,6,17,4,3,2,4,2,6,7,2,2,	3,4,4,8,3,6,6,10,4,2,2,12,6,9,13,2,2,4,3,6,4,4,2,2,3,2,3,2,3,12,2,2,10,5,4,4,10,2,13,2,4,7,2,5,2,2,9,2,6,10,3,8,4,	2,5,2,2,9,10,3,2,2,2,2,2,5,2,2,2,2,18,2,2,2,2,2,6,2,2,2,2,2,14,3,2,5,2,2,2,2,2,10,2,2,3,3,2,2,2,2,2,2,2,2,2,2,7,2,2,2,2,4,6,2,2,5,2,3,2,4,2,5,13,2,2,68,2,2,9,12,3,2,2,5,2,28,12,2,2,2,2,4,2,2,2,2,6,7,2,2,3,2,3,2,2,2,5,10,2,2,2,7,2,35,2,2,5,2,2,3,2,14,2,2,2,4,12,2,18,2,2,3,2,2,2,6,2,2,2,2,2,2,2,	2,2,3,4,4,2,3,37,2,2,2,2,2,2,2,2,2,8,5,2,10,4,14,3,2,2,2,2,16,5,2,4,3,2,2,2,13,5,		2,2,	3952
I14	195	0.1321	0	3,4,2,6,2,2,5,34,2,5,7,10,2,4,7,5,8,6,2,12,6,10,3,2,3,5,7,6,19,3,4,11,8,5,12,2,3,5,2,9,2,2,3,2,7,18,5,9,12,11,4,5,18,3,44,3,8,9,7,3,11,6,10,9,31,7,9,2,6,8,2,31,2,11,3,7,5,6,10,2,2,10,18,2,9,11,2,5,2,2,25,4,3,3,4,3,2,3,2,2,3,51,3,2,3,2,6,3,4,8,5,16,5,9,14,3,2,4,2,26,6,13,5,2,2,8,5,8,3,2,	4,20,64,5,24,9,2,5,2,4,12,12,30,4,26,4,2,2,8,3,3,4,87,5,2,4,31,4,5,2,7,4,8,4,6,3,2,9,38,3,9,2,28,2,3,3,2,2,5,8,2,16,3,2,4,9,2,4,2,15,3,13,3,6,10,3,11,3,2,2,3,3,2,3,9,3,2,2,5,2,9,2,7,8,4,2,3,3,4,5,25,5,25,2,3,3,3,3,5,3,4,2,5,4,4,9,3,4,8,2,2,5,14,9,2,7,2,13,2,2,8,2,6,3,2,7,2,3,5,2,3,2,2,2,10,2,17,57,2,3,4,13,5,10,4,16,3,14,2,15,10,2,13,4,3,2,5,6,4,5,4,4,2,3,11,9,7,13,2,4,5,2,27,2,4,3,2,2,7,4,6,2,3,…	5,11,21,6,10,12,3,3,16,4,4,3,2,13,6,11,2,15,4,38,5,2,8,3,18,30,3,2,2,2,6,3,7,	2,5,13,4,2,2,3,11,4,3,2,2,8,2,2,15,68,21,2,111,3,232,2,			3944
I14	330	-0.0752	1R/1A	2,2,6,6,3,2,3,2,3,9,4,4,8,3,3,2,12,5,9,2,5,2,21,2,3,2,3,2,10,2,9,3,2,4,2,6,2,4,3,2,3,2,3,2,3,6,2,3,10,16,3,2,5,2,3,2,2,10,21,5,	3,3,3,7,	2,2,2,2,6,7,6,6,2,2,2,2,2,2,2,2,2,2,2,2,2,5,5,4,2,2,3,2,2,2,2,3,2,2,3,2,2,2,2,2,2,2,2,2,2,2,2,2,2,2,3,3,2,2,2,2,2,2,2,2,2,2,2,5,4,2,2,2,3,2,7,2,2,6,4,2,2,3,2,2,2,2,2,2,3,3,3,2,3,2,2,2,2,2,3,2,2,2,5,3,2,3,3,2,2,6,2,2,2,6,3,2,5,2,2,3,2,2,2,2,4,2,2,2,3,2,2,2,2,2,2,2,2,4,2,2,2,2,2,2,2,2,2,2,	9,3,2,26,2,3,4,			3933
I14	480	-0.4496	0	3,3,2,2,3,2,2,2,3,2,2,2,3,2,3,2,2,3,10,2,4,2,3,2,2,5,3,2,5,7,2,4,2,2,4,5,2,5,2,2,2,2,2,2,4,3,3,2,5,3,3,2,3,2,2,2,2,3,2,2,2,2,2,3,2,5,2,2,5,2,2,2,2,2,2,2,11,2,2,2,2,2,2,4,2,4,3,2,3,2,3,2,2,2,2,2,2,2,2,2,2,4,4,5,2,2,2,	2,2,2,2,4,2,2,2,2,3,2,17,2,2,5,2,	5,2,2,2,2,2,2,2,2,2,2,2,2,2,7,2,2,2,2,2,2,3,2,3,2,2,2,4,2,2,2,2,2,3,2,2,2,2,2,2,2,2,2,2,2,2,2,2,2,2,5,2,2,2,2,2,2,2,2,2,2,2,2,2,2,2,2,2,2,3,2,2,2,2,2,2,2,2,5,2,2,2,7,2,2,2,2,	3,2,2,2,3,		2,2,	4018
I14	570	-0.2763	1R/1A	2,3,3,7,2,10,3,3,26,12,3,13,4,2,4,2,5,8,4,2,2,17,6,4,4,6,5,3,6,2,2,2,5,5,4,4,5,3,3,4,3,2,3,2,2,6,4,2,2,2,4,2,2,3,8,5,5,3,5,18,3,4,2,6,3,2,5,5,4,2,11,2,10,5,2,2,2,5,2,3,2,2,7,48,3,5,2,3,9,2,2,12,3,3,15,5,4,7,3,15,3,4,2,2,2,2,2,4,2,3,2,4,3,3,3,8,5,15,2,2,4,2,2,5,3,3,2,2,7,9,2,4,2,7,9,4,3,2,6,2,2,2,3,2,3,8,2,3,2,3,18,3,5,2,2,2,2,5,3,48,2,8,3,12,4,4,6,3,6,3,2,8,7,2,3,2,5,2,2,2,2,2,4,5,4,2,8,5,2,3,4,1…	2,22,8,3,3,4,5,7,2,3,2,2,6,2,3,3,2,2,7,2,4,2,2,5,2,5,2,3,6,4,6,2,6,2,3,3,	2,2,2,11,6,4,2,2,2,13,2,2,2,3,2,2,4,3,3,2,2,5,2,2,3,6,3,2,3,2,4,2,6,2,2,14,2,2,2,2,2,5,2,2,2,2,2,3,2,2,2,2,2,2,	2,3,2,2,2,3,2,2,2,		2,2,	4031
I2	1	4.3172	Undetermined	3,2,7,2,2,3,2,3,4,2,4,2,3,2,3,2,2,2,2,3,2,3,4,3,3,19,5,8,2,4,6,3,6,13,2,4,	2,2,5,2,2,3,2,5,5,5,3,6,2,3,2,3,2,4,3,4,2,8,2,3,6,2,2,2,5,3,2,2,2,3,3,4,5,3,	2,2,2,2,3,3,6,6,2,13,2,5,2,2,5,2,2,2,2,2,2,4,2,2,2,2,2,2,2,3,2,2,2,4,2,2,9,3,4,3,4,2,2,2,2,2,3,2,2,2,17,2,2,6,2,3,2,2,2,2,2,2,9,18,2,2,2,2,2,3,2,2,7,4,2,2,2,2,3,3,5,2,7,2,2,2,2,2,2,2,2,2,2,5,3,3,2,2,2,2,2,2,9,2,2,2,2,2,2,6,2,2,2,2,2,2,2,2,2,2,2,2,2,2,3,2,2,2,2,2,	2,8,2,5,14,6,2,3,4,13,2,2,			3900
I2	7	0.4490	Undetermined	2,2,3,3,3,2,2,4,3,2,2,4,	2,2,2,2,3,3,2,4,2,2,2,2,2,3,	2,2,2,2,2,4,2,2,2,3,2,2,2,2,2,2,2,2,2,2,2,2,2,2,2,2,2,2,2,6,2,2,2,7,2,2,2,2,2,3,2,2,2,2,2,2,2,2,3,2,3,2,2,2,2,2,2,2,2,2,2,2,2,2,2,2,2,2,2,2,2,2,3,2,2,2,2,2,4,3,2,2,2,2,2,2,2,2,2,2,2,2,2,2,2,2,2,2,2,2,2,2,2,2,	7,2,2,2,2,2,3,2,2,2,2,3,2,5,2,8,2,		2,	4024
I2	14	0.2264	0	3,2,2,5,2,4,2,53,2,3,2,6,2,2,4,8,3,3,5,3,2,2,	47,2,2,2,4,2,3,3,3,2,2,2,2,2,2,2,19,2,9,2,15,	4,2,2,2,2,2,73,4,2,2,2,2,2,2,2,2,2,2,2,2,2,2,2,2,5,2,2,2,2,2,2,5,2,2,2,3,2,2,3,2,43,2,2,2,2,2,2,2,2,4,2,2,2,4,2,2,2,2,3,2,3,2,2,2,2,2,2,3,2,2,2,2,3,2,2,2,3,2,2,2,2,2,2,2,2,2,2,4,2,2,2,2,3,2,2,2,2,2,4,3,2,4,2,2,4,2,3,2,2,3,2,2,2,2,2,2,2,2,2,2,2,2,3,3,2,2,2,2,2,2,2,2,4,2,2,2,2,2,2,2,2,2,2,2,2,2,2,3,2,46,2,2,2,2,2,2,2,3,2,2,2,3,2,2,2,2,3,2,2,2,2,3,3,4,2,2,2,2,2,2,2,2,2,2,3,2,2,2,2,3,3,2,2,4,2,2,2,2,…	2,2,3,2,3,3,5,2,2,2,2,2,2,2,2,2,2,2,2,2,2,2,3,3,2,2,3,2,2,2,2,2,6,2,2,2,28,2,2,2,2,4,3,2,2,4,3,2,2,2,2,2,5,2,3,3,5,2,2,2,2,2,2,4,2,2,2,4,2,		2,	3990
I2	21	0.1894	0	2,3,7,2,4,3,131,2,2,11,3,2,3,55,2,157,2,5,5,6,2,5,3,	2,3,2,2,2,2,2,2,2,4,2,3,2,2,2,	4,2,5,2,2,3,3,3,6,2,5,4,3,3,2,3,6,2,6,2,3,2,4,3,5,4,3,2,2,6,2,2,4,3,3,6,2,3,2,6,2,3,2,3,2,2,3,3,2,2,5,4,2,2,2,4,3,5,2,2,2,2,2,3,4,2,2,6,5,3,5,3,3,4,3,3,2,3,6,2,2,2,2,2,4,3,2,2,4,2,2,2,2,2,3,3,2,2,3,2,2,2,2,5,3,2,5,2,3,4,2,2,2,3,4,3,2,2,2,4,5,4,3,4,4,3,5,4,2,2,3,6,6,2,4,2,5,2,2,5,2,3,2,2,4,2,2,2,3,3,4,2,2,2,3,4,3,3,2,2,2,4,2,3,2,4,2,4,3,2,3,2,2,2,4,2,6,2,2,4,2,3,2,2,2,3,3,4,2,3,2,4,8,4,2,2,2,2,2,3…	4,2,3,2,3,3,2,2,2,3,2,2,2,5,2,3,2,6,2,2,3,4,2,2,3,2,2,2,2,2,3,2,2,4,3,2,2,4,2,2,3,3,3,2,3,2,3,2,2,4,2,2,8,2,3,2,4,2,2,40,		2,2,2,2,2,3,	3976
I2	30	0.1430	0	2,12,2,2,4,	2,2,2,3,2,	2,2,2,2,2,2,2,2,2,2,2,2,3,2,2,2,2,2,2,2,2,2,2,2,2,2,2,2,2,2,2,2,2,2,3,2,2,2,2,2,2,2,2,3,2,2,2,2,2,2,2,2,2,2,2,2,2,2,2,2,2,2,2,2,2,2,2,2,2,2,2,2,2,2,3,2,2,2,2,2,2,2,2,2,2,2,3,2,2,2,2,2,2,2,2,2,2,2,2,2,2,2,2,2,2,2,3,2,2,2,3,2,2,2,2,2,2,2,2,2,2,2,2,2,2,2,2,2,2,2,2,2,2,2,2,2,2,2,2,2,2,2,2,2,2,2,2,2,2,2,2,2,2,2,2,2,2,2,2,2,	2,2,2,2,2,2,2,2,2,2,2,9,2,2,2,2,14,2,		2,2,	3983
I2	60	0.0180	0		2,2,2,2,2,2,	2,2,3,2,2,2,2,3,3,2,2,2,2,2,2,2,2,2,2,3,2,2,2,2,2,2,2,2,2,3,3,2,2,2,2,2,3,2,3,3,2,2,2,2,2,2,3,2,2,3,2,2,2,2,2,2,2,2,2,2,2,2,2,2,2,2,2,3,2,2,3,2,2,5,2,2,2,2,2,2,6,3,3,2,2,2,2,2,2,2,3,2,2,3,2,2,2,2,2,3,2,2,2,2,2,2,3,2,2,2,2,3,2,2,2,2,3,2,2,2,2,2,3,2,2,2,2,2,2,2,2,2,2,2,2,2,3,2,3,2,2,2,2,2,2,2,2,2,2,2,2,2,2,2,2,2,2,2,2,2,2,2,3,2,2,2,2,2,2,2,3,3,2,2,2,2,2,2,2,2,2,2,2,3,2,2,2,4,3,2,2,2,2,3,2,2,2,2,2,2…	3,3,2,2,3,2,2,5,2,2,4,2,2,3,2,2,2,2,2,2,2,2,2,3,		2,2,	4069
I2	90	-0.0698	0	3,2,2,2,	2,2,2,2,2,2,3,2,2,2,2,	3,2,2,2,3,2,2,3,2,2,3,2,3,2,2,2,2,2,2,3,3,4,5,2,2,2,2,3,2,3,2,3,2,4,3,3,2,2,2,2,2,2,2,2,4,2,5,3,2,2,2,2,2,4,2,2,3,2,2,2,2,2,4,3,3,2,2,2,2,2,4,2,3,2,2,2,2,3,2,2,4,3,2,2,3,2,3,2,2,2,2,5,2,2,2,2,2,2,2,2,2,3,4,2,2,5,2,2,2,2,2,3,2,2,4,4,2,2,2,3,2,4,2,2,2,2,5,2,2,2,2,2,2,3,4,2,2,3,2,2,2,2,2,2,2,5,5,7,2,3,2,2,2,2,2,2,2,2,2,2,3,3,2,2,2,2,2,2,2,2,2,2,2,2,2,2,2,2,2,2,2,2,2,2,2,2,2,2,2,2,2,2,2,2,2,2,2,3,3,3…	2,2,2,2,2,2,2,3,2,5,4,2,3,2,2,3,2,2,2,2,2,2,2,2,2,2,2,2,3,2,2,		2,2,	3939
I2	150	-0.1574	0	2,3,2,2,2,2,2,2,4,2,	2,2,4,2,2,2,2,2,3,2,	3,4,2,4,2,3,2,3,4,2,2,2,3,2,2,2,4,2,4,4,3,3,2,2,3,3,3,3,3,4,5,2,3,2,2,4,3,2,2,3,3,3,2,3,2,3,6,4,2,2,4,3,2,3,2,2,6,3,2,2,5,2,2,3,7,2,5,2,3,2,2,3,3,3,4,3,2,3,2,2,3,2,2,2,2,2,3,2,5,2,2,2,2,3,4,3,2,2,2,3,3,2,2,2,5,3,2,3,2,3,4,4,4,2,2,3,2,3,3,3,2,2,2,2,2,2,2,2,2,2,4,3,3,4,4,5,2,2,5,3,3,2,2,2,2,3,2,2,2,3,3,3,3,2,2,5,3,2,2,2,3,4,3,3,2,3,2,2,2,2,3,2,2,2,3,4,2,2,4,2,2,3,2,5,5,6,4,3,4,2,2,2,2,3,3,2,2,2,4,2…	2,2,2,2,2,6,2,2,2,2,2,2,2,3,3,2,4,2,5,147,2,3,2,2,2,2,5,3,4,2,		2,	3916
I2	180	0.0422	1R/1A	2,16,2,2,4,2,	2,2,2,2,2,28,2,2,	2,3,4,2,3,2,2,2,2,2,2,2,2,2,2,2,3,2,3,3,2,3,2,2,2,2,2,5,2,2,2,2,3,3,2,2,2,3,2,2,2,2,2,3,2,2,3,2,3,2,2,2,2,2,2,3,2,2,2,2,2,2,2,2,3,2,2,2,2,3,2,2,2,2,3,2,2,2,2,2,2,2,2,2,2,2,2,3,2,2,3,2,2,2,2,3,2,3,2,3,3,2,2,2,3,2,2,3,2,2,2,3,2,2,2,2,2,2,3,2,4,2,3,2,2,3,2,2,2,2,2,2,4,2,3,2,2,3,2,4,2,2,2,2,2,2,2,2,3,2,2,2,2,2,2,4,2,2,2,2,2,4,2,3,3,2,2,2,2,2,2,2,2,3,2,2,2,3,4,2,3,2,3,2,2,2,2,2,3,2,2,2,2,2,2,4,2,2,3,2…	2,3,3,2,2,6,2,2,2,2,2,2,2,2,2,2,2,2,4,		2,2,	3954
I2	240	-0.0300	1R/1A	2,2,2,14,3,7,12,2,6,4,2,8,2,2,3,12,22,6,7,8,2,3,	4,2,10,5,8,5,	13,3,2,2,2,2,2,2,2,2,2,2,2,2,2,2,3,3,2,3,2,2,2,2,2,2,2,2,3,2,3,2,2,2,2,2,3,2,2,2,2,2,2,2,2,2,3,2,4,2,2,2,2,2,2,2,2,2,2,2,2,2,3,2,2,2,3,3,2,3,2,2,2,2,2,2,2,3,2,2,2,2,2,2,2,2,2,2,2,2,2,2,2,3,2,2,3,2,2,2,2,2,2,2,2,3,2,2,2,2,2,3,3,2,2,2,2,2,2,2,2,2,3,2,2,2,2,4,2,2,2,2,2,2,2,2,2,2,2,2,2,2,2,3,2,2,2,2,2,2,2,2,2,2,3,2,3,2,2,3,2,3,3,2,2,2,2,2,2,2,2,2,2,2,2,2,2,2,2,2,2,2,2,3,2,2,2,2,2,2,2,2,2,2,2,2,2,2,2,…	2,6,21,2,2,2,3,2,2,2,2,3,2,2,		2,	4015
I2	300	-0.0843	0	5,6,4,3,2,4,2,3,2,19,4,2,2,5,4,5,3,3,2,2,5,2,18,7,3,3,6,	2,2,4,3,	2,2,2,2,2,8,2,2,2,2,2,2,2,2,2,2,2,2,2,2,2,2,2,10,2,2,2,2,2,2,2,2,2,2,2,2,2,2,2,2,2,2,2,2,2,2,2,2,2,2,2,3,2,2,2,3,2,2,2,2,2,2,2,2,2,2,2,2,2,2,2,2,2,2,2,2,2,2,2,12,2,2,2,2,2,2,2,2,2,2,2,2,2,2,2,2,2,4,2,3,2,2,2,2,2,2,2,2,2,2,2,2,2,2,2,2,2,2,3,2,2,2,2,2,2,2,2,2,2,3,2,2,2,2,2,2,2,2,2,2,2,2,3,2,2,2,2,2,2,2,2,2,2,3,2,2,2,2,3,2,2,2,2,2,2,2,2,2,2,2,2,2,2,2,2,3,2,2,2,2,	2,29,2,4,2,8,2,2,			4095
I2	360	0.0302	0	2,18,3,2,2,3,3,3,5,	15,4,2,2,	2,2,2,2,3,2,3,2,2,2,2,2,2,2,2,2,2,2,2,2,2,2,2,2,2,2,2,3,2,2,2,2,2,2,2,2,2,2,2,2,2,2,2,2,2,2,2,2,2,2,2,2,2,2,2,2,2,2,2,2,2,2,2,2,2,2,2,2,2,2,2,2,2,2,2,2,2,2,2,3,2,2,2,2,2,2,2,2,2,2,2,2,2,3,2,2,2,2,2,3,2,2,2,2,2,2,2,2,2,2,2,3,2,2,2,2,2,2,2,2,2,3,2,2,3,2,2,3,2,2,2,2,2,2,3,2,2,2,2,2,2,2,2,2,2,2,2,2,2,2,2,3,2,2,2,2,2,2,2,2,2,2,2,2,2,2,2,2,2,2,2,3,2,2,2,2,2,2,2,2,2,2,2,2,2,2,2,2,2,2,2,2,3,2,2,2,2,2,2,2…	2,2,2,2,6,2,2,5,2,			4016
I2	480	-0.0931	Undetermined	3,4,4,4,4,25,2,2,2,3,3,	16,3,2,2,6,2,2,3,2,2,2,2,2,2,2,2,9,5,9,5,2,2,6,2,2,3,2,10,8,3,9,3,	2,2,2,2,2,2,2,2,2,2,3,2,2,2,2,2,2,2,2,2,2,2,2,2,3,2,2,2,2,32,2,2,2,2,2,2,2,2,2,2,2,2,3,2,2,3,2,2,2,2,2,2,2,2,2,2,2,2,2,2,2,2,2,2,2,2,2,2,2,2,2,2,2,2,2,2,2,2,2,2,2,2,3,2,2,2,2,2,2,2,2,2,3,2,2,2,2,2,2,2,2,2,2,2,2,2,2,2,2,2,12,2,2,2,2,2,2,2,2,2,2,2,3,2,2,2,2,2,4,2,2,2,2,2,3,2,2,2,2,2,2,2,2,2,2,2,2,3,2,2,2,2,2,2,3,2,2,2,2,2,2,2,2,2,2,2,2,2,3,2,2,2,3,2,2,2,2,2,2,2,2,2,2,2,3,2,3,2,2,2,2,3,2,3,2,2,2,2,2…	2,2,2,2,11,2,2,2,2,24,2,2,		2,2,2,2,2,2,	4098
I2	540	-0.0963	0	2,2,2,2,2,2,2,2,5,4,3,2,	2,2,2,2,2,4,2,2,2,2,2,3,2,2,2,2,8,2,2,12,5,2,3,2,2,2,2,3,2,3,2,2,2,2,	2,3,2,2,3,2,2,2,2,2,2,2,2,2,2,2,3,2,3,2,2,2,2,2,2,2,2,2,2,2,3,2,2,2,3,3,2,2,2,2,2,2,2,2,2,2,2,3,2,3,2,2,3,2,3,3,2,2,2,2,2,2,3,2,2,2,2,2,4,2,2,3,2,2,3,2,2,2,2,2,2,2,3,2,2,3,2,2,2,2,5,2,2,2,2,2,2,3,4,3,2,2,2,2,2,2,2,2,2,2,2,2,4,2,2,3,2,2,2,2,2,2,2,2,2,2,2,2,2,2,2,2,2,3,2,2,2,2,2,2,2,2,2,2,3,2,2,3,2,2,3,2,2,2,2,2,2,2,2,4,2,2,2,2,2,3,2,3,2,2,2,2,2,2,3,3,2,2,2,2,3,2,2,2,4,2,2,2,2,3,2,3,2,2,2,3,3,2,2,3…	3,3,2,2,3,2,3,2,2,2,2,2,		2,2,2,2,2,2,2,2,2,2,2,2,2,2,2,	4028
I2	600	0.0761	0	2,2,5,2,2,3,3,6,2,6,2,3,2,2,4,2,2,2,3,3,2,7,9,2,5,2,2,2,2,2,2,3,7,17,2,3,	2,5,2,2,3,2,4,4,6,2,2,2,2,2,2,2,2,3,2,2,4,5,5,4,4,2,2,19,2,2,5,2,2,3,2,3,6,2,3,3,2,2,2,2,2,3,	2,2,2,2,2,2,2,2,2,2,2,2,2,2,2,2,2,2,2,2,6,4,2,2,3,2,2,3,2,2,2,2,2,2,2,2,2,2,2,2,2,2,2,2,2,2,2,3,2,3,9,3,3,3,2,2,2,2,2,2,2,3,2,2,2,3,14,3,2,2,2,2,3,5,32,12,2,3,2,2,2,2,3,2,7,2,2,3,2,2,2,2,4,2,2,2,3,14,2,2,3,2,2,2,2,2,2,2,2,2,2,2,10,2,2,2,4,2,2,2,2,2,2,2,2,2,2,2,2,2,2,20,2,2,2,3,3,2,2,2,2,2,2,3,3,2,2,3,3,2,2,2,2,2,2,2,2,2,2,2,3,2,2,2,2,2,2,2,8,2,2,3,2,2,2,2,2,3,2,3,2,2,2,2,2,2,2,2,5,3,2,3,2,2,2,2,2…	2,3,6,4,2,2,3,3,2,3,2,2,2,2,2,17,2,3,2,2,10,5,8,2,4,7,2,		2,2,2,2,2,2,	3973
I3	14	0.2209	0	6,8,21,2,9,33,4,2,5,2,3,2,3,2,2,8,2,82,3,2,17,6,23,5,3,7,16,3,13,8,21,3,3,17,12,3,3,3,4,2,2,79,20,8,2,36,2,40,2,2,5,5,24,5,2,4,5,3,3,14,55,46,32,2,	2,16,18,14,2,80,2,21,5,4,2,80,12,50,60,6,3,22,3,12,2,2,2,4,5,3,2,2,2,7,4,17,2,2,3,2,4,8,3,23,	2,2,2,2,2,2,2,3,22,3,2,5,3,2,3,3,64,2,5,2,8,72,2,2,2,2,2,2,2,4,2,2,2,2,2,2,2,2,2,2,2,2,2,2,3,4,2,42,3,2,2,2,5,2,2,2,3,2,2,2,2,2,8,2,2,3,2,3,2,2,14,2,2,2,2,2,3,2,2,2,2,2,2,2,2,2,2,2,31,2,2,2,2,2,2,2,2,29,2,2,2,3,2,4,2,2,52,2,3,2,3,3,2,2,2,52,2,3,3,3,2,2,2,2,2,2,2,2,2,3,3,2,2,2,2,2,2,2,2,2,5,2,2,2,53,2,2,2,2,3,2,2,2,2,2,2,2,12,3,3,2,2,2,2,2,4,2,2,2,4,2,31,2,2,2,16,2,2,2,10,2,115,3,2,7,2,2,2,2,2,2,3…	3,15,2,9,3,4,3,10,2,12,2,4,13,2,4,2,4,2,12,	2,		4150
I3	30	0.1229	0	9,2,7,3,3,4,4,3,3,3,2,2,2,2,106,2,5,32,3,2,6,3,2,2,2,4,2,4,4,17,2,4,2,2,3,2,7,3,2,68,2,5,2,3,2,	2,3,3,2,2,2,3,3,2,2,2,2,2,2,2,2,2,2,2,3,2,2,2,3,3,	3,3,3,3,2,2,3,2,4,2,2,2,2,2,2,2,2,2,3,2,3,2,10,4,2,2,2,2,4,3,2,2,2,2,3,2,2,2,2,2,3,2,2,2,3,3,3,2,4,2,2,3,3,3,2,3,3,3,5,2,2,2,2,2,3,2,2,2,2,2,2,3,2,3,3,3,2,2,2,2,2,7,2,5,2,2,4,6,2,5,2,2,2,2,3,2,2,4,2,2,5,2,3,2,2,2,2,2,6,3,2,2,3,2,2,2,3,2,2,2,3,3,2,2,2,4,2,2,2,3,2,2,2,2,2,2,2,3,2,3,2,3,2,2,3,2,2,4,2,2,2,5,3,2,2,2,2,5,4,2,2,2,2,2,3,3,2,3,2,4,2,3,2,2,2,3,2,3,2,2,3,3,2,3,4,2,2,2,2,11,3,2,4,2,2,2,2,2,2…	2,3,2,2,6,3,3,2,2,2,3,2,2,2,4,2,3,2,2,3,2,3,2,2,2,2,2,2,2,2,5,2,2,2,		2,2,2,3,2,2,2,3,2,	3960
I3	60	-0.0487	1R/1A	2,20,5,2,2,2,2,2,10,3,13,9,4,2,5,3,21,2,2,2,2,2,2,3,3,10,	2,2,15,2,2,2,2,2,2,6,8,2,2,2,2,2,3,2,	2,2,2,2,2,2,2,2,2,2,2,3,3,2,3,3,2,2,2,2,2,2,2,2,2,2,3,2,2,3,2,2,2,2,3,2,2,2,2,2,2,2,2,2,2,2,2,2,2,2,2,2,2,2,2,2,2,2,2,2,2,2,2,2,2,2,2,2,2,2,2,2,2,2,2,2,2,2,2,2,2,2,2,2,2,2,2,2,2,2,2,2,2,2,2,2,3,2,2,2,2,3,2,2,2,2,2,2,2,2,2,2,2,2,2,3,2,3,2,2,2,2,2,2,2,2,2,2,2,2,2,3,2,3,2,2,3,2,2,2,2,2,5,2,2,2,3,2,2,2,3,2,2,2,2,2,2,2,2,2,2,2,2,2,2,2,2,3,3,3,3,2,2,2,2,2,2,3,2,2,2,2,2,2,2,2,2,3,2,2,2,2,3,2,2,2,2,2,2,2…	2,2,2,2,15,2,3,2,3,2,2,3,2,23,3,2,2,2,2,2,2,2,2,2,		2,2,2,2,2,	3998
I3	90	-	-	3,2,2,30,4,3,2,4,2,2,2,2,2,2,3,3,2,2,4,2,3,2,3,	3,14,2,2,2,2,3,3,3,2,3,2,2,3,2,2,	3,3,2,2,4,2,2,2,3,3,2,2,5,3,5,3,2,2,4,4,5,3,2,2,4,2,2,2,3,3,2,2,2,2,3,3,3,2,2,3,2,6,4,6,3,3,2,2,3,4,3,4,2,3,3,2,5,2,2,2,2,2,2,3,2,2,2,2,3,2,2,3,2,3,2,4,3,3,2,3,3,2,2,2,6,3,4,3,2,4,5,2,2,5,2,6,2,2,3,4,3,2,3,5,3,2,2,5,4,2,3,3,2,3,2,2,3,3,2,3,4,3,2,5,7,2,3,5,2,2,2,2,2,2,2,2,5,3,2,2,2,2,3,2,2,3,2,3,2,2,3,2,2,4,2,2,4,2,2,2,3,2,4,2,2,2,2,5,2,4,4,2,2,4,3,2,3,2,4,3,4,2,2,3,4,3,2,5,2,2,2,2,2,2,2,3,2,2,3,2…	3,3,2,2,2,3,2,2,2,2,2,2,2,2,2,2,3,2,2,3,2,2,9,3,2,2,7,2,2,2,2,4,2,4,5,2,4,4,3,2,2,2,2,2,3,3,2,2,2,2,2,2,2,2,2,2,2,2,		2,2,2,2,2,	4003
I3	120	-0.0327	0	2,2,10,2,2,2,2,2,	2,2,2,2,2,2,18,2,2,2,	3,2,2,2,2,2,2,2,2,2,2,3,2,3,2,2,2,3,2,2,3,2,2,3,2,2,3,2,2,2,3,2,3,2,2,2,2,2,2,2,2,2,2,3,3,2,2,3,2,2,2,2,2,2,4,2,3,2,2,4,2,2,2,2,2,2,2,2,3,2,2,3,2,2,2,4,2,2,2,2,3,3,2,2,2,2,3,2,2,2,2,3,2,2,2,2,2,2,3,2,2,2,2,3,2,2,3,2,2,3,2,3,2,2,2,2,2,2,3,2,2,2,2,2,2,2,2,2,3,2,2,3,3,2,2,2,2,2,2,2,2,2,2,3,2,2,2,2,2,2,5,2,2,3,2,2,2,2,2,3,2,2,2,2,2,2,2,2,2,2,2,2,2,2,2,2,3,2,2,2,2,3,2,2,2,4,2,2,3,4,2,2,2,2,2,2,2,2,2,2…	2,2,2,2,3,2,2,2,2,2,3,	2,	2,2,2,2,2,2,2,	4016
I3	180	-0.1517	0	2,2,4,3,2,2,2,4,3,3,2,	2,2,2,2,5,2,2,2,4,3,2,	3,2,8,4,2,2,4,2,6,2,2,2,3,3,5,3,2,3,7,4,6,2,2,2,2,6,3,2,2,3,4,2,3,3,3,3,5,2,3,2,3,7,2,4,2,9,5,3,4,3,4,2,4,2,6,2,2,5,3,3,7,8,3,3,4,6,3,2,2,5,2,2,7,4,4,3,4,3,3,9,10,2,2,2,5,2,3,7,2,2,3,5,6,2,2,2,3,2,3,2,6,3,3,5,3,2,2,3,9,2,2,2,4,3,4,2,4,2,4,4,5,4,2,2,3,3,6,4,3,2,2,3,2,2,2,2,4,4,2,2,2,4,5,2,3,4,2,2,2,3,2,2,5,4,3,3,8,4,4,2,2,4,2,3,3,6,3,2,3,4,2,5,5,3,4,3,7,2,3,2,3,2,2,2,2,5,3,4,5,3,3,3,5,6,3,2,5,2,2,…	2,3,2,2,2,2,6,2,2,2,3,3,2,3,2,3,2,2,3,2,2,3,2,2,4,2,2,2,2,2,2,4,3,2,		2,2,2,2,2,	3970
I3	240	-0.1322	0	2,6,2,2,3,	2,2,2,2,2,10,2,	2,2,2,2,2,2,2,2,3,2,2,2,2,2,2,2,2,2,2,2,2,2,2,2,2,2,2,2,2,2,2,2,2,2,2,3,2,2,2,2,2,2,2,2,2,2,2,2,2,2,2,2,2,2,2,3,2,3,2,2,2,2,2,2,2,2,2,2,2,2,2,2,2,2,2,4,2,2,2,2,2,2,2,2,2,2,2,2,3,2,2,2,2,2,3,2,2,2,2,2,2,2,2,2,2,3,2,2,2,2,2,2,2,2,2,2,2,2,2,2,2,2,2,2,2,3,2,2,2,2,2,2,2,2,2,2,2,3,2,2,3,2,2,3,2,2,2,2,2,2,2,2,2,2,2,3,2,5,2,2,3,2,2,2,2,2,2,2,2,3,2,2,2,2,2,2,2,2,4,2,2,3,2,2,2,2,2,2,2,6,2,2,2,2,2,2,2,2,2,2…	2,2,2,2,		2,	3950
I3	480	-0.0671	0	2,2,2,6,2,2,2,	2,2,2,2,6,2,2,2,3,2,2,2,2,2,2,2,2,2,10,2,2,2,2,2,2,	2,2,2,2,2,2,2,3,2,2,2,3,3,2,2,2,2,2,2,2,2,2,2,2,2,2,3,2,2,2,2,2,2,2,2,2,2,2,2,2,2,2,2,2,2,2,2,3,2,2,2,2,2,2,2,2,2,2,2,2,2,2,2,2,2,2,2,2,2,2,2,2,5,2,2,2,3,2,2,3,2,2,2,2,2,2,2,2,3,2,2,2,2,2,2,2,2,2,2,2,3,2,2,2,2,2,2,2,2,2,2,2,2,3,2,2,2,2,2,2,2,2,2,2,2,2,2,2,2,2,2,2,2,3,2,2,2,2,2,2,2,2,3,2,2,2,2,2,2,2,2,2,2,2,2,2,2,2,2,2,3,2,2,2,2,2,2,2,2,2,2,3,2,2,2,3,2,2,2,2,2,2,2,2,2,2,2,2,2,3,2,3,2,2,2,2,2,2,2,2…	7,2,2,2,		2,2,2,2,2,2,2,2,	3984
I1	1	1.1080	Undetermined	5,2,11,40,2,10,3,2,2,2,22,3,6,3,6,2,3,3,2,4,2,2,2,4,2,4,2,3,2,4,2,3,2,24,3,2,2,17,2,2,4,4,3,3,3,2,3,2,3,3,2,2,2,3,13,2,2,2,9,2,3,2,3,5,2,2,3,2,14,2,5,3,12,4,2,3,2,2,3,2,10,2,2,3,2,6,2,2,3,2,12,9,3,2,3,2,4,2,2,4,3,2,7,5,3,2,6,2,2,2,3,2,3,3,4,3,3,4,3,3,4,3,21,3,2,5,2,4,2,2,2,3,4,2,7,2,3,2,2,2,2,2,34,3,10,2,2,3,2,8,2,2,2,3,2,11,2,2,2,3,3,2,2,2,2,3,2,2,8,2,2,4,3,2,2,3,3,4,3,2,4,2,40,4,4,3,3,3,2,4,2,3,	2,3,2,3,4,4,5,3,2,2,2,2,8,2,5,2,4,5,4,2,3,4,2,2,5,2,3,2,2,3,2,3,6,2,4,2,2,2,2,4,21,3,3,3,2,2,2,6,2,3,3,4,15,3,2,2,2,3,6,2,3,33,2,2,3,2,2,6,2,2,6,2,2,2,3,3,7,4,2,2,3,2,6,2,3,2,3,29,2,2,2,8,2,2,2,4,3,4,15,2,3,3,2,4,2,35,2,3,2,3,2,3,	2,2,2,6,2,2,4,2,12,4,2,3,3,2,2,2,6,2,2,3,2,7,2,2,3,2,2,4,12,2,3,2,2,2,5,3,2,2,2,3,3,2,2,5,2,13,3,2,2,5,2,2,3,3,2,2,3,2,3,3,2,5,2,4,2,4,9,2,3,2,10,2,2,4,4,2,3,4,2,10,2,4,5,2,2,3,4,5,5,2,9,2,5,2,3,2,2,2,6,4,2,5,2,9,2,2,2,2,2,2,3,4,4,2,2,2,32,2,2,3,6,2,2,4,4,3,2,2,2,2,4,2,2,2,2,4,3,2,2,5,3,2,2,2,2,2,3,2,4,3,4,2,3,2,3,3,3,2,2,2,3,3,2,2,3,2,2,2,4,3,4,2,3,3,2,8,2,5,15,3,11,7,2,9,3,2,7,3,4,4,2,2,2,6,2,3…	4,3,11,10,6,2,6,2,4,3,2,2,5,4,2,2,17,2,23,3,2,2,2,2,2,2,3,3,2,11,3,2,2,2,2,4,2,2,8,2,3,3,2,4,2,4,2,7,2,2,3,2,2,2,8,5,2,2,2,3,3,2,7,10,5,2,13,2,2,2,2,8,7,2,2,2,2,3,2,2,2,2,3,4,5,3,2,2,	2,	2,3,2,4,3,2,3,	3970
I1	7	0.2871	Undetermined	4,2,3,9,3,5,4,12,5,4,4,15,3,3,6,12,3,8,2,3,5,3,2,18,3,8,6,2,8,8,4,3,2,2,2,6,2,3,6,4,6,4,5,7,2,3,9,2,4,4,2,2,5,10,2,3,2,9,7,8,	2,5,2,8,4,4,9,5,2,5,3,5,4,2,3,3,2,2,2,10,2,2,3,5,10,4,4,11,2,3,2,3,4,2,5,4,7,2,3,	2,2,2,2,2,2,2,2,2,2,2,2,2,2,2,2,2,2,2,2,2,2,2,2,2,2,2,2,2,2,2,2,2,2,2,2,2,2,2,2,2,2,9,2,2,2,2,2,2,2,2,2,2,2,3,2,2,2,2,2,2,2,7,2,2,2,2,10,2,2,	2,4,9,2,2,2,6,3,2,2,		2,	4035
I1	14	0.0740	0	2,13,3,6,2,2,8,9,2,2,18,3,2,2,2,2,2,2,2,2,2,3,19,2,50,3,2,10,	2,2,15,2,2,	2,2,2,2,2,2,2,2,2,2,3,2,3,2,2,2,2,4,2,2,2,2,5,2,2,3,2,2,2,2,6,2,2,2,3,2,2,2,2,2,2,2,2,2,2,4,2,8,2,2,2,2,3,2,2,2,2,2,4,2,2,2,3,2,2,2,46,2,2,2,2,2,2,2,2,2,2,2,3,3,2,2,2,2,2,2,2,2,4,2,4,2,2,4,3,3,2,2,2,2,3,2,3,2,2,2,2,2,2,6,2,2,2,3,2,2,2,3,2,3,2,3,2,2,2,2,2,2,2,2,2,2,2,2,2,2,4,2,2,3,2,2,5,2,3,3,2,2,2,2,2,2,4,3,2,2,3,2,2,2,3,2,2,4,2,2,2,2,2,2,2,2,4,3,2,2,2,3,2,2,2,2,2,2,2,2,3,2,2,2,2,2,2,2,2,2,2,2,2,…	2,54,3,3,2,3,2,2,3,2,2,2,3,2,2,4,3,2,2,2,3,2,3,3,4,2,2,2,31,2,2,3,2,3,2,2,3,2,2,2,10,15,2,2,2,3,2,2,3,2,2,2,2,		2,2,2,3,	4048
I1	21	0.0968	0	2,3,29,3,4,2,3,2,18,2,3,2,2,2,2,32,2,2,2,2,	2,3,2,3,2,2,2,2,2,30,2,3,2,2,2,	2,2,2,2,2,2,3,2,2,2,2,2,3,2,2,2,2,4,4,3,2,2,2,3,3,2,2,7,2,2,2,2,4,2,2,3,2,5,3,3,3,2,2,2,3,2,2,4,2,2,2,2,2,2,3,3,2,3,3,3,2,3,2,3,2,2,2,2,3,2,2,2,2,2,4,2,2,2,2,2,2,2,2,4,2,8,3,2,2,2,2,2,2,3,3,2,2,122,2,3,2,2,2,3,6,2,2,2,2,2,2,2,2,2,2,2,2,3,2,2,2,2,2,2,2,2,2,2,3,2,3,2,4,2,2,2,4,2,2,2,2,3,2,3,2,3,2,2,3,5,2,2,5,2,2,3,2,3,2,3,2,2,2,2,4,2,2,2,2,2,4,2,2,2,2,2,2,2,2,3,2,3,2,2,5,2,2,5,3,2,3,2,2,2,2,2,4,2,2…	2,2,2,2,2,2,2,2,2,2,2,2,2,2,3,4,4,3,2,2,2,2,2,2,2,2,2,2,2,2,3,5,6,2,2,3,4,2,2,2,3,2,2,2,		3,	3929
I1	30	0.1547	0	2,3,2,3,5,2,3,59,19,3,23,2,	2,2,2,2,2,2,3,2,2,2,	2,2,2,2,2,2,2,3,2,2,3,2,2,2,3,2,2,2,2,3,2,3,2,3,2,2,2,2,2,2,2,4,3,3,2,2,2,2,2,2,2,2,2,2,2,3,2,2,2,2,2,3,2,3,2,2,2,2,2,2,2,3,11,4,2,3,2,2,2,2,2,2,2,3,2,2,2,2,2,2,2,2,2,2,2,2,2,2,4,2,2,2,2,3,2,2,2,2,2,3,2,2,2,2,3,3,2,2,2,2,2,3,2,2,2,3,2,2,2,2,3,2,2,2,2,2,2,3,2,3,2,2,2,2,3,2,2,2,2,2,2,2,2,2,2,3,2,2,2,2,4,2,2,2,2,2,2,2,2,2,2,2,2,3,5,2,2,2,2,2,2,2,2,2,2,3,3,2,2,2,2,2,2,2,2,2,3,2,2,2,2,2,2,2,3,2,2,2,2,…	2,2,2,2,2,2,2,2,2,2,2,3,2,2,2,2,3,3,2,2,3,3,2,3,2,2,3,		2,2,	4069
I1	60	0.0817	0	2,2,2,2,2,4,3,2,2,4,7,2,2,2,2,	2,2,2,2,2,2,3,2,3,	2,2,2,3,3,2,2,2,2,2,2,2,4,2,2,3,3,5,2,3,2,2,3,2,3,2,2,5,5,2,2,2,3,3,2,3,2,2,2,3,6,2,2,2,4,3,3,2,4,3,2,3,2,3,3,2,2,3,3,3,2,3,6,2,2,2,2,2,2,3,3,2,2,2,3,2,3,2,7,2,3,2,5,2,2,2,3,3,5,2,2,2,2,2,4,2,2,4,2,3,2,2,2,3,2,2,3,2,2,3,2,2,3,4,2,2,3,3,5,2,4,3,2,2,3,2,2,2,2,2,2,2,2,2,2,3,3,2,2,2,2,2,3,3,4,2,2,2,2,2,3,4,2,4,4,2,2,3,2,3,3,2,3,4,2,2,2,3,5,6,2,2,3,2,2,5,2,2,2,2,2,2,3,3,2,2,5,3,2,2,2,3,2,2,2,2,3,3,3,2…	2,3,3,2,2,4,4,2,3,2,2,2,2,3,5,2,2,4,3,2,2,4,2,2,2,4,2,7,4,2,2,2,5,2,2,		3,2,2,	3977
I1	120	-0.0246	1R/1B	2,2,2,2,2,2,23,2,	2,2,3,2,2,	2,2,3,2,2,2,2,2,2,2,2,2,2,2,2,2,3,2,2,2,3,2,2,2,3,2,2,2,2,2,2,2,2,3,3,2,2,2,2,2,2,3,2,2,3,3,2,2,3,2,2,2,2,2,2,5,2,2,2,2,3,2,2,2,3,2,2,2,2,2,2,3,2,2,3,2,5,3,3,3,2,3,3,3,2,2,2,2,2,2,2,2,4,2,2,2,3,2,3,2,2,4,2,3,3,2,3,2,2,2,2,2,2,2,2,2,2,2,2,3,3,3,2,2,2,2,3,2,3,2,2,3,2,2,2,3,2,2,2,3,2,2,2,2,2,2,2,2,2,2,2,2,2,2,3,2,2,2,2,2,2,2,4,2,2,3,2,2,2,3,2,3,2,2,2,2,3,2,2,2,2,2,2,2,2,2,2,2,2,2,3,2,3,3,2,2,2,2,2,2…	2,2,2,3,2,2,2,3,3,3,2,2,2,2,2,2,2,2,2,4,2,2,3,2,2,2,		2,2,	4043
I1	135	0.0861	Undetermined	3,8,6,11,2,2,5,9,	7,2,2,19,7,8,7,5,	2,2,2,2,2,2,2,2,2,2,2,2,2,2,2,2,2,2,2,2,2,2,16,2,2,3,2,2,2,2,2,2,3,2,2,2,2,2,2,2,2,2,2,2,2,2,4,2,2,3,2,2,2,2,3,2,2,2,2,2,2,2,2,2,2,2,2,2,2,2,2,2,2,2,2,2,2,2,2,2,2,2,2,2,2,2,2,2,2,2,2,2,2,2,2,2,2,2,2,2,2,2,2,2,2,2,2,2,2,2,2,2,2,2,2,2,2,3,2,2,2,2,2,2,2,2,3,2,2,2,2,2,2,2,2,2,2,2,2,2,2,2,2,2,2,2,2,2,2,2,2,2,2,2,3,2,2,2,2,2,2,2,2,3,2,2,2,2,2,2,2,2,2,2,2,2,2,2,2,3,2,2,2,2,2,2,2,3,3,2,2,2,6,2,2,2,2,	2,2,2,2,2,2,2,2,2,2,2,		2,	4040
I1	240	-0.1367	1R/1A	6,2,2,4,2,2,2,	2,3,2,2,3,2,2,	2,2,3,2,2,2,2,2,2,2,2,3,2,2,2,2,2,2,2,2,2,2,2,2,2,2,2,2,2,2,2,2,2,2,2,2,2,2,2,2,2,2,2,2,2,2,2,2,2,2,2,2,2,2,2,2,2,2,2,2,2,2,2,2,2,2,2,3,2,2,2,2,2,2,2,2,2,2,2,2,2,2,2,2,2,2,2,2,2,2,2,2,2,2,2,2,2,2,3,2,2,2,2,2,2,2,2,2,2,2,2,2,2,3,2,2,2,2,2,2,2,2,2,2,2,3,3,2,2,3,4,2,2,2,2,2,3,2,2,2,2,2,2,2,2,2,2,2,2,2,2,2,2,2,2,2,3,2,2,2,2,2,2,2,2,2,2,2,2,4,2,2,2,2,2,2,3,2,2,	2,2,2,2,2,2,			3912
I1	360	-0.1533	0	3,2,3,6,	2,2,3,4,2,2,2,2,2,2,2,3,2,2,3,2,2,2,2,2,3,2,2,3,2,2,2,2,2,2,2,2,2,3,2,	2,3,2,3,2,2,2,2,2,3,2,3,2,2,2,2,2,2,3,3,2,4,2,2,2,2,2,2,2,2,2,3,2,2,2,4,2,2,2,2,2,2,3,2,3,2,2,2,2,2,3,2,2,2,2,2,2,2,2,3,2,2,2,2,2,4,2,3,2,3,2,2,2,4,2,3,2,2,2,3,3,2,2,2,4,2,2,2,2,2,2,3,3,2,2,3,2,2,2,2,3,2,2,2,2,2,2,2,2,2,2,2,2,2,3,2,2,5,2,2,2,4,2,3,2,4,2,2,2,3,2,2,2,3,3,2,2,2,2,3,2,2,2,2,2,4,2,2,3,4,3,2,2,2,2,2,3,2,2,2,3,2,2,2,2,2,2,2,2,2,2,2,2,2,2,2,3,2,2,2,2,2,2,2,3,2,2,2,3,5,2,2,3,5,2,2,2,2,3,2…	3,2,2,2,2,2,2,2,2,2,2,3,2,2,2,2,4,2,2,2,2,3,2,2,2,		2,2,2,2,2,2,2,2,2,2,2,2,2,2,2,2,2,2,2,2,2,3,2,2,	3929
I7	14	-0.1768	0	3,	4,4,2,2,2,3,2,2,3,4,2,2,	5,3,4,8,2,5,8,6,2,2,2,3,3,3,2,2,4,3,3,8,2,4,2,2,2,2,2,5,4,2,9,7,4,2,3,2,3,2,3,4,4,2,15,4,2,4,2,3,3,2,	5,3,2,3,7,4,2,2,		4,2,2,2,	849
I7	30	-0.0555	0	2,8,2,2,2,3,2,2,2,2,3,2,2,5,5,3,4,2,	4,2,2,2,4,2,4,5,2,2,4,2,8,5,2,2,2,6,4,3,3,3,4,2,3,2,2,2,4,2,2,3,2,6,	8,4,3,4,2,7,2,5,11,4,7,2,2,2,4,4,12,4,9,4,2,5,3,7,13,2,15,6,2,2,2,3,3,2,3,11,5,3,2,3,3,5,3,2,5,7,5,3,2,5,2,9,2,9,2,4,2,8,2,2,2,10,4,11,4,2,6,11,3,12,4,5,2,3,9,2,2,4,4,3,3,5,5,2,2,3,3,2,7,4,3,3,4,7,7,2,3,3,2,8,5,2,2,4,5,2,8,8,4,3,2,2,4,4,2,5,2,2,6,6,6,3,2,4,15,9,3,4,2,6,5,2,3,2,12,13,2,3,3,3,2,6,2,4,2,3,2,3,6,9,2,2,8,2,2,2,3,2,7,2,2,3,2,3,3,5,5,3,9,4,4,15,4,5,2,3,6,5,4,7,8,4,3,5,6,2,4,2,3,8,3,3,5,…	2,2,2,3,2,2,3,13,2,2,2,2,3,2,2,5,3,2,2,2,2,2,6,		4,2,2,2,2,2,2,3,	2222
I7	45	-	-	6,2,6,	4,2,2,2,2,4,2,3,3,2,2,2,2,2,	2,3,2,3,2,2,3,2,2,2,2,2,2,2,2,2,2,2,2,2,2,2,2,2,2,2,2,2,2,2,2,7,2,2,2,2,2,2,2,2,2,3,2,2,2,2,2,2,2,2,2,2,2,2,2,2,2,2,2,2,2,2,2,2,2,2,2,2,2,3,2,2,2,2,2,2,2,2,2,2,2,2,2,2,2,2,2,2,2,2,2,2,2,2,2,2,2,6,2,2,2,2,2,3,2,2,2,2,2,2,2,5,2,2,2,2,2,2,2,2,2,2,3,2,2,2,2,2,2,2,2,2,2,2,2,2,2,2,2,2,2,2,2,2,2,2,2,2,2,	2,9,3,2,2,2,2,3,		2,3,2,2,	3956
I7	90	0.0147	0	2,4,2,2,17,2,2,48,2,2,3,2,2,3,3,3,2,2,2,2,2,2,11,4,3,2,3,2,51,23,3,2,	2,2,2,9,2,2,49,2,2,2,2,3,2,2,2,2,2,3,29,2,2,2,2,2,2,4,2,2,2,2,2,	2,2,2,3,3,3,2,2,8,2,2,2,2,3,3,2,2,3,2,2,2,2,3,4,4,2,2,2,2,2,2,2,3,2,3,2,3,2,2,2,4,2,3,2,3,2,2,5,2,3,4,3,2,2,2,5,2,2,3,2,2,2,2,2,2,3,2,4,3,2,2,2,2,3,2,4,5,2,4,2,3,3,2,2,2,3,4,3,2,3,2,3,3,2,4,2,2,3,5,2,2,4,4,2,3,2,2,2,3,4,3,2,2,2,2,3,2,2,2,2,2,3,5,2,2,2,2,3,34,2,3,2,2,6,2,2,4,2,2,4,3,2,2,2,2,4,2,2,2,2,2,2,2,4,2,3,4,2,2,2,2,2,3,2,2,3,2,2,2,3,4,2,2,3,2,3,2,2,3,2,3,2,4,2,2,2,2,3,2,2,4,2,2,2,2,3,4,3,3,…	2,2,2,6,2,2,2,2,3,3,2,2,2,2,2,2,4,2,4,3,3,2,2,2,2,2,3,2,2,2,3,2,2,2,2,2,3,2,2,3,2,2,2,2,2,7,4,7,		2,3,2,3,	4032
I7	120	0.3981	1R/1A	3,15,2,2,4,2,2,6,4,20,2,3,2,123,3,2,3,2,	2,2,2,2,3,2,2,2,2,2,2,2,2,2,2,2,3,2,2,2,2,2,2,2,2,2,2,2,2,2,2,	2,3,2,3,2,2,3,3,2,2,2,2,2,2,2,3,3,3,2,6,2,5,5,2,3,3,4,2,2,3,2,4,2,2,2,3,2,2,2,2,2,2,4,3,2,4,2,3,4,2,3,2,3,5,2,6,4,2,2,3,3,7,2,3,2,3,7,2,2,4,2,3,3,2,2,3,3,5,4,2,2,3,2,2,2,2,3,2,2,3,2,2,2,6,6,3,3,2,4,4,2,9,2,2,2,2,2,3,4,2,2,4,4,5,3,3,3,2,2,4,5,2,3,6,3,7,4,2,2,2,3,2,3,2,4,2,2,2,2,2,4,6,2,4,3,2,5,2,3,3,3,4,2,6,5,3,4,2,5,3,2,2,3,3,2,5,3,4,4,3,2,4,6,2,5,2,3,4,3,5,2,3,9,3,5,3,2,2,5,3,2,2,2,2,2,3,2,2,4,2…	2,3,3,2,2,4,2,3,2,2,5,2,2,2,2,2,2,3,2,3,2,2,7,3,2,4,3,2,2,2,2,3,2,2,2,2,3,2,2,3,2,3,3,2,2,		2,2,2,2,2,2,2,	3989
I7	180	-0.0636	Allomap30	2,2,11,3,2,4,2,3,8,3,4,2,5,3,	5,7,3,2,2,2,2,3,4,11,2,	3,2,2,2,4,2,3,2,2,2,3,4,2,2,2,2,2,2,3,2,2,2,2,2,2,2,2,3,2,2,2,2,2,2,2,2,3,2,3,3,7,3,31,2,2,2,3,2,3,2,2,2,2,2,3,2,3,3,3,2,3,2,2,2,2,3,2,2,2,2,2,3,2,4,3,2,2,2,2,2,2,2,4,2,2,2,2,2,2,3,3,2,5,2,2,4,2,2,2,2,2,2,2,2,2,2,2,2,2,2,2,2,2,3,2,38,2,3,3,2,3,4,2,3,2,2,2,2,2,2,4,2,2,2,2,2,2,2,2,2,2,2,2,2,2,2,2,3,2,2,3,2,2,59,2,2,3,2,5,2,2,2,2,2,2,2,2,2,2,3,2,3,3,2,3,2,2,3,3,2,2,2,2,2,3,2,2,2,2,2,2,3,3,2,2,2,2,2,…	2,2,2,2,3,2,2,2,2,2,3,2,2,2,2,2,2,2,2,3,4,2,2,10,2,2,		2,2,2,	4101
I7	210	0.3732	2R/3A	3,4,2,2,2,3,2,5,3,2,2,5,2,4,2,3,2,5,2,2,3,3,2,2,2,3,4,2,2,2,2,2,3,3,	3,2,2,3,2,2,3,3,3,4,2,2,6,2,4,2,2,2,4,2,5,	2,2,2,2,2,2,2,2,2,2,2,2,2,2,2,2,2,2,2,2,2,2,2,2,2,2,2,2,2,2,3,2,2,3,2,16,2,2,2,2,2,2,2,2,3,3,2,2,2,2,2,2,2,2,2,2,2,2,2,3,2,2,2,2,2,2,2,2,2,2,2,2,2,2,	2,2,2,2,			4017
I7	255	0.2325	1R/1A	2,2,2,	2,3,	2,2,2,2,2,2,3,2,2,3,2,2,2,2,2,2,2,2,2,2,2,2,2,2,2,2,2,2,2,2,2,2,2,2,2,2,2,2,2,3,2,2,2,2,2,3,3,2,2,2,2,3,2,2,2,2,2,2,2,3,2,2,2,3,2,2,2,3,2,3,2,2,3,2,11,3,2,2,2,2,2,2,2,3,2,2,2,2,2,2,2,2,2,2,2,2,2,2,2,2,2,2,2,2,2,3,2,2,2,2,3,2,2,2,3,2,2,2,3,2,2,2,2,2,3,2,2,2,2,2,2,2,3,3,2,2,2,2,2,2,3,2,2,3,2,2,2,2,2,2,3,2,2,2,4,2,2,2,2,2,2,2,2,2,2,2,2,2,2,2,2,2,2,3,2,2,2,2,2,2,3,2,2,2,2,3,2,2,3,2,3,2,2,2,2,2,2,2,2,…	2,2,2,13,2,2,2,2,2,2,2,3,		2,	4012
I7	360	0.5720	1R/1A	2,2,	2,2,2,2,2,2,2,2,	2,2,2,2,2,2,2,2,2,2,2,2,2,3,2,2,2,2,2,2,2,2,2,2,3,2,2,2,2,2,2,2,2,2,2,2,2,2,2,2,2,2,2,2,2,2,3,2,2,2,2,2,2,2,2,2,2,2,2,2,2,2,2,2,2,2,2,2,2,2,2,2,2,2,2,2,2,2,3,2,2,2,2,2,3,2,2,2,2,2,2,2,2,2,2,2,2,2,2,2,2,2,2,2,2,2,2,2,2,2,2,2,2,2,2,2,2,2,3,2,2,2,2,2,2,2,2,2,2,2,2,2,4,2,2,2,2,2,2,2,2,2,2,2,2,2,2,2,2,2,2,2,2,2,2,2,2,2,2,2,2,2,2,2,2,3,2,2,2,2,2,2,2,3,2,2,3,2,2,2,2,2,2,2,2,2,2,2,2,2,3,2,2,	2,2,		2,2,2,	4087
I7	540	0.8328	1R/1A	5,2,2,4,2,2,2,2,3,2,2,2,2,2,2,3,2,2,2,2,3,2,3,2,3,3,2,5,2,2,4,4,2,2,3,2,3,2,4,2,2,2,2,2,	2,2,2,2,3,4,2,3,3,2,2,2,2,2,6,2,2,2,2,6,2,2,2,	2,2,2,2,2,2,2,2,2,2,2,2,5,2,2,2,2,3,2,2,2,2,2,2,2,2,2,2,2,2,2,2,2,2,2,2,3,2,4,2,2,2,2,2,2,2,2,2,2,2,2,2,2,2,2,2,2,2,2,2,2,2,2,2,2,2,2,2,2,2,2,2,9,	4,2,2,2,2,2,			4060
I6	1	3.9223	Undetermined	4,3,2,2,2,4,3,2,3,2,4,7,6,8,4,2,2,3,3,5,3,2,2,2,6,2,2,2,15,2,2,4,2,2,2,2,3,2,2,2,	2,2,2,8,2,3,2,2,2,10,	2,2,2,5,2,2,2,6,2,2,2,2,2,2,2,2,2,2,2,3,5,5,2,4,3,2,9,2,3,2,2,2,2,2,2,4,2,7,11,3,2,2,4,4,2,6,2,2,2,2,2,2,4,2,7,2,7,2,2,2,5,3,2,2,6,2,2,2,2,2,2,2,2,6,7,9,5,2,2,2,2,2,6,2,2,2,2,2,2,2,2,2,7,2,2,3,2,2,	2,4,11,4,2,2,2,7,7,5,6,3,2,2,79,2,36,4,5,3,7,2,2,6,4,3,3,12,5,2,			4018
I6	7	0.2338	Undetermined	10,2,2,4,2,2,14,2,85,2,86,4,6,2,3,3,2,159,10,3,17,2,48,4,2,2,2,2,30,	3,2,4,3,2,3,3,3,2,3,5,2,2,2,2,2,2,2,2,2,2,	3,2,2,2,3,5,2,2,2,2,2,2,3,5,2,2,2,3,2,4,2,2,2,2,2,2,2,2,2,2,2,3,3,3,10,2,3,3,2,3,2,2,2,3,2,2,3,2,2,2,3,2,2,3,2,2,3,4,5,2,4,2,2,2,2,3,2,2,9,2,3,2,2,2,2,3,2,2,3,2,3,2,2,3,2,2,2,2,2,2,3,3,3,2,2,2,2,3,2,2,3,2,2,2,2,6,2,2,2,2,2,2,2,2,5,2,2,2,3,2,2,4,3,3,3,3,29,3,2,2,2,2,2,2,3,2,5,2,2,2,2,2,2,2,2,2,2,2,3,3,3,3,2,2,2,3,4,2,3,2,2,4,2,3,4,2,4,3,2,3,2,2,3,4,2,3,2,5,9,2,3,2,2,2,3,2,2,2,2,2,3,2,3,2,2,2,2,2,2…	3,2,2,13,2,3,2,2,2,13,2,2,2,2,2,2,3,2,2,96,2,2,3,		2,	4078
I6	21	0.2701	Undetermined	17,2,2,22,2,4,4,2,6,2,12,2,3,	3,60,6,19,2,2,9,2,2,15,3,2,5,9,	2,2,2,2,2,2,2,2,2,2,3,2,2,2,3,2,8,2,2,2,2,2,2,2,2,2,2,2,2,2,2,2,2,2,2,2,2,2,2,2,2,2,2,2,2,2,2,2,2,2,2,2,2,2,2,2,2,2,2,2,2,2,2,2,2,2,2,2,2,2,2,2,2,2,2,18,2,3,2,2,13,2,2,2,2,2,2,2,2,2,2,2,2,2,2,2,4,2,2,2,2,2,9,2,3,2,2,2,2,2,2,2,3,2,2,2,2,3,2,2,2,2,2,2,2,2,2,2,2,2,2,2,2,2,2,2,2,2,2,2,7,2,2,2,2,2,2,2,11,2,2,3,2,2,2,3,2,2,2,2,57,2,2,2,2,2,2,3,2,2,2,2,2,3,2,2,2,2,2,2,2,2,3,2,3,2,2,2,2,2,2,2,2,2,2,2,3,2…	3,51,14,2,4,3,2,2,10,2,2,		2,2,2,	4132
I6	30	-	-	2,2,20,5,2,34,2,	2,2,2,3,2,3,2,3,2,2,2,2,	2,2,2,3,2,3,2,2,3,2,2,2,2,2,2,4,2,4,2,2,3,2,3,6,2,3,2,2,2,2,4,2,2,3,2,6,2,2,2,2,2,2,2,2,4,2,4,3,3,2,2,2,2,2,2,2,4,4,3,2,5,2,2,4,2,2,2,2,2,9,2,2,7,3,4,2,2,3,2,2,2,3,3,2,2,2,3,2,2,2,3,2,2,3,2,2,2,2,2,4,2,2,145,3,3,6,2,2,2,2,2,2,3,3,2,2,2,2,2,2,2,2,2,4,4,4,3,3,3,2,2,6,3,5,3,5,2,2,3,2,3,2,4,2,3,3,3,2,2,2,2,3,2,4,2,6,2,2,2,2,3,2,2,2,4,2,2,2,4,2,2,2,2,2,2,4,3,2,2,2,2,3,2,2,2,2,3,3,2,4,2,2,2,2,2,2,2,3,2…	4,2,2,2,4,2,3,2,3,2,2,2,2,2,3,2,		2,2,2,2,2,2,	2324
I6	60	-0.0700	Undetermined	2,53,2,2,4,5,3,3,2,2,	2,2,2,11,2,12,2,2,2,	2,2,2,3,2,2,2,2,2,2,2,2,2,2,2,2,2,2,2,2,2,2,2,2,2,2,4,2,2,2,2,2,2,2,2,3,2,2,2,2,31,2,2,2,2,3,2,2,2,2,2,2,2,3,2,2,2,2,2,2,2,2,2,2,2,2,2,2,2,2,2,2,2,2,9,2,2,2,2,2,2,2,2,3,2,2,3,2,2,2,2,2,3,2,2,2,3,2,2,2,2,2,2,2,2,3,2,2,2,2,2,2,2,2,2,2,2,2,2,2,3,2,11,2,2,2,2,2,2,2,2,2,2,2,2,2,2,2,2,2,2,2,2,2,2,2,3,2,2,2,2,3,2,2,2,2,2,2,2,2,2,3,2,2,2,2,2,2,2,2,2,2,2,2,2,2,2,2,2,2,2,2,2,2,2,2,2,2,2,2,2,2,2,4,2,2,2,2,2…	2,2,2,2,		2,	4004
I6	90	-0.1069	0	6,5,2,5,22,5,3,3,7,17,11,2,18,26,2,8,7,	14,2,2,11,2,2,2,7,37,2,	2,2,2,2,2,2,2,2,2,3,2,2,10,35,2,2,2,2,2,2,2,2,3,2,2,2,3,2,2,2,2,2,2,2,2,2,2,2,3,2,2,3,2,2,2,2,2,2,2,3,2,2,2,2,3,2,2,2,2,2,2,2,2,2,2,2,2,2,2,2,2,2,2,2,3,2,3,2,2,2,2,2,2,2,2,2,2,2,2,2,3,2,2,2,2,2,2,2,3,2,2,2,2,2,2,12,2,2,2,7,3,2,2,2,2,2,2,2,2,3,2,2,2,2,2,2,2,3,2,3,2,3,2,2,2,2,2,5,2,2,2,2,2,2,3,3,35,11,2,2,2,2,4,2,2,2,2,2,2,2,2,2,7,3,2,2,2,2,2,3,3,2,2,2,2,2,2,2,3,2,2,13,2,2,4,2,	2,2,2,45,3,31,2,3,2,2,2,5,2,		2,2,2,	4003
I6	120	-0.0089	1R/1A	2,4,3,2,5,3,3,3,3,2,2,	2,2,3,2,3,2,3,2,2,2,2,	4,3,4,8,5,4,7,3,2,2,7,2,6,2,2,3,2,2,2,6,2,2,3,2,3,2,2,3,3,5,2,5,2,2,2,4,2,3,2,3,2,5,3,4,2,4,4,2,2,2,3,4,3,3,5,2,7,2,5,2,9,3,2,4,3,4,2,3,3,2,3,4,9,2,6,8,2,7,5,3,4,3,3,2,3,3,2,4,2,3,4,3,5,3,3,3,4,2,3,4,2,2,2,2,3,2,4,2,4,2,3,2,4,3,2,6,4,3,2,4,7,4,2,3,2,14,2,2,3,3,6,5,5,4,4,2,4,2,3,4,3,4,3,5,2,3,3,3,4,2,2,3,3,4,3,2,4,2,2,3,2,3,3,2,3,5,4,2,3,2,5,5,7,3,4,6,6,3,2,5,5,2,3,2,2,3,3,3,2,12,5,7,2,4,2,2,3,6,2…	2,2,2,2,2,2,8,2,4,2,2,2,2,2,2,2,2,2,		2,2,2,2,2,2,2,2,	4013
I6	150	-	-	2,27,2,2,3,2,	4,12,2,6,9,2,	2,3,2,2,2,2,2,2,2,2,2,2,2,2,2,2,3,2,2,2,3,2,2,2,2,3,3,2,2,2,3,2,2,3,2,2,2,3,2,2,2,2,3,2,2,2,2,2,2,2,2,2,2,2,2,2,2,2,2,2,2,3,2,2,2,3,2,2,2,2,2,2,4,2,3,2,2,2,3,2,2,2,2,2,2,2,2,2,2,2,2,3,2,2,4,3,2,2,2,3,2,3,2,2,2,2,2,3,2,2,2,2,2,2,3,2,2,2,2,2,3,2,2,3,2,2,2,2,2,3,2,2,3,2,2,2,2,2,2,2,2,2,2,2,2,2,2,2,2,2,2,2,2,3,3,2,2,2,3,2,2,2,3,2,2,2,2,2,2,2,2,4,2,2,2,2,2,2,2,2,3,2,2,2,2,2,2,3,2,2,2,2,3,2,2,3,2,2,2,3…	2,3,4,2,7,2,2,2,3,2,2,2,3,2,2,3,2,		2,	3950
I6	180	-0.1548	0	16,115,2,2,2,	2,2,2,2,	2,2,2,3,2,5,3,3,2,2,2,7,4,2,2,2,3,2,2,2,2,2,2,2,3,2,3,2,4,9,2,2,4,2,2,2,2,3,2,2,3,3,2,3,2,2,2,3,2,2,2,3,2,2,2,2,3,3,3,2,2,3,2,2,2,2,2,2,3,2,2,3,2,2,2,3,3,2,2,2,2,3,2,3,2,2,2,2,2,2,2,2,2,2,5,3,3,3,2,3,2,2,2,2,4,2,2,2,2,2,4,2,3,4,4,2,4,2,2,2,3,5,2,2,2,2,3,2,2,2,2,2,2,2,3,3,5,3,2,3,3,4,2,2,2,4,2,2,3,2,2,2,3,2,3,2,2,2,2,3,4,2,6,2,2,2,2,2,2,2,2,3,5,2,2,4,2,2,2,2,3,2,2,4,2,2,2,2,2,2,2,2,2,2,2,2,3,2,3,2…	2,2,3,2,2,5,3,2,2,2,2,38,		2,2,2,	4005
I6	390	-0.1240	1R/1A	2,4,3,10,2,8,20,2,3,20,3,2,4,3,15,9,23,26,4,2,2,8,15,3,5,10,3,3,2,2,32,7,3,7,8,3,2,6,4,2,4,5,5,4,6,3,5,3,6,3,4,7,16,4,2,25,6,3,4,3,3,3,	2,4,2,4,10,3,2,2,2,2,2,4,10,2,	3,2,2,2,3,3,2,3,2,2,2,3,2,2,2,2,2,2,2,2,2,2,2,2,2,2,2,2,2,2,2,2,3,2,2,2,2,2,2,2,3,2,13,2,2,2,2,2,2,2,2,2,2,2,2,2,2,7,2,3,2,2,16,2,2,2,2,2,2,2,2,2,2,2,2,2,2,2,2,6,2,2,2,2,2,2,2,2,2,2,2,2,2,2,2,2,2,2,2,3,2,2,2,3,2,2,2,2,3,2,2,2,3,2,2,2,2,3,2,2,2,2,2,2,2,2,2,2,4,2,4,2,2,2,4,2,2,2,2,2,2,2,3,2,2,2,2,2,3,2,3,2,3,2,2,2,2,2,3,3,2,2,2,2,2,2,4,2,2,2,2,2,3,2,2,2,4,2,2,2,2,2,2,2,2,3,3,9,2,2,2,2,2,2,2,2,2,2,2…	2,6,2,5,17,2,3,3,2,3,16,2,2,2,2,2,2,2,		2,2,2,2,	3888
I10	1	2.6097	Undetermined	3,2,2,2,3,3,4,2,2,2,3,2,2,2,4,2,6,2,2,2,4,3,2,2,5,9,2,4,3,11,3,4,3,2,2,2,3,2,2,2,2,2,2,2,2,5,2,3,2,2,2,5,3,2,3,6,2,3,3,2,3,5,4,3,3,2,15,2,3,2,2,2,3,3,3,3,10,2,2,3,2,4,2,2,2,3,2,3,3,2,2,2,2,3,3,2,3,2,2,2,2,3,2,4,3,2,2,3,2,3,3,2,4,	2,2,2,3,3,8,2,2,2,2,2,2,3,5,2,4,2,3,3,2,2,2,3,3,2,2,3,2,2,2,2,2,12,24,2,6,2,2,	6,2,3,7,4,2,2,2,2,4,2,4,4,3,4,2,3,5,4,4,21,3,14,5,2,4,2,7,5,7,4,9,3,4,2,2,4,3,5,2,5,9,22,4,5,2,4,2,3,2,5,2,2,16,5,7,5,3,2,3,2,4,4,7,2,5,3,6,2,4,5,3,3,2,2,5,4,2,3,5,3,29,2,2,2,3,35,4,3,4,6,2,3,2,3,5,9,2,3,3,2,2,2,2,3,4,4,6,7,22,2,2,2,31,3,4,2,6,2,2,2,2,5,3,7,3,5,3,4,3,3,5,5,11,11,3,5,3,3,2,3,2,2,4,3,3,5,25,6,2,2,2,3,6,5,2,6,3,2,3,3,5,3,3,2,3,3,6,2,4,2,2,5,4,5,7,4,4,3,4,19,6,3,3,2,7,2,9,3,4,4,5,2,5…	14,2,4,2,2,2,2,3,2,2,16,2,3,2,2,4,5,8,2,3,7,9,7,2,6,2,2,2,9,40,4,2,4,8,9,2,2,2,11,16,3,4,2,6,4,2,6,6,3,2,3,4,4,2,2,17,3,3,2,5,8,11,10,3,2,2,2,3,4,2,4,6,2,2,2,2,3,3,17,5,2,6,4,3,2,2,4,3,4,7,2,3,15,4,4,15,3,2,10,3,2,2,2,2,5,2,2,4,6,3,4,3,6,5,2,6,2,2,3,5,3,5,2,3,2,3,3,2,4,2,6,2,3,3,2,2,3,3,3,6,7,5,3,2,3,2,2,3,2,2,2,3,6,5,4,2,2,3,3,2,2,2,2,4,2,2,2,5,4,8,			3896
I10	30	-0.0229	0	3,2,5,2,2,7,2,2,5,2,2,3,2,2,2,2,31,2,3,9,	2,2,3,5,2,4,2,2,3,2,2,2,2,2,3,2,2,2,6,3,2,2,4,2,2,3,2,4,2,3,2,3,4,2,2,2,3,2,4,2,2,2,	2,5,2,2,2,3,2,4,3,2,2,2,2,2,3,2,2,2,3,3,3,2,2,2,4,2,2,2,4,10,2,2,2,2,2,2,2,3,3,2,3,2,3,2,3,4,3,3,2,3,5,3,2,2,5,3,2,3,3,2,3,2,4,2,3,3,3,2,3,6,2,4,2,3,7,2,2,2,2,4,3,2,2,4,2,3,3,2,3,2,2,3,2,2,5,5,3,2,4,2,2,2,2,4,8,2,2,2,2,7,4,2,2,2,2,2,2,3,2,3,3,2,2,2,2,2,3,3,4,2,2,2,4,3,3,2,2,2,4,3,3,2,2,3,2,4,4,2,2,2,2,2,2,2,3,3,4,3,2,3,2,2,2,3,3,3,2,2,4,5,3,2,2,6,5,2,2,2,2,3,2,4,2,2,2,2,2,3,5,10,2,2,9,4,3,6,2,2,3…	2,3,6,2,4,2,162,2,8,2,3,2,5,3,5,7,2,2,2,2,2,5,2,3,2,3,2,2,2,2,2,4,2,3,2,3,2,2,2,5,2,2,2,4,2,3,2,2,2,		2,2,2,2,2,2,2,2,2,4,2,2,2,2,2,2,4,2,	3944
I10	90	-0.1349	0	2,12,3,2,4,3,23,	2,10,2,2,2,2,2,2,6,2,2,	2,2,2,2,2,2,3,3,2,2,2,2,2,2,2,2,2,2,2,2,2,2,2,2,2,2,2,2,2,3,2,2,2,2,2,2,2,3,3,3,2,3,2,2,2,2,2,2,3,2,2,2,2,2,2,2,2,3,2,2,2,2,2,2,2,3,2,2,2,3,2,2,3,2,2,3,2,2,2,2,2,2,3,2,2,2,2,2,2,2,2,2,2,2,2,2,2,2,2,2,2,3,2,2,10,2,2,3,2,2,2,2,2,2,2,2,2,2,2,2,2,2,2,2,2,2,2,2,2,2,3,2,2,2,2,2,2,2,2,2,2,2,2,2,2,2,2,2,2,2,2,2,2,2,2,2,2,2,2,2,3,2,2,3,2,2,2,2,2,2,2,3,2,2,2,2,2,2,2,4,2,3,2,2,2,2,2,2,2,3,2,2,2,2,2,2,2,3,2,…	2,12,3,2,2,2,2,2,3,		2,2,2,	3846
I10	120	-0.1075	1R/1A	2,2,2,2,2,2,2,2,2,4,3,2,2,2,2,4,2,2,2,	2,2,4,2,2,2,2,2,2,2,2,3,2,2,2,2,2,2,2,2,2,3,3,2,2,2,2,2,2,2,2,2,2,2,2,	5,2,2,2,3,2,5,11,2,5,5,8,2,2,2,3,3,3,8,3,4,2,2,5,3,3,2,4,3,7,2,3,3,5,2,2,2,2,2,3,2,6,3,2,2,2,7,2,2,2,3,3,3,2,2,4,2,2,2,2,2,2,2,2,2,2,4,2,2,3,4,3,2,2,2,3,2,3,2,5,5,3,3,4,5,2,4,3,2,3,4,3,2,2,4,5,4,2,2,4,3,2,2,6,2,3,2,2,2,2,3,5,2,4,2,2,4,3,4,2,4,3,2,4,4,4,2,2,4,4,3,3,2,2,4,2,3,4,3,7,3,3,2,9,2,11,6,6,2,2,3,3,3,6,2,3,3,4,3,2,2,5,2,2,4,3,3,2,2,2,2,4,2,6,2,4,4,4,2,3,4,2,3,2,2,6,2,2,2,2,3,2,2,2,4,4,3,2,4…	2,3,2,2,2,5,2,2,2,8,2,2,2,4,2,2,2,4,2,2,2,2,2,2,3,2,2,3,3,3,2,3,2,4,4,2,3,2,2,4,2,4,2,2,6,4,		2,2,2,2,2,2,2,2,	3924
I10	150	-0.0601	0	2,3,2,2,	2,2,2,2,2,2,4,2,2,2,2,2,3,3,2,2,2,2,2,2,2,2,2,	2,2,2,3,2,2,4,2,2,2,2,3,3,2,3,2,2,9,2,2,2,3,3,2,2,4,3,3,3,2,4,4,5,4,3,2,2,3,2,4,6,2,5,3,2,5,2,2,2,2,2,2,2,3,4,3,2,2,2,2,2,2,2,2,4,2,2,2,3,2,2,3,3,3,2,2,3,2,4,2,3,2,2,2,2,3,3,3,3,2,5,3,4,5,3,2,2,6,2,2,2,2,2,2,2,3,2,2,2,5,4,2,2,2,4,3,2,3,3,3,3,2,4,2,3,4,4,2,2,2,3,2,3,2,2,2,6,2,3,2,3,3,2,3,4,2,2,2,5,3,2,2,2,2,4,4,2,2,2,3,2,2,3,3,3,2,4,2,3,4,3,2,2,4,2,3,3,2,2,3,2,6,3,3,2,2,2,2,3,2,3,2,3,2,2,3,3,2,4,2…	2,2,2,2,3,2,2,2,2,2,2,3,2,5,2,3,2,2,2,2,5,2,2,2,2,2,2,2,2,2,3,4,5,5,3,3,2,2,5,2,		2,2,	4047
I10	180	-0.0832	0	2,2,2,2,2,2,3,3,	2,2,2,4,2,2,2,2,	2,4,2,2,3,2,2,2,2,2,2,2,2,2,2,2,2,4,2,3,2,2,2,2,2,3,2,2,2,2,2,2,2,3,2,3,2,2,2,2,3,2,2,2,2,2,2,2,3,2,2,2,2,2,2,2,3,2,2,2,2,2,2,2,2,2,2,2,2,2,2,2,3,2,2,2,2,2,2,2,2,2,2,2,3,2,2,4,2,2,2,2,2,2,2,2,2,2,2,2,2,2,2,2,2,2,2,3,2,2,2,2,2,2,2,2,2,2,3,2,2,2,5,2,2,2,2,3,2,2,2,2,2,2,2,4,3,2,2,3,2,2,2,2,2,2,3,2,3,2,2,2,2,2,2,3,2,2,2,2,2,2,2,3,2,2,2,2,2,2,2,2,3,2,2,3,2,3,2,2,2,2,3,3,2,2,2,3,3,2,3,2,2,3,5,4,2,2,2,2…	2,4,2,4,2,2,2,2,3,2,3,2,2,2,2,2,2,2,2,2,2,3,2,2,2,			4054
I10	210	-0.1662	1R/1A	12,3,2,17,15,5,4,2,11,4,2,3,2,2,7,4,9,4,3,3,11,3,14,2,3,16,5,2,5,23,3,3,2,11,2,2,4,3,10,17,	2,9,3,3,2,3,67,8,3,2,2,2,11,3,2,7,3,3,2,7,9,2,	3,2,2,2,2,2,2,2,2,2,2,2,2,2,2,3,2,2,3,2,2,2,2,2,2,2,2,2,2,6,2,2,5,2,2,2,2,2,2,2,2,2,2,2,2,2,2,2,2,2,4,2,2,2,2,2,11,3,2,2,2,2,2,2,2,3,2,2,2,2,2,2,9,2,2,2,2,2,3,3,2,2,2,2,2,2,2,2,2,2,2,2,2,2,3,2,2,2,2,2,2,2,2,2,2,2,7,2,2,2,2,2,2,2,2,2,2,2,2,2,2,2,2,2,3,2,2,30,2,2,2,2,2,5,2,2,2,3,2,2,2,2,2,2,2,2,2,2,2,2,5,2,2,2,2,2,2,2,2,2,2,2,2,2,2,2,2,2,2,2,2,2,2,2,2,2,2,2,2,2,2,2,3,2,2,	2,7,2,2,2,2,2,14,2,2,2,20,2,2,13,2,2,18,5,2,2,3,		2,	4052
I10	300	0.0960	1R/1A	5,4,4,3,3,2,3,3,2,2,4,3,2,2,6,3,27,4,4,2,2,23,2,4,2,2,2,2,2,2,16,3,3,6,2,9,6,3,2,2,2,2,14,3,13,2,10,9,4,5,4,3,2,2,2,2,17,2,2,2,2,6,2,2,4,2,2,2,3,5,2,4,4,9,2,2,6,3,3,2,3,2,2,4,2,2,2,9,4,2,2,2,2,2,3,7,2,3,2,5,5,2,5,2,2,2,	2,2,2,2,6,2,2,2,3,4,2,2,3,5,3,3,3,4,17,3,4,6,33,8,2,2,13,4,16,2,2,2,2,2,2,3,10,5,2,2,15,2,4,5,3,2,2,3,3,2,2,7,2,44,2,11,2,2,2,2,3,2,7,7,2,2,6,4,15,2,5,8,12,7,3,4,19,5,3,11,2,3,2,2,2,	3,3,2,2,3,4,2,2,2,5,2,2,2,3,2,2,2,3,2,2,2,3,2,2,2,2,3,2,5,3,3,2,7,2,2,2,2,2,2,2,7,4,2,5,2,2,3,2,2,4,35,3,2,2,2,6,13,2,2,2,2,2,2,2,6,5,2,2,2,2,2,2,2,5,63,2,4,2,2,2,3,2,2,6,2,2,4,30,2,7,3,3,2,2,2,2,2,3,6,2,2,2,5,2,2,2,2,4,2,2,7,7,2,3,2,2,2,2,2,2,4,2,2,18,2,2,2,3,2,2,6,3,5,2,2,2,2,2,2,2,2,2,2,2,3,2,2,2,2,3,2,2,2,2,2,3,2,2,3,2,4,2,2,3,3,2,2,2,2,2,2,2,2,2,2,2,7,2,2,2,5,2,2,2,2,2,2,2,2,3,2,2,2,2,2,2,2,…	2,3,24,2,17,2,2,2,2,2,4,4,2,3,3,2,2,2,2,11,2,4,2,2,2,4,5,2,10,2,2,2,2,72,6,2,2,2,3,2,2,2,19,2,6,8,2,2,6,2,4,3,2,2,3,3,		2,2,2,2,	3986
I10	360	0.1359	0	3,2,4,2,2,8,2,4,3,5,5,2,2,2,2,6,3,2,2,2,2,3,5,3,7,10,7,2,2,3,3,12,13,4,6,2,2,2,2,13,2,6,3,3,3,4,3,8,2,10,2,3,2,9,2,7,7,8,2,2,3,6,12,2,2,4,2,2,2,3,2,2,3,2,3,7,7,11,10,2,2,4,3,3,2,2,2,2,2,2,2,2,2,7,4,2,2,2,2,8,8,2,5,2,5,2,2,3,3,3,3,2,2,2,2,4,2,2,3,3,3,3,2,2,2,3,4,3,2,5,3,5,3,7,2,3,4,2,2,2,2,3,3,2,4,6,5,3,3,2,4,2,3,4,3,4,4,7,2,3,2,2,9,2,4,2,8,5,2,2,6,2,2,7,2,3,4,2,2,2,2,2,2,	2,4,6,17,7,6,2,3,4,2,3,3,2,5,2,2,11,2,3,4,3,4,2,2,2,7,12,2,3,2,4,3,3,5,6,2,3,4,3,4,8,9,4,6,3,9,2,6,2,12,2,7,2,2,2,3,2,6,4,9,2,2,3,3,3,	2,6,2,2,3,2,2,2,2,2,2,2,3,2,2,3,2,2,13,8,2,2,2,2,2,2,2,2,2,2,2,4,3,2,2,2,2,2,2,2,2,2,2,2,2,3,2,5,2,2,2,2,2,2,2,2,2,2,2,2,2,2,2,2,2,2,2,2,2,3,2,2,2,2,2,2,3,4,2,3,2,2,2,2,2,3,2,2,2,2,2,3,2,12,3,4,2,2,3,3,2,2,3,2,7,2,2,2,2,2,2,3,2,2,2,2,2,2,2,8,2,2,2,3,2,2,2,2,2,2,2,3,2,2,2,2,2,2,2,2,2,2,2,2,2,2,2,2,3,2,2,2,3,3,2,2,2,2,3,2,2,2,3,3,3,2,2,4,2,2,2,2,2,3,2,2,2,2,2,2,2,2,2,2,17,2,2,3,2,2,2,2,3,2,2,2,2,3,…	2,2,2,2,6,2,2,6,3,2,7,2,2,2,2,2,2,2,2,2,2,2,3,2,4,11,2,2,5,5,			4062
I10	480	2.3840	1R/1A	4,3,2,5,5,2,2,2,4,3,5,2,4,2,2,6,3,2,3,4,3,2,7,2,2,2,3,2,2,3,2,2,2,2,3,2,3,3,3,3,2,2,5,15,3,2,2,2,2,2,2,3,2,2,2,7,2,3,2,2,2,2,6,2,2,4,2,2,4,2,2,2,2,2,2,4,2,3,2,3,2,4,2,2,3,8,3,2,2,15,8,3,3,3,3,2,3,5,2,3,3,2,2,6,2,2,2,2,3,2,2,3,2,2,2,5,6,2,2,3,2,3,2,2,5,2,2,2,5,2,3,2,5,3,6,3,2,3,3,2,5,3,7,8,4,2,2,3,4,3,2,7,2,3,2,2,4,5,	7,2,2,3,2,2,4,7,6,2,2,2,2,2,3,2,4,3,2,2,5,2,30,8,2,4,2,2,3,2,2,2,3,2,4,3,4,6,2,2,3,4,3,2,4,2,2,3,3,2,2,5,3,2,2,3,4,5,3,4,8,2,3,2,2,2,2,3,2,4,2,2,2,15,	2,10,2,2,2,2,2,2,2,3,3,2,3,2,2,2,3,2,7,2,2,2,2,2,2,3,3,2,2,2,3,2,4,4,2,2,4,2,2,6,2,3,2,2,2,2,2,2,2,2,2,2,2,4,2,2,2,2,2,2,2,2,2,2,3,2,3,3,2,2,3,4,2,2,8,12,2,2,3,2,3,8,4,7,2,2,2,13,2,2,2,2,2,3,3,2,2,2,2,2,2,2,4,2,2,5,3,2,2,2,2,4,3,2,8,4,2,2,8,2,12,32,2,3,10,	2,8,2,3,2,4,2,9,4,4,3,3,2,2,9,2,3,2,2,5,3,3,2,3,2,2,			3994
I12	30	-	-	5,4,2,4,3,2,5,2,2,	2,2,2,2,3,2,2,	2,3,3,2,2,2,2,2,2,2,2,3,2,2,2,2,2,2,2,2,2,2,2,2,2,2,4,5,2,2,7,2,2,2,2,2,2,2,2,2,2,2,2,2,2,2,6,2,5,	2,2,3,2,2,7,3,8,2,			4036
I12	60	0.2592	1R/1A	6,2,6,2,2,3,2,2,2,3,4,2,3,5,3,2,2,2,3,2,3,2,2,2,3,3,2,2,2,3,2,2,5,2,2,2,2,2,2,3,4,3,	3,2,3,4,2,2,2,3,2,2,2,2,2,5,2,2,3,2,2,3,2,3,2,2,2,4,2,2,4,2,3,2,5,2,2,2,2,2,2,3,5,8,2,3,	2,2,2,2,2,2,2,2,2,2,2,2,2,2,2,2,2,2,2,2,2,3,2,2,2,2,2,2,2,2,5,2,2,2,2,2,2,2,2,2,2,3,2,3,2,2,2,2,10,	5,2,2,5,4,2,6,2,2,			3946
I12	75	-	-	5,3,2,3,2,4,2,2,2,3,2,2,2,2,	2,2,2,3,2,2,3,2,2,	2,2,2,4,2,2,2,2,5,2,2,2,2,2,2,2,2,2,3,2,2,2,2,2,2,2,2,6,2,2,2,2,2,2,	4,2,2,2,2,			3958
I12	90	0.6095	0	2,2,	6,3,	2,2,2,2,2,2,2,2,2,2,2,2,2,2,2,2,2,2,2,2,2,2,2,2,2,2,2,2,2,2,2,2,2,2,2,2,2,2,2,2,2,2,2,2,2,2,2,2,2,2,2,2,2,2,2,2,2,2,2,2,2,2,2,2,2,2,	8,2,10,2,2,2,		2,	4018
I12	120	-0.0800	1R/1A	5,4,3,2,3,5,2,4,2,3,7,2,5,7,2,2,14,2,4,2,2,2,	4,2,3,2,2,	2,3,2,2,2,2,2,2,2,2,2,2,2,2,2,2,2,3,3,2,2,2,2,2,2,2,2,2,2,2,2,2,4,2,2,2,2,5,2,2,2,4,2,2,2,2,2,2,2,2,2,2,2,2,2,2,2,2,2,2,2,2,2,	2,4,2,2,4,2,2,5,10,			4083
I12	150	0.1607	1R/1A	2,3,2,2,2,2,2,2,2,2,2,2,2,3,3,2,2,4,2,4,	3,2,4,2,8,2,2,4,2,2,2,2,	2,2,4,2,6,2,2,2,5,2,2,2,2,2,2,2,2,2,2,2,2,2,2,2,2,2,2,2,2,2,3,2,2,2,2,2,2,2,6,2,	5,2,3,2,2,			3955
I12	180	-0.0792	1R/1A	2,4,2,2,2,2,2,5,2,2,2,2,3,2,2,3,2,2,4,2,3,	4,2,2,3,4,2,3,2,2,	2,2,2,2,3,2,2,2,3,2,2,2,3,2,2,3,2,2,2,2,2,2,2,2,2,2,3,2,2,4,2,4,2,2,	3,2,3,2,2,2,2,2,4,2,2,			4054
I12	240	4.9089	1R/1B	7,2,3,2,2,2,2,3,2,2,2,2,2,2,2,2,5,2,3,3,2,5,2,4,3,2,4,4,2,3,4,2,2,2,2,2,7,3,2,3,4,3,3,2,2,5,2,2,2,3,	3,2,3,2,2,2,3,2,3,2,2,3,2,2,3,7,2,2,2,4,3,3,2,2,2,2,5,2,	2,2,2,2,5,2,6,2,2,2,2,2,2,3,2,2,6,2,2,3,4,2,3,2,4,2,2,2,5,2,2,2,2,2,2,2,2,2,2,6,2,2,2,2,2,3,6,2,2,2,2,7,2,2,2,2,2,2,3,5,7,3,2,2,	5,2,3,2,2,3,4,6,6,4,		2,	3973
I12	300	4.3067	0	2,2,2,2,2,2,5,5,2,3,3,2,8,2,5,3,3,2,2,3,2,2,2,2,3,2,4,2,3,4,2,2,2,	2,2,2,6,2,3,2,2,2,2,2,2,3,2,2,3,2,2,3,2,2,3,2,2,3,2,2,2,2,3,2,2,2,2,2,2,2,	2,2,2,2,2,2,2,2,2,2,2,2,2,2,2,2,2,2,2,2,2,3,2,2,2,2,2,2,2,2,2,2,2,2,2,2,2,2,2,2,2,2,2,2,2,2,3,2,2,2,2,2,2,2,2,2,2,2,2,2,2,2,2,2,2,2,3,2,2,2,2,2,2,2,2,2,2,2,2,2,2,2,2,2,2,2,2,3,2,2,2,3,3,2,2,3,2,2,2,2,2,2,2,3,2,2,2,2,2,2,2,2,2,2,2,2,2,2,2,2,2,2,2,2,2,2,2,3,2,2,2,2,2,2,2,2,2,2,2,2,3,2,2,2,2,4,2,2,2,2,2,4,2,4,2,2,2,3,2,2,2,4,3,2,2,2,2,2,2,2,2,2,2,2,2,2,2,2,2,3,2,2,2,2,2,2,3,2,2,2,2,2,3,2,3,2,2,2,2,2…	2,2,2,2,2,3,2,2,2,2,7,2,2,2,2,2,2,2,3,2,2,2,2,2,2,6,2,2,2,2,2,2,2,3,		2,3,2,2,2,2,2,2,2,3,2,2,2,2,2,3,2,2,3,2,2,	4037
I11	7	-	-	2,2,5,22,2,3,2,2,5,2,3,2,2,48,2,2,5,3,2,41,10,14,87,19,8,2,2,3,3,12,	3,2,2,2,2,2,2,2,2,4,3,2,2,4,14,59,2,2,3,2,	2,3,3,2,3,2,2,2,2,2,5,3,2,2,2,2,2,2,2,3,2,2,2,3,2,2,2,2,2,2,2,2,2,2,2,2,5,5,3,2,23,2,3,2,2,42,2,3,2,2,3,3,2,2,3,2,3,2,2,4,2,2,2,2,2,2,3,2,2,2,2,2,3,2,2,2,2,2,2,2,2,2,2,2,2,2,2,3,2,5,4,2,2,3,2,2,2,2,2,2,2,2,2,2,2,2,2,4,2,2,2,2,2,2,2,2,2,2,2,2,2,2,2,2,2,3,2,2,2,2,3,4,3,3,2,3,2,3,2,2,2,3,2,2,2,3,2,2,2,2,3,2,2,2,4,3,3,2,2,2,2,2,3,2,2,3,3,2,2,2,2,2,2,2,2,2,2,2,2,2,2,2,2,2,2,2,4,3,2,2,2,2,3,2,2,2,2,3,2…	2,4,2,2,31,7,2,2,2,2,2,2,5,2,25,2,2,2,2,2,2,3,2,22,5,5,2,2,2,3,3,2,2,3,2,2,3,2,2,2,4,35,4,2,3,3,2,2,6,25,111,2,			4024
I11	30	-0.2145	1R/1A	3,2,4,2,2,2,2,2,3,2,2,2,2,2,13,2,2,	2,2,2,2,2,	2,3,2,2,2,2,2,3,2,3,2,3,2,2,2,2,3,3,2,2,3,2,2,3,2,2,2,2,2,2,2,2,3,2,2,2,2,2,2,3,2,2,2,2,2,2,2,3,2,3,2,2,3,2,2,2,2,2,2,2,2,2,2,2,2,2,3,2,3,2,2,2,3,2,2,2,2,3,2,2,2,3,2,5,2,2,2,2,2,2,2,2,2,2,2,2,2,2,2,2,2,2,2,3,2,2,2,2,2,2,2,2,2,2,2,2,2,2,2,2,2,2,2,2,4,2,2,2,2,3,2,2,2,2,2,2,2,2,2,2,2,2,2,2,2,4,2,2,2,2,2,2,2,3,2,2,2,2,2,2,2,2,2,2,2,2,2,2,2,2,2,3,3,2,2,2,2,2,3,2,2,2,2,2,2,2,2,2,2,2,2,2,2,2,2,2,3,2,3,2…	2,2,2,2,8,2,2,8,2,2,2,2,2,2,2,2,2,2,2,11,2,2,2,2,2,2,9,2,2,5,2,2,2,2,2,3,2,2,7,3,2,14,2,3,2,2,2,6,		2,2,2,2,2,	4085
I11	60	0.1449	1R/1A	2,3,2,3,12,38,2,2,3,2,4,5,64,28,2,2,3,3,2,	2,2,2,2,2,2,2,4,5,2,3,2,2,	3,2,2,2,3,2,2,2,2,2,3,2,2,2,3,2,2,3,2,2,2,2,2,3,2,2,2,2,2,2,2,2,2,2,2,2,2,2,2,2,2,2,2,2,2,3,2,2,3,3,3,2,2,4,2,2,2,2,2,2,2,2,2,2,2,2,2,2,2,2,2,2,2,2,2,4,2,3,2,2,2,2,2,2,2,2,2,2,3,2,2,2,2,2,2,2,2,2,2,2,3,2,3,2,2,2,2,2,2,3,2,2,2,2,2,2,2,2,2,2,2,2,2,2,2,2,2,2,2,2,2,2,2,2,4,2,2,2,2,2,2,3,2,2,2,2,2,2,2,3,2,2,3,2,2,3,2,2,2,2,2,2,2,4,2,3,2,2,3,2,2,2,2,2,2,2,4,2,2,3,2,2,2,2,2,2,2,2,2,3,2,2,2,2,2,2,2,2,2,2…	2,2,2,2,2,2,2,18,2,2,2,2,53,2,2,2,2,2,2,2,2,2,2,2,3,2,		2,	3925
I11	75	0.0351	0	11,5,2,2,6,2,8,4,	2,2,2,	2,2,2,2,2,2,2,2,3,2,2,2,2,2,2,2,2,2,2,2,2,2,2,2,3,2,2,2,2,2,2,2,2,2,2,2,3,2,2,2,2,2,2,2,2,2,2,9,2,2,2,3,2,2,2,2,2,2,2,2,2,2,2,2,2,2,2,11,2,2,2,2,2,2,2,2,2,2,2,2,2,2,2,2,3,2,2,	2,2,2,2,2,7,9,2,2,2,			3990
I11	150	-0.0717	1R/1A	3,3,2,2,6,12,5,3,4,2,9,2,6,3,	2,6,9,2,2,2,2,4,2,5,	2,2,2,2,2,2,2,2,2,2,2,2,2,2,2,2,2,2,2,2,2,2,2,2,2,2,2,2,2,2,2,2,2,2,2,2,2,2,2,2,2,2,2,2,2,2,2,2,2,2,2,2,2,2,2,4,2,2,2,2,2,2,2,2,2,2,2,2,2,3,2,2,2,2,2,2,2,2,2,2,2,2,2,2,2,2,2,2,2,2,2,2,2,2,2,2,2,3,2,2,2,2,2,2,2,2,2,3,3,2,2,2,2,2,2,2,2,2,2,2,2,2,2,2,2,3,2,2,2,2,2,2,2,2,2,2,3,2,2,2,2,2,2,2,2,3,2,3,2,2,2,2,2,2,2,2,2,2,2,2,2,2,2,2,3,2,2,	3,7,2,2,2,2,2,2,2,			4041
I11	300	0.3579	Allomap26	3,2,	2,2,2,3,3,	2,2,2,2,2,2,2,2,2,3,2,2,2,2,2,2,2,4,2,2,2,2,2,2,2,3,2,2,2,2,2,2,2,2,2,2,2,2,3,2,2,2,3,2,2,2,3,2,2,2,2,2,2,2,2,2,2,2,2,2,2,2,2,2,2,2,2,2,2,2,2,2,2,2,2,2,2,2,2,	2,2,2,2,2,2,2,2,2,2,2,2,2,		2,2,	4023
I11	360	0.3690	Allomap31	2,2,2,	2,2,2,2,2,2,	2,3,4,2,2,2,2,2,2,2,2,2,2,2,2,2,2,2,2,3,2,2,2,2,2,3,2,2,2,2,2,2,2,2,2,2,2,2,2,2,2,2,2,2,2,2,3,2,2,2,2,2,2,2,2,2,3,2,2,2,2,2,2,2,2,2,2,2,3,2,2,2,2,2,2,2,2,2,2,2,2,2,2,2,2,2,2,2,2,3,2,2,2,2,2,2,3,2,2,2,2,2,2,2,2,2,2,2,2,3,2,2,2,2,2,2,2,2,2,2,2,2,2,2,2,2,2,2,2,2,2,2,2,2,2,2,2,2,2,2,	2,2,2,2,2,2,2,2,2,2,2,		2,2,2,	3886
I11	450	5.7220	3R/3B	2,4,16,2,2,2,3,9,5,8,3,3,4,9,3,2,2,2,2,2,2,2,	2,2,2,2,2,3,3,2,2,2,3,2,2,2,2,3,2,2,2,2,2,2,2,2,5,5,2,3,4,2,2,21,2,2,2,2,2,2,2,3,3,2,2,2,2,2,2,2,4,2,2,3,3,2,2,2,2,2,2,2,2,2,2,2,2,2,2,2,	2,2,3,3,2,2,2,2,2,2,3,2,2,2,3,2,2,2,2,2,24,4,2,2,2,2,2,3,2,2,2,2,2,2,2,2,3,2,2,3,2,5,2,2,2,2,2,6,2,2,2,2,3,2,2,2,2,2,2,2,2,3,3,2,2,2,2,2,2,2,2,2,2,2,3,2,2,2,2,3,2,2,2,3,2,2,2,2,3,3,2,2,2,2,2,2,2,3,2,2,2,2,2,3,2,2,4,2,4,2,2,4,3,3,2,3,2,2,2,2,3,2,2,2,2,2,2,2,3,3,2,2,2,2,2,3,2,3,5,2,2,2,2,2,2,2,2,3,2,3,2,3,2,2,2,3,2,2,2,2,4,2,2,2,2,2,2,2,3,2,2,2,2,3,2,3,2,4,6,4,2,2,3,3,2,2,2,2,3,2,2,2,2,2,2,2,2,2,2,…	2,2,3,2,2,2,2,2,2,2,2,2,2,2,2,2,2,2,	2,2,	3,2,3,2,2,2,2,2,2,2,2,2,2,2,2,2,2,2,2,2,2,2,2,2,2,2,2,2,2,2,2,2,2,3,3,2,2,2,2,2,2,2,2,2,2,2,2,2,3,2,2,2,2,2,2,2,2,2,2,3,	3986
I11	465	1.4817	1R/1A	6,6,3,2,6,3,2,2,5,3,2,3,4,5,2,3,5,2,2,2,2,2,3,5,2,3,7,3,3,3,3,4,3,8,4,7,	2,4,4,3,2,3,2,8,2,8,5,2,5,4,2,	2,2,2,2,2,2,2,2,2,2,2,2,2,2,2,2,3,2,2,2,2,2,2,2,2,2,2,2,2,2,3,2,2,2,2,2,2,2,2,2,5,2,2,2,2,2,2,2,2,2,2,2,2,2,2,2,2,2,2,3,2,2,2,2,2,2,2,3,4,2,2,2,9,2,2,2,2,3,2,2,2,2,2,2,2,2,2,2,2,2,3,2,2,2,2,2,2,2,2,2,8,2,2,2,2,2,	3,2,2,2,2,2,2,			3894
I11	480	0.6004	0	6,2,2,2,2,3,2,3,4,2,7,2,6,2,2,	2,2,2,7,	2,2,2,2,2,2,2,2,2,2,2,2,2,2,2,2,2,2,2,2,2,2,2,2,2,2,2,3,2,2,2,2,2,2,2,2,2,2,2,2,2,2,2,2,2,2,2,2,2,2,2,2,2,2,2,4,2,2,2,2,2,2,2,2,2,3,2,2,3,2,2,2,2,6,2,2,2,2,2,2,2,7,2,2,2,2,2,2,2,2,2,2,2,2,2,2,2,2,3,2,2,2,2,2,2,2,2,2,2,2,2,2,2,2,2,2,2,2,2,2,2,2,2,	2,2,2,2,2,2,2,2,		2,2,	4062
I8	14	0.1572	0	2,2,2,3,4,2,4,2,2,9,2,3,2,3,4,2,4,7,5,4,2,3,2,2,2,6,2,2,2,2,2,	2,5,2,2,3,2,2,2,3,3,4,5,2,2,4,2,2,3,2,3,2,4,2,3,2,2,2,13,2,15,2,2,2,2,2,	2,3,2,3,2,3,2,3,5,4,3,2,2,2,2,2,2,2,5,2,2,2,2,2,2,2,2,2,3,2,2,2,2,2,2,2,2,2,2,2,2,2,2,2,2,2,2,2,4,2,2,2,2,2,3,2,2,2,2,2,2,2,2,2,4,2,2,2,2,2,2,2,2,2,5,4,2,2,2,2,3,2,2,2,2,3,2,2,2,2,2,3,2,2,2,2,2,2,2,2,2,2,2,3,2,2,2,3,2,2,2,2,2,27,4,2,3,3,2,2,3,2,2,2,2,2,2,2,2,4,2,2,2,3,6,3,2,7,2,2,2,2,2,2,2,2,2,2,2,2,3,2,2,11,2,3,2,2,2,4,2,2,2,3,3,3,2,2,6,2,2,2,2,2,4,2,2,2,2,2,2,2,2,2,2,2,3,2,2,2,2,2,2,2,2,2,2,2,2…	2,2,2,2,5,3,7,2,3,3,6,5,3,2,2,7,3,2,2,2,5,2,2,3,3,2,2,2,3,3,7,7,2,2,3,3,4,9,2,2,5,2,11,11,5,2,2,2,5,2,2,3,2,5,3,2,2,2,5,2,8,3,5,2,2,2,2,2,2,3,2,4,3,2,2,2,3,3,2,2,3,2,8,2,3,		2,2,2,2,2,2,2,2,2,2,2,2,2,3,2,2,2,	3981
I8	30	-	-	4,4,2,2,3,2,2,4,2,3,9,13,21,4,5,4,	2,2,2,14,4,2,2,5,2,3,2,2,2,2,3,4,2,2,2,2,3,2,3,2,5,2,	2,2,2,2,2,2,2,2,2,2,2,2,3,2,2,2,2,3,3,2,2,3,2,2,2,2,2,5,2,3,2,3,2,4,2,3,2,2,2,2,3,3,3,2,2,2,2,3,2,2,2,2,2,2,4,3,2,2,2,2,2,2,8,2,2,2,2,2,2,2,2,2,2,3,2,2,2,2,2,2,2,2,2,2,2,2,3,2,4,2,2,2,3,4,2,2,2,2,2,2,2,2,2,2,2,3,2,2,2,2,2,2,2,2,2,2,2,2,2,2,3,2,2,2,2,2,2,2,2,2,3,2,2,2,4,2,2,4,2,3,2,2,2,2,2,2,2,2,2,2,2,2,2,2,2,2,2,2,2,2,2,2,2,2,2,7,2,2,2,2,2,2,2,2,2,2,2,2,3,2,2,2,2,2,2,4,2,4,2,2,2,2,2,2,2,3,2,2,2,2…	2,2,3,3,18,2,2,2,14,2,4,2,2,2,2,2,6,2,2,2,2,9,2,2,4,		2,2,2,2,2,2,2,2,2,2,	3991
I8	45	0.1626	1R/1A	2,10,2,5,9,3,6,2,3,2,2,8,3,3,5,2,2,3,3,2,11,2,5,	3,2,12,2,2,2,2,7,2,5,9,4,2,2,4,3,2,2,16,2,4,3,2,5,3,2,2,3,4,2,2,3,	2,2,2,2,2,2,2,2,2,2,2,3,2,2,2,2,2,2,2,2,2,2,3,2,2,2,2,7,2,2,2,2,2,2,2,2,2,3,2,2,2,2,3,2,2,2,2,2,2,2,2,2,2,2,2,2,2,2,2,2,2,2,3,2,3,2,2,2,2,2,2,4,2,2,2,2,2,2,2,2,2,3,3,2,2,8,4,2,4,2,2,2,2,2,3,3,2,2,2,2,2,3,2,2,2,2,3,2,2,2,2,2,3,2,2,2,2,2,2,3,2,2,3,2,2,2,2,2,2,2,2,2,2,2,2,3,2,2,2,2,2,2,2,2,2,2,2,2,2,2,2,2,2,2,2,2,16,2,2,2,2,2,3,2,2,2,2,2,5,2,2,2,2,2,2,2,2,2,2,2,2,2,2,2,4,2,2,2,3,2,2,2,2,2,2,2,2,3,2,…	2,3,3,2,2,2,2,4,2,8,2,2,3,19,2,2,5,2,2,2,2,4,2,2,15,3,2,2,2,2,3,2,2,3,		2,2,2,2,2,2,2,	4050
I8	60	0.1009	1R/1A	3,2,10,2,2,2,3,2,2,6,6,2,	2,2,5,7,2,3,2,4,2,2,13,2,2,2,2,	2,2,2,2,2,2,2,2,2,2,3,2,2,2,2,2,2,2,2,2,2,2,2,2,2,2,2,2,2,2,2,2,2,2,2,2,2,2,2,3,2,2,2,2,2,2,2,2,2,3,2,2,2,2,2,2,2,2,2,2,2,2,2,2,2,2,2,2,2,2,2,2,2,2,2,2,3,2,2,2,2,2,2,2,2,2,2,2,2,3,2,2,2,2,2,2,2,2,2,2,2,2,2,2,2,2,2,2,2,2,2,2,2,2,2,2,2,2,2,2,2,2,2,2,2,2,2,2,2,3,2,2,13,2,2,2,2,2,2,2,2,2,2,2,3,2,2,2,3,2,2,2,4,2,2,9,2,2,2,2,3,2,2,3,2,2,2,2,	2,2,4,2,2,10,2,2,2,5,2,4,2,2,2,2,2,		2,2,2,2,2,	4000
I8	75	0.2703	1R/1A	7,2,2,5,12,4,2,5,2,23,2,3,3,3,2,2,2,2,2,2,4,3,2,2,2,2,2,6,	11,2,3,3,2,2,2,5,3,2,3,3,2,2,2,2,2,2,2,2,2,3,	2,2,2,2,2,2,2,3,2,2,3,3,2,2,2,3,2,3,5,2,2,2,2,2,2,2,2,2,2,2,2,2,2,4,2,2,2,2,2,2,2,2,2,2,2,2,2,3,3,2,2,2,2,4,3,2,2,2,2,2,2,2,2,2,4,2,2,2,2,2,2,2,2,2,2,4,2,3,2,2,2,2,2,2,2,2,2,2,2,2,2,2,2,2,2,2,2,3,2,2,2,3,2,2,2,2,2,4,2,2,2,2,2,2,2,3,2,2,2,2,2,2,2,2,2,2,2,2,2,2,3,2,2,2,2,3,2,2,2,2,2,2,13,2,4,2,2,2,2,2,2,2,2,2,2,2,2,2,2,2,2,2,2,2,2,2,3,2,2,2,3,2,2,2,2,2,2,2,2,3,2,3,2,2,2,3,2,2,2,2,2,2,2,2,2,2,3,2,2,…	3,35,2,3,2,2,2,3,7,2,2,2,2,2,2,2,3,2,2,2,		2,2,2,2,2,2,2,2,2,2,2,2,2,2,2,2,3,2,2,2,3,2,2,	3953
I8	90	0.2831	1R/1A	3,2,2,3,3,2,2,3,2,	2,4,3,2,2,2,2,2,2,2,2,2,2,3,3,	2,2,2,3,2,2,2,2,2,2,2,2,2,2,2,2,2,2,2,3,2,2,3,2,2,2,2,3,2,2,2,3,2,2,2,2,2,2,2,2,2,2,4,2,2,2,2,2,2,2,2,2,2,2,2,2,2,2,2,2,2,2,2,2,2,2,2,2,2,2,3,2,2,2,2,2,2,2,2,3,3,2,2,2,2,2,2,2,2,2,2,2,2,2,15,2,2,3,2,2,2,2,2,2,2,3,2,2,2,2,2,2,2,2,2,2,2,2,2,2,2,2,2,2,4,2,2,2,2,2,2,2,2,2,2,2,3,2,2,2,2,2,2,2,2,2,3,2,2,2,2,2,2,2,2,2,2,2,2,2,2,3,2,2,2,2,2,2,2,2,2,2,2,2,3,3,2,2,2,2,2,2,2,2,2,2,2,2,2,2,2,2,2,2,2,2,2,2,2,…	2,2,2,2,7,2,2,2,2,3,		2,2,2,2,2,	4001
I8	120	0.4325	1R/1A	5,2,2,4,2,2,2,3,3,2,2,2,2,15,2,3,3,2,2,2,2,9,	10,3,2,3,2,2,2,2,2,2,2,2,2,2,2,5,2,2,2,2,2,2,3,3,3,4,4,2,2,2,3,2,2,	2,2,2,2,2,2,2,2,2,2,2,2,2,2,2,2,2,2,2,2,2,2,2,2,2,3,2,2,2,2,2,2,2,2,2,2,2,3,4,2,2,2,2,2,3,2,2,2,2,2,2,3,2,2,3,2,2,2,3,2,2,2,2,2,2,2,2,2,2,2,2,2,10,2,3,2,2,2,2,2,2,3,2,2,2,2,2,2,2,2,2,2,3,2,2,2,3,2,2,3,2,3,2,2,2,2,2,2,2,3,2,2,2,2,2,2,2,2,2,2,2,3,2,2,2,2,2,2,2,2,2,2,2,2,2,2,3,4,2,2,2,2,2,2,2,2,2,2,2,2,3,2,2,2,2,2,3,2,2,2,2,2,3,2,2,3,2,2,2,2,2,2,2,2,3,2,2,2,2,2,2,2,2,4,2,2,2,2,3,2,2,2,3,2,2,2,2,2,2,…	2,3,2,2,2,2,2,2,		3,2,2,2,2,2,2,2,3,2,	4033
I8	150	0.7734	1R/1A	3,4,3,4,2,5,3,3,2,7,6,2,2,2,2,2,2,5,3,	2,2,2,2,4,2,2,2,2,2,3,2,2,2,2,2,2,2,4,	2,2,3,2,2,2,2,2,2,2,2,2,2,3,2,2,2,2,2,2,2,2,2,3,2,2,2,2,3,2,2,2,2,2,2,2,2,2,2,8,2,2,2,2,2,2,2,2,2,2,3,2,2,2,2,2,2,2,2,2,2,2,3,2,2,2,2,2,2,2,2,2,2,2,2,2,3,2,2,2,2,2,2,2,2,2,2,2,2,2,2,2,2,2,2,2,2,2,3,2,2,2,2,2,2,2,2,2,2,2,2,3,2,2,2,2,2,2,3,2,2,2,2,3,2,2,2,2,2,2,2,2,2,2,2,2,2,2,2,2,2,2,2,2,2,2,2,2,2,2,2,2,3,2,2,2,2,2,2,2,2,2,2,3,2,2,2,2,2,2,2,2,2,2,2,2,3,3,2,2,2,2,2,2,2,2,2,2,3,2,2,2,2,2,2,2,2,2,2,3…	5,4,2,2,2,2,		2,2,2,2,2,2,2,2,2,2,3,2,2,3,2,2,	3916
I8	180	0.5092	1R/1A	4,7,2,3,2,2,	2,2,2,2,2,2,2,8,2,4,2,2,2,2,	2,2,2,2,2,2,3,2,2,2,2,2,2,2,2,2,2,2,2,2,2,2,2,2,2,2,2,2,2,2,2,2,2,2,2,2,2,2,2,2,2,2,2,2,2,2,2,2,3,2,2,2,2,2,2,2,2,2,4,2,2,2,2,2,2,2,2,2,2,2,2,2,2,2,2,2,2,3,2,2,2,2,2,2,2,2,2,2,2,2,2,2,2,2,2,2,2,2,2,4,2,2,2,2,2,2,2,2,2,2,2,2,2,2,2,2,2,2,	3,2,2,3,2,		2,2,2,2,2,	3898
I8	240	0.8006	2R/3A	3,2,2,4,2,2,2,2,2,2,2,	3,2,2,3,2,2,3,3,2,2,2,2,2,2,4,2,	2,2,2,2,3,2,3,2,2,2,2,2,2,2,2,2,2,2,2,2,2,2,2,2,2,2,2,2,2,2,2,2,2,2,2,2,3,2,2,2,2,2,2,2,2,2,2,2,2,2,2,2,2,2,2,2,2,2,2,2,2,2,2,2,2,2,2,2,3,2,2,2,4,2,2,2,2,2,2,2,2,2,2,2,2,2,2,2,2,2,2,2,2,2,2,2,2,2,2,2,2,2,3,2,2,2,2,3,2,2,2,2,2,2,2,2,2,2,2,2,2,2,2,2,2,2,2,2,6,2,2,2,2,3,2,2,2,2,2,2,2,2,4,2,4,2,2,3,2,2,2,2,2,2,2,2,2,2,2,2,2,	2,2,3,2,2,2,2,2,4,2,2,2,		2,2,3,2,2,	3980
I8	255	-	-	2,3,4,2,3,2,2,2,	2,2,	2,2,2,2,2,2,2,2,2,2,2,2,2,2,2,2,2,4,2,2,2,2,2,2,5,2,2,2,2,4,2,7,2,2,2,2,2,2,2,2,2,2,2,4,2,2,2,2,2,2,3,	2,2,2,		2,	3943
I8	300	-	-	2,2,2,3,2,6,2,2,2,2,2,2,2,2,	2,2,2,2,2,3,3,2,2,	2,2,2,2,2,2,2,2,2,2,2,2,2,2,2,2,2,	2,2,			4031
I8	360	-	-	2,8,5,2,2,2,2,2,	2,2,2,2,2,2,2,2,2,3,2,	2,2,2,2,2,2,2,2,2,2,2,2,2,2,2,2,2,2,2,2,2,2,2,2,2,2,2,2,2,2,2,3,2,2,2,2,2,2,2,2,2,2,2,2,2,2,2,2,2,2,4,2,2,2,2,2,2,3,2,2,2,2,2,2,2,2,2,2,2,2,3,2,2,2,3,	2,2,2,4,2,			4036
I8	435	-	-	3,2,2,2,2,2,3,2,2,2,4,2,3,2,2,2,2,2,3,2,2,2,2,2,2,2,2,3,5,2,2,2,2,6,3,2,2,2,4,2,3,2,2,4,2,2,4,2,3,2,3,5,2,2,2,2,2,2,	2,3,2,3,3,2,2,2,2,2,2,2,2,3,2,3,2,2,2,4,2,2,3,2,9,2,4,2,3,3,2,2,	9,2,3,2,2,2,4,5,2,4,2,2,2,2,2,2,2,2,2,2,2,2,2,2,2,2,2,3,2,4,2,3,2,2,2,2,3,2,2,10,3,3,3,3,2,6,2,2,2,2,3,2,3,	2,4,3,2,2,2,2,			4053
