# Supplementary material for: Monitoring Pharmacologically Induced Immunosuppression by Immune Repertoire Sequencing to Detect Acute Allograft Rejection in Heart Transplant Patients: A Proof-of-Concept Diagnostic Accuracy Study
Source: PLoS Med. 2015 Oct 14;12(10):e1001890. doi: 10.1371/journal.pmed.1001890 (PMC4605651; doi:10.1371/journal.pmed.1001890)
Supplement: S1 Data and Scripts — (GZ) [file pmed.1001890.s001.gz › Figure4d.py]

from __future__ import division
import numpy
import matplotlib.pyplot as plt
from scipy.optimize import curve_fit
from matplotlib.patches import Polygon
from matplotlib.pyplot import figure, show
from scipy.stats import gaussian_kde
from numpy.random import normal
from numpy import arange
import math
import scipy
from scipy.stats import mannwhitneyu
import sys
import matplotlib.lines as mpllines


time_data={}
time_data['D1']='1'
time_data['Day1']='1'
time_data['Wk1']='7'
time_data['Wk2']='14'
time_data['Wk3']='21'
time_data['Wk6']='45'
time_data['Wk10']='75'
time_data['M1-1']='30'
time_data['M1-2']='30'
for month in xrange(1,80,1):
     time_data['M'+str(month)]=str(month*30)
     time_data['M'+str(month)+'-5']=str((month*30)+15)
for year in xrange(1,4,1):   
     time_data['Yr'+str(year)]=str(year*30)
 
rejection_data={}
donor_dna={}


colors={}
colors['A01']='orange'
colors['A05']='grey'
colors['A13']='black'
colors['A15']='blue'
colors['A16']='red'
colors['A17']='green'
colors['A23']='yellow'
colors['A27']='purple'
colors['A19']='brown'

patients=['I1','I2','I3','I4','I5','I6','I7','I8','I9','I10','I11','I12']


seqdata={}
rejections_Biopsy={}
for patient in patients:
    rejections_Biopsy[patient]=[]
    seqdata[patient]={}


for line in open('rejections_Biopsy'):
    a=line.strip().split('\t')
    rejections_Biopsy[a[0].strip()].append(int(a[1]))


file1=sys.argv[1]
data_type=sys.argv[1].split('_')[-1]
interpretation=sys.argv[2]


for line in open(file1):
  a=line.strip().split('\t')
  Patient=a[0]
  Day=int(a[1])
  if Patient in patients:
    DNA=a[2]
    Molecules=float(a[10])
    State=a[3]


    if interpretation=='length':

        AbundantA=float(len(numpy.array(a[4].split(','))))/Molecules
        AbundantG=float(len(numpy.array(a[5].split(','))))/Molecules
        AbundantM=float(len(numpy.array(a[6].split(','))))/Molecules
        AbundantM_mut=float(len(numpy.array(a[7].split(','))))/Molecules
        AbundantE=float(len(numpy.array(a[8].split(','))))/Molecules
        AbundantD=float(len(numpy.array(a[9].split(','))))/Molecules


    seqdata[Patient][Day]=[DNA,AbundantA,AbundantG,AbundantM,AbundantM_mut,AbundantE,AbundantD,Molecules,State]


x=0


x_fit=[]
y_fit=[]


fig=plt.figure(figsize=(2,2))


bins={}
bins[(0,120)]=[]
bins[(-1,0)]=[]
bins[(-120,-1)]=[]
bins[(-240,-120)]=[]
bins[(-100000,-240)]=[]


positions={}
for bin in bins:
   positions[bin]=(bin[1]-bin[0])/2+bin[0]


data_bins={}
for bin in bins:
   data_bins[bin]=[]

all_dots=[]
blocked=[[1000,1000]]

ax=plt.gca()
size=0.06
circle_size=numpy.diff(ax.transData.transform(zip([0]*len([size]), [size])))

fit_before_x=[]
fit_before_y=[]
fit_before_e=[]

fit_after_x=[]
fit_after_y=[]
fit_after_e=[]
for patient in patients:

    x+=1
    x_values=[]
    y_values=[]
    y_valuesG=[]
    y_valuesM=[]
    x_values2=[]
    y_values2=[]
    y_valuesA=[]
    mutant_A=[]
    mutant_G=[]
    mutant_M=[]
    mutant_M_mut=[]
    mutant_E=[]
    mutant_D=[]
    
    
    day_list1=[]
    for day in seqdata[patient]:
        day_list1.append(day)
    for day in sorted(day_list1,key=int):
       if day>30:
            data=seqdata[patient][day]

       
            x_values.append(day)
            adjust=1           

            mutant_A.append(data[1]*adjust)
            mutant_G.append(data[2]*adjust)  
            mutant_M.append(data[3]*adjust)   
            mutant_M_mut.append(data[4]*adjust)   
            mutant_E.append(data[5]*adjust)   
            mutant_D.append(data[6]*adjust)   


            if data[0]!='-':
                 x_values2.append(day)
                 y_values2.append(float(data[0]))  


    y_limit=0.12
    y_values=(numpy.array(mutant_A)+numpy.array(mutant_G)+numpy.array(mutant_M_mut)+numpy.array(mutant_E)+numpy.array(mutant_D))
    


    
    color_counter=[]
    good_counts=[]
    for count in xrange(0,len(x_values),1):

         colors=[]

         if x_values[count] in rejections_Biopsy[patient]:
              colors.append((56/255,66/255,157/255))
              good_counts.append([count,(56/255,66/255,157/255)])

              break


         if len(colors)==0:
           colors=[(120/255,120/255,120/255)]

         color_counter.append(colors)    
    if len(good_counts)>0:

                 for count,color in [good_counts[0]]: 
                     x_values_adjusted=numpy.array(x_values)-x_values[count]
                     
        
                     previous=-0.25
                     
                     for count in xrange(0,len(x_values),1):

                         for bin in bins:
                             if bin[0]<x_values_adjusted[count]<=bin[1]:

                                 data_bins[bin].append(y_values[count])
                                 all_dots.append([x_values_adjusted[count],y_values[count],(120/255,120/255,120/255)])
                                 if -100000<x_values_adjusted[count]<=0:
                                     fit_before_x.append(x_values_adjusted[count])
                                     fit_before_y.append(y_values[count])
                                     if x_values_adjusted[count]==0:
                                         fit_before_e.append(0.00000000001)
                                     else:
                                         fit_before_e.append(1)
                                 if x_values_adjusted[count]>=0:
                                     fit_after_x.append(x_values_adjusted[count])
                                     fit_after_y.append(y_values[count])
                                     if x_values_adjusted[count]==0:
                                         fit_after_e.append(0.00000000001)
                                     else:
                                         fit_after_e.append(1)


maximum=[]
for dot in all_dots:
    maximum.append(dot[1])

maximum=max(maximum)


for dot in all_dots:
    previous=-0.25
    for item in sorted(list(set(dot[2]))):

         r1=1/len(set(dot[2]))+previous
         x1 = [0] + numpy.cos(numpy.linspace(2*math.pi*previous, 2*math.pi*r1, 100)).tolist()
         y1 = [0] + numpy.sin(numpy.linspace(2*math.pi*previous, 2*math.pi*r1, 100)).tolist()
         xy1 = list(zip(x1,y1))
         previous=r1 
         if dot[0]==0:
             plt.scatter(dot[0],dot[1], marker=(xy1,0), s=circle_size, facecolor=(56/255,66/255,157/255),linewidth=0.0, edgecolor=(56/255,66/255,157/255),zorder=1,alpha=1 )
         else:
             plt.scatter(dot[0],dot[1], marker=(xy1,0), s=circle_size, facecolor=(120/255,120/255,120/255),linewidth=0.0, edgecolor=(120/255,120/255,120/255),zorder=1,alpha=1 )

def func(x, a, b):
    return a*numpy.exp(b*(x))

fit_before_x=numpy.array(fit_before_x)
fit_before_y=numpy.array(fit_before_y)

fit_after_x=numpy.array(fit_after_x)
fit_after_y=numpy.array(fit_after_y)


popt, pcov = curve_fit(func, fit_before_x, fit_before_y, p0=(0,0))

print popt

fit_before_range=numpy.arange(min(fit_before_x),max(fit_before_x),1)
pfit=numpy.poly1d(numpy.polyfit(fit_before_x,fit_before_y,2))
plt.plot(fit_before_range, func(fit_before_range, *popt), 'black',zorder=0)


popt, pcov = curve_fit(func, fit_after_x, fit_after_y, p0=(0, 0.0001))
print popt

pfit=numpy.poly1d(numpy.polyfit(fit_after_x,fit_after_y,2))
fit_after_range=numpy.arange(min(fit_after_x),max(fit_after_x),1)

plt.plot(fit_after_range, func(fit_after_range, *popt), color=(80/255,80/255,80/255),zorder=0)

print 'baseline to rejection',scipy.stats.mannwhitneyu(data_bins[(-1,0)],data_bins[(-100000,-240)])
print 'rejection to treatment',scipy.stats.mannwhitneyu(data_bins[(-1,0)],data_bins[(0,120)])


for bin in bins:
    abundance=data_bins[bin]
    position=positions[bin]

    print bin,len(abundance), scipy.stats.mannwhitneyu(abundance,data_bins[(-100000,-240)]),numpy.median(abundance)
    


    plt.plot((bin[0],bin[1]), (numpy.median(abundance),numpy.median(abundance)),color=(0/255,180/255,0/255), linewidth=0.5)


plt.xticks([-360,-240,-120,0,90],fontsize=8)
plt.xlabel('Time relative to Rejection (Days)')
plt.ylabel('ABS Levels')
plt.xlim(-360,90)
plt.ylim(0,1.25*max(max(fit_before_y),max(fit_after_y)))  
ax=plt.gca()
for line in ax.get_xticklines():
        line.set_marker(mpllines.TICKDOWN)
        line.set_markersize(2)

for line in ax.get_yticklines():
        line.set_marker(mpllines.TICKLEFT)
        line.set_markersize(2)

plt.xticks(fontsize=8)
plt.yticks(fontsize=8)
plt.savefig('Fig4d.pdf',bbox_inches='tight')
