# Supplementary material for: Monitoring Pharmacologically Induced Immunosuppression by Immune Repertoire Sequencing to Detect Acute Allograft Rejection in Heart Transplant Patients: A Proof-of-Concept Diagnostic Accuracy Study
Source: PLoS Med. 2015 Oct 14;12(10):e1001890. doi: 10.1371/journal.pmed.1001890 (PMC4605651; doi:10.1371/journal.pmed.1001890)
Supplement: S1 Data and Scripts — (GZ) [file pmed.1001890.s001.gz › master_script.py]

import sys
import os


for file1 in ['All_Raw_Data']:
    for item in ['sum']:
        os.system('python Figure2a.py '+file1+' '+item)

for file1 in ['Highly_Expressed_Data']:
    for item in ['length']:
        os.system('python Figure2b.py '+file1+' '+item)
        os.system('python Figure2c.py '+file1+' '+item)
        os.system('python Figures3_5_S1.py '+file1+' '+item) 
        os.system('python Figure4a.py '+file1+' '+item)   
        os.system('python Figure4b.py '+file1+' '+item)  
        os.system('python Figure4c.py '+file1+' '+item)
        os.system('python Figure4d.py '+file1+' '+item) 
 
    
