# Supplementary material for: Monitoring Pharmacologically Induced Immunosuppression by Immune Repertoire Sequencing to Detect Acute Allograft Rejection in Heart Transplant Patients: A Proof-of-Concept Diagnostic Accuracy Study
Source: PLoS Med. 2015 Oct 14;12(10):e1001890. doi: 10.1371/journal.pmed.1001890 (PMC4605651; doi:10.1371/journal.pmed.1001890)
Supplement: S1 Data and Scripts — (GZ) [file pmed.1001890.s001.gz › tacrolimusDosageImRep]

2	I5	0
4	I5	3.2
5	I5	4.2
6	I5	7.5
7	I5	10.0
8	I5	13.6
9	I5	13.2
10	I5	14.9
11	I5	16.9
15	I5	8.2
18	I5	6.7
21	I5	17.7
24	I5	15.8
28	I5	19.4
31	I5	17.0
35	I5	15.4
38	I5	12.3
42	I5	12.5
56	I5	12.6
70	I5	15.5
83	I5	15.1
91	I5	7.4
97	I5	4.1
106	I5	6.5
114	I5	7.7
128	I5	13.5
145	I5	16.5
152	I5	9.8
175	I5	11.6
241	I5	12.9
256	I5	9.9
315	I5	13.8
324	I5	18.1
331	I5	13.6
354	I5	6.3
394	I5	3.4
402	I5	9.9
409	I5	9.4
416	I5	7.2
426	I5	3.5
433	I5	2.9
454	I5	5.2
488	I5	3.5
570	I5	4.8
599	I5	6.0
671	I5	4.6
2	I13	0
3	I13	3.4
4	I13	3.8
5	I13	4.4
6	I13	2.9
7	I13	6.1
7	I13	10.2
8	I13	10.8
9	I13	10.3
10	I13	9.6
11	I13	7.4
12	I13	9.6
13	I13	6.8
14	I13	7.9
15	I13	10.3
16	I13	14.6
17	I13	14.6
18	I13	9.9
19	I13	10.1
20	I13	11.2
21	I13	12.9
22	I13	14.0
23	I13	8.6
24	I13	8.8
25	I13	9.2
26	I13	7.5
27	I13	10.7
28	I13	10.6
29	I13	8.7
30	I13	6.6
32	I13	13.4
33	I13	12.2
34	I13	8.8
35	I13	9.6
36	I13	13.9
37	I13	13.9
38	I13	10.4
39	I13	13.4
40	I13	10.4
42	I13	8.7
45	I13	8.1
47	I13	11.1
49	I13	9.8
52	I13	11.8
56	I13	13.8
59	I13	14.5
59	I13	16.4
62	I13	12.8
66	I13	11.2
68	I13	11.8
72	I13	11.0
86	I13	12.1
86	I13	12.9
88	I13	11.3
91	I13	15.2
92	I13	10.4
93	I13	14.1
94	I13	5.7
95	I13	11.3
95	I13	5.7
96	I13	5.2
97	I13	11.8
97	I13	9.8
98	I13	11.5
99	I13	8.4
100	I13	8.7
102	I13	7.7
103	I13	3.6
104	I13	3.5
105	I13	2.2
105	I13	3.4
106	I13	2.9
107	I13	4.9
108	I13	5.7
109	I13	3.4
110	I13	8.6
111	I13	11.7
112	I13	7.9
113	I13	8.8
114	I13	7.3
115	I13	7.1
116	I13	9.2
117	I13	9.6
123	I13	9.1
130	I13	7.6
137	I13	9.3
144	I13	5.7
150	I13	9.3
164	I13	9.6
185	I13	7.9
198	I13	6.8
206	I13	5.0
223	I13	5.7
237	I13	6.7
251	I13	8.2
274	I13	8.2
299	I13	6.8
319	I13	5.3
340	I13	6.7
361	I13	10.3
367	I13	9.6
380	I13	5.3
384	I13	6.0
398	I13	5.9
403	I13	2.7
410	I13	4.5
437	I13	5.5
460	I13	5.9
467	I13	6.7
474	I13	4.9
475	I13	10.9
478	I13	6.3
508	I13	7.4
552	I13	3.9
587	I13	10.3
601	I13	4.6
604	I13	3.8
605	I13	5.2
607	I13	6.8
608	I13	3.8
622	I13	0
649	I13	7.2
-28	I9	6
5	I9	3.3
6	I9	3.6
7	I9	5.9
8	I9	6.4
9	I9	7.1
10	I9	10.3
11	I9	9.3
12	I9	10.7
13	I9	11.1
14	I9	9.1
15	I9	6.7
17	I9	11.1
20	I9	9.7
21	I9	9.6
24	I9	9.3
28	I9	13.0
29	I9	13.1
30	I9	15.4
31	I9	20.4
35	I9	7.0
38	I9	13.5
42	I9	10.0
49	I9	11.0
62	I9	13.3
71	I9	18.7
76	I9	11.1
86	I9	19.3
91	I9	13.3
99	I9	13.1
105	I9	12.1
112	I9	16.4
115	I9	10.1
117	I9	6.4
131	I9	16.6
140	I9	11
152	I9	10
165	I9	12.7
179	I9	12
196	I9	8
200	I9	11.0
200	I9	11.0
207	I9	8
213	I9	9
220	I9	6
227	I9	8
234	I9	10
241	I9	8
248	I9	7
255	I9	6.5
263	I9	3
280	I9	8
288	I9	10
301	I9	5
314	I9	14.5
321	I9	5
328	I9	3
337	I9	6
356	I9	18.9
357	I9	19.7
358	I9	17.9
359	I9	14.3
360	I9	19.1
361	I9	14.4
363	I9	9.7
365	I9	10.0
367	I9	8.3
368	I9	9.5
370	I9	12.0
372	I9	14.9
2	I14	0
3	I14	0
4	I14	2.0
5	I14	3.7
6	I14	3.4
7	I14	2.7
8	I14	3.9
10	I14	8.0
11	I14	6.7
15	I14	7.2
18	I14	8.9
23	I14	8.7
25	I14	10.6
29	I14	10.0
32	I14	11.9
38	I14	14.3
44	I14	9.9
52	I14	9.7
66	I14	15.7
80	I14	16.3
84	I14	13.9
91	I14	3.8
97	I14	4.2
100	I14	19.9
104	I14	6.2
107	I14	7.4
111	I14	5.1
118	I14	5.2
134	I14	5.7
141	I14	12.2
146	I14	7.5
156	I14	10.1
159	I14	12.3
170	I14	6.6
171	I14	7.5
172	I14	6.0
173	I14	6.3
174	I14	1.7
174	I14	2.9
175	I14	2.9
176	I14	3.7
177	I14	2.1
178	I14	2.9
179	I14	4.1
180	I14	4.9
181	I14	4.8
182	I14	5.7
183	I14	5.1
184	I14	9.0
185	I14	6.7
186	I14	7.9
187	I14	8.7
187	I14	9.1
188	I14	9.1
191	I14	5.2
194	I14	6.1
204	I14	0
217	I14	0
3	I2	0
4	I2	0
5	I2	3.5
6	I2	4.5
7	I2	6.2
8	I2	7.7
9	I2	7.1
10	I2	11.7
11	I2	9.3
13	I2	9.8
17	I2	11.6
20	I2	8.9
24	I2	10.3
27	I2	10.7
31	I2	15.2
34	I2	11.3
38	I2	10.6
41	I2	8.4
48	I2	8.2
54	I2	11.6
61	I2	11.6
68	I2	7.2
75	I2	14.4
79	I2	10.5
81	I2	11.9
86	I2	9.7
88	I2	10.7
92	I2	14.5
99	I2	10.0
106	I2	15.3
108	I2	7.3
109	I2	8.5
110	I2	7.8
111	I2	6.5
113	I2	10.2
116	I2	11.9
123	I2	10.3
130	I2	9.2
141	I2	5.5
147	I2	6.3
162	I2	5.5
184	I2	2.1
186	I2	6.4
197	I2	5.7
236	I2	5.9
251	I2	6.5
277	I2	9.4
292	I2	8.2
298	I2	7.4
321	I2	5.6
335	I2	2.9
361	I2	7.9
383	I2	5.8
394	I2	4.8
397	I2	4.0
399	I2	3.2
408	I2	5.9
412	I2	3.7
418	I2	4.6
425	I2	8.8
432	I2	5.5
438	I2	6.2
444	I2	5.0
450	I2	6.5
472	I2	4.4
491	I2	2.7
492	I2	3.6
504	I2	3.3
517	I2	4.4
524	I2	4.4
531	I2	4.8
541	I2	2.0
549	I2	6.5
555	I2	3.2
566	I2	0
578	I2	0
585	I2	3.7
2	I3	1.6
3	I3	5.8
4	I3	4.0
5	I3	4.8
6	I3	3.8
7	I3	7.2
10	I3	10.6
13	I3	8.0
16	I3	10.8
19	I3	12.3
23	I3	13.5
26	I3	10.9
33	I3	13.1
36	I3	13.5
38	I3	18.6
39	I3	12.8
40	I3	16.7
44	I3	16.5
46	I3	12.2
57	I3	5.0
64	I3	7.8
71	I3	9.6
85	I3	10.0
92	I3	20.0
99	I3	11.3
106	I3	8.8
112	I3	6.4
119	I3	9.6
133	I3	18.2
140	I3	12.2
157	I3	11.2
196	I3	6.1
202	I3	9.0
217	I3	12.9
223	I3	13.1
242	I3	6.5
249	I3	14.4
262	I3	5.5
276	I3	8.8
314	I3	9.0
355	I3	3.4
360	I3	3.3
367	I3	5.9
386	I3	3.6
392	I3	4.4
471	I3	4.0
488	I3	5.1
1	I1	0
2	I1	1.8
3	I1	3.4
4	I1	3.2
5	I1	5.3
6	I1	7.9
7	I1	7.1
8	I1	7.9
9	I1	8.9
10	I1	9.1
12	I1	12.6
16	I1	7.5
18	I1	7.9
22	I1	6.4
25	I1	11.3
29	I1	11.0
32	I1	11.9
39	I1	6.9
46	I1	13.0
53	I1	11.6
60	I1	15.0
67	I1	15.7
74	I1	11.6
78	I1	14.6
87	I1	17.2
93	I1	9.8
110	I1	5.2
115	I1	6.6
124	I1	9.8
138	I1	7.3
147	I1	7.1
161	I1	12.4
174	I1	9.2
203	I1	11.2
222	I1	8.1
237	I1	7.5
251	I1	10.5
279	I1	11.1
299	I1	12.9
310	I1	13.5
338	I1	12.3
368	I1	4.8
382	I1	6.9
423	I1	7.3
478	I1	6.5
486	I1	6.8
493	I1	9.7
3	I7	3.7
4	I7	5.0
5	I7	8.3
6	I7	6.3
7	I7	10.0
8	I7	6.5
9	I7	16.4
10	I7	10.6
11	I7	13.5
12	I7	14.3
14	I7	13.2
18	I7	12.1
21	I7	10.2
25	I7	13.7
28	I7	9.6
32	I7	23.6
35	I7	14.1
38	I7	11.4
40	I7	5.9
41	I7	4.2
42	I7	1.9
43	I7	0
44	I7	0
236	I7	4.3
237	I7	8.2
238	I7	4.4
239	I7	2.8
0	I6	0
1	I6	0
2	I6	0
3	I6	1.9
4	I6	4.6
5	I6	3.2
6	I6	0
7	I6	5.9
8	I6	5.8
9	I6	6.6
10	I6	7.4
11	I6	10.3
12	I6	10.3
13	I6	13.9
14	I6	20.6
16	I6	13.3
18	I6	15.1
20	I6	17.8
23	I6	22.0
27	I6	26.3
30	I6	14.9
31	I6	14.9
32	I6	14.9
33	I6	13.2
34	I6	15.6
35	I6	13.1
36	I6	14.7
37	I6	13.2
41	I6	17.8
44	I6	12.1
48	I6	10.3
54	I6	7.8
61	I6	11.9
75	I6	13.2
89	I6	13.0
106	I6	11.9
117	I6	15.3
124	I6	7.8
131	I6	5.8
138	I6	8.0
144	I6	6.4
151	I6	7.6
166	I6	6.5
180	I6	8.0
188	I6	11.9
233	I6	12.3
2	I10	6.0
3	I10	9.1
4	I10	8.4
5	I10	9.0
6	I10	7.7
8	I10	8.5
9	I10	11.5
10	I10	12.8
12	I10	11.8
15	I10	11.8
19	I10	14.8
22	I10	13.1
26	I10	13.6
29	I10	17.8
33	I10	9.2
42	I10	10.8
49	I10	7.3
61	I10	15.1
67	I10	13.0
81	I10	16.1
89	I10	16.2
91	I10	17.7
92	I10	11.9
93	I10	9.9
94	I10	4.7
95	I10	4.5
96	I10	4.5
97	I10	5.1
98	I10	4.8
106	I10	11.9
109	I10	14.9
113	I10	14.3
116	I10	11.7
123	I10	10.7
130	I10	16.1
143	I10	10.9
157	I10	19.9
165	I10	6.4
179	I10	8.9
183	I10	14.6
196	I10	8.2
203	I10	7.8
212	I10	11.7
217	I10	13.7
218	I10	28.4
219	I10	22.8
220	I10	12.2
225	I10	12.6
240	I10	8.2
245	I10	6.1
273	I10	11.5
283	I10	11.6
307	I10	6.7
369	I10	4.7
369	I10	5.6
451	I10	6.4
478	I10	4.6
2	I11	2.6
3	I11	3.5
4	I11	6.4
5	I11	5.8
6	I11	9.5
7	I11	9.1
8	I11	8.6
9	I11	10.1
10	I11	10.4
14	I11	12.8
17	I11	18.6
21	I11	11.7
25	I11	9.3
29	I11	8.8
32	I11	16.1
36	I11	14.3
39	I11	10.7
43	I11	11.3
46	I11	12.7
53	I11	8.6
56	I11	14.9
57	I11	5.9
58	I11	6.0
63	I11	5.9
66	I11	10.9
80	I11	17.6
87	I11	14.5
94	I11	8.8
99	I11	15.1
108	I11	8.3
115	I11	10.9
121	I11	8.5
149	I11	7.7
160	I11	7.8
176	I11	7.6
238	I11	11.0
0	I12	10.6
1	I12	8.4
2	I12	8.4
3	I12	7.1
4	I12	5.5
6	I12	4.2
7	I12	6.7
8	I12	6.8
9	I12	5.4
10	I12	7.8
11	I12	11.7
12	I12	11.7
13	I12	15.6
14	I12	11.8
15	I12	13.3
16	I12	9.8
16	I12	13.8
17	I12	11.7
18	I12	12.3
22	I12	11.1
25	I12	12.3
29	I12	9.5
32	I12	10
36	I12	7.8
43	I12	5.9
46	I12	5.3
53	I12	6.2
57	I12	12
64	I12	13.2
64	I12	8.6
89	I12	11.8
99	I12	9.7
116	I12	13.8
125	I12	14
133	I12	11.9
162	I12	7.6
280	I12	10.3
281	I12	14.2
282	I12	10
283	I12	8.6
284	I12	12.4
285	I12	7.5
286	I12	8.2
287	I12	9.1
288	I12	5.7
289	I12	5.5
290	I12	6.7
291	I12	6.9
291	I12	8.2
296	I12	5.9
310	I12	11.3
312	I12	12
314	I12	10
315	I12	12.1
316	I12	9.2
317	I12	15.6
318	I12	14.8
319	I12	16.9
320	I12	17.9
321	I12	14.6
321	I12	10.5
323	I12	12.1
324	I12	13.4
325	I12	14.6
326	I12	13.4
327	I12	13.4
330	I12	10.9
333	I12	9.7
337	I12	6.9
340	I12	5.4
345	I12	7
346	I12	16.4
347	I12	9.8
348	I12	15.6
349	I12	15.1
350	I12	17.3
351	I12	19.2
352	I12	9
353	I12	11
354	I12	8.8
355	I12	11.6
356	I12	5.4
358	I12	3.7
360	I12	5.6
361	I12	7.7
362	I12	5.4
365	I12	7.3
372	I12	7.7
379	I12	8.8
386	I12	12.5
392	I12	10.9
406	I12	6.9
413	I12	11.4
416	I12	10.3
427	I12	9.1
461	I12	8.4
2	I4	2.7
3	I4	6.7
4	I4	4.3
5	I4	4.1
6	I4	7.3
7	I4	8.1
8	I4	9.8
9	I4	13.0
11	I4	8.9
15	I4	11.9
20	I4	12.4
24	I4	14.8
27	I4	14.5
31	I4	15.0
34	I4	15.1
38	I4	16.6
41	I4	14.4
48	I4	20.7
65	I4	25.2
79	I4	14.3
93	I4	12.9
109	I4	13.9
116	I4	9.3
123	I4	3.5
130	I4	4.9
137	I4	6.6
144	I4	9.5
171	I4	14.0
185	I4	13.9
198	I4	8.1
260	I4	10.1
327	I4	13.9
341	I4	6.0
393	I4	4.7
404	I4	9.4
514	I4	4.2
637	I4	5.8
