# Supplementary material for: Monitoring Pharmacologically Induced Immunosuppression by Immune Repertoire Sequencing to Detect Acute Allograft Rejection in Heart Transplant Patients: A Proof-of-Concept Diagnostic Accuracy Study
Source: PLoS Med. 2015 Oct 14;12(10):e1001890. doi: 10.1371/journal.pmed.1001890 (PMC4605651; doi:10.1371/journal.pmed.1001890)
Supplement: S1 Data and Scripts — (GZ) [file pmed.1001890.s001.gz › Figure4c.py]

from __future__ import division
import numpy
import matplotlib.pyplot as plt
from scipy.optimize import curve_fit
from matplotlib.patches import Polygon
from matplotlib.pyplot import figure, show
from scipy.stats import gaussian_kde
from numpy.random import normal
from numpy import arange
import math
from scipy.stats import mannwhitneyu
import scipy.stats
from scipy.integrate import simps, trapz
from sklearn.metrics import roc_curve, auc, roc_auc_score
import sys
import matplotlib.lines as mpllines


def bootstrap(y_true, y_pred):

    y_true=numpy.array(y_true)
    y_pred=numpy.array(y_pred)


    n_bootstraps = 1000
    rng_seed = 42  # control reproducibility
    bootstrapped_scores = []

    rng = numpy.random.RandomState(rng_seed)
    for i in range(n_bootstraps):
    # bootstrap by sampling with replacement on the prediction indices
        indices = rng.random_integers(0, len(y_pred) - 1, len(y_pred)) 

        if len(numpy.unique(y_true[indices])) < 2:
        # We need at least one positive and one negative sample for ROC AUC
        # to be defined: reject the sample
            continue

        score = roc_auc_score(y_true[indices], y_pred[indices])
        bootstrapped_scores.append(score)
    return bootstrapped_scores


def adjust_position(position,element,blocked):
    
                 
    positive=numpy.arange(0,1,0.001)
    negative=numpy.arange(0,-1,-0.001)


    adjustment_factors=[]
    for factors in xrange(0,len(positive),1):
        adjustment_factors.append(positive[factors])
        adjustment_factors.append(negative[factors])
    for adjustment_factor in adjustment_factors:
        distances=[]
 #       print adjustment_factors
        position1=position+adjustment_factor
        
        for dot in blocked:
            distance=((position1-dot[0])**2+((element-dot[1])*(3/0.12))**2)**0.5
            distances.append(distance)
     #   print min(distances)    
        if min(distances)>0.05:
            break
 #   print min(distances),position1,adjustment_factor
    blocked.append([position1,element])
    return blocked, position1


def func(x, a, b, c, d):
    return a * numpy.exp(-b*x) + c * numpy.exp(-d*x)

def boxplot_pretty(abundance,position,color):
                 ax=plt.gca()
                 bp=plt.boxplot(abundance,notch=0, positions=[position],sym='',widths=0.33)

                 plt.setp(bp['boxes'], color='black')
                 plt.setp(bp['whiskers'], color='black',linestyle='-', linewidth=1)
                 plt.setp(bp['fliers'], color='black', marker='.', linewidth=0)

                 # Now fill the boxes with desired colors
                 boxColors = [color]
                 box = bp['boxes'][0]
                 boxX = []
                 boxY = []

                 for j in numpy.arange(0,len(box.get_xdata()),1):
                      boxX.append(box.get_xdata()[j])
                 for j in numpy.arange(0,len(box.get_ydata()),1):
                      boxY.append(box.get_ydata()[j])
                 boxCoords = zip(boxX,boxY)
                 boxPolygon = Polygon(boxCoords, facecolor=boxColors[0],alpha=1,linewidth=1)
                 ax.add_patch(boxPolygon)
                 # Now draw the median lines back over what we just filled in
                 med = bp['medians'][0]
                 medianX = []
                 medianY = []
                 for j in range(2):
                     medianX.append(med.get_xdata()[j])
                     medianY.append(med.get_ydata()[j])
                     plt.plot(medianX, medianY, 'black',linewidth=1)


def plot_groups(seqdata,tac_data_smoothed,bins,patient):


    x_values=[]
    y_values=[]
    y_values2=[]


    day_list1=[]
    for day in seqdata[patient]:
        day_list1.append(day)
    for day in sorted(day_list1,key=int):
 
        data=seqdata[patient][day]  
        
        if data[2]>4800:
            print patient, day,seqdata[patient][day]  
            IgA=numpy.sum(data[1])
            Tac_Day=round(day,-1)
            
            try:
                y_values2.append(tac_data_smoothed[patient][float(Tac_Day)])
                y_values.append(IgA)
                x_values.append(day)

            except:
              x=0
              while x==0:
                try:
                  y_values2.append(tac_data_smoothed[patient][float(Tac_Day)])
                  y_values.append(IgA)
                  x_values.append(day)
                  x=1
                except:
                  Tac_Day-=10


    for x in xrange(0,len(y_values),1):
        tac_level=y_values2[x]
        immune_level=y_values[x]
        for bound in [0,6,12,18]:
          if tac_level<=bound:
            bins[bound].append(immune_level)
            break


    return bins


def draw_rejection(patient,rejections):
    for rejection in rejections[patient]:
        status=rejections[patient][rejection]
        if status[0]=='2' or status[0]=='3':
            plt.axvline(int(rejection),linewidth=2,color='blue',zorder=0)

        if status[0]=='1':
            plt.axvline(int(rejection),linewidth=0.5,color='blue',zorder=0)


time_data={}
time_data['D1']='1'
time_data['Day1']='1'
time_data['Wk1']='7'
time_data['Wk2']='14'
time_data['Wk3']='21'
time_data['Wk6']='45'
time_data['Wk10']='75'
time_data['M1-1']='30'
time_data['M1-2']='30'
for month in xrange(1,80,1):
     time_data['M'+str(month)]=str(month*30)
     time_data['M'+str(month)+'-5']=str((month*30)+15)
for year in xrange(1,4,1):   
     time_data['Yr'+str(year)]=str(year*30)
 
rejection_data={}
donor_dna={}


patients=['I1','I2','I3','I4','I5','I6','I7','I8','I9','I10','I11','I12']


seqdata={}
rejections_DNA={}
rejections_Biopsy={}
for patient in patients:
    rejections_DNA[patient]=[]
    rejections_Biopsy[patient]={}
    seqdata[patient]={}
for line in open('rejections_DNA'):
    a=line.strip().split('\t')
    
    rejections_DNA[a[0]].append(int(a[1]))

for line in open('biopsy-1.data'):
    a=line.strip().split('\t')
    name=a[0].strip()
    time=time_data[a[2].strip()]
    dna=a[3].strip()
    rejection=a[4].strip()
    try:
      rejections_Biopsy[name][int(time)]=rejection
    except:
      pass

    try:
         donor_dna[name][time]=dna
         rejection_data[name][time]=rejection
    except:
         donor_dna[name]={}
         rejection_data[name]={}
         donor_dna[name][time]=dna
         rejection_data[name][time]=rejection


file1=sys.argv[1]
data_type=sys.argv[1].split('_')[-1]
interpretation=sys.argv[2]


for line in open(file1):
  a=line.strip().split('\t')
  Patient=a[0]
  Day=int(a[1])
  if Patient in patients:
    DNA=a[2]
    Molecules=float(a[10])
    State=a[3]


    if interpretation=='length':

        AbundantA=float(len(numpy.array(a[4].split(','))))/Molecules
        AbundantG=float(len(numpy.array(a[5].split(','))))/Molecules
        AbundantM=float(len(numpy.array(a[6].split(','))))/Molecules
        AbundantM_mut=float(len(numpy.array(a[7].split(','))))/Molecules
        AbundantE=float(len(numpy.array(a[8].split(','))))/Molecules
        AbundantD=float(len(numpy.array(a[9].split(','))))/Molecules

    if interpretation=='sum':

        AbundantA=float(sum(numpy.array(a[4].split(',')[:-1],dtype=float)))/Molecules
        AbundantG=float(sum(numpy.array(a[5].split(',')[:-1],dtype=float)))/Molecules
        AbundantM=float(sum(numpy.array(a[6].split(',')[:-1],dtype=float)))/Molecules
        AbundantM_mut=float(sum(numpy.array(a[7].split(',')[:-1],dtype=float)))/Molecules
        AbundantE=float(sum(numpy.array(a[8].split(',')[:-1],dtype=float)))/Molecules
        AbundantD=float(sum(numpy.array(a[9].split(',')[:-1],dtype=float)))/Molecules


 #   if Day<=600:
    seqdata[Patient][Day]=[DNA,AbundantA,AbundantG,AbundantM,AbundantM_mut,AbundantE,AbundantD,Molecules,State]


    
tacdata={}

for line in open('tacrolimusDosageImRep'):
    
    a=line.strip().split('\t')
    Day=a[0]
    Patient=a[1]
    Dose=a[-1]

    
    try:
        tacdata[Patient][Day]=Dose
        tacdata[Patient]['0']='0'
    except:
        tacdata[Patient]={}
        tacdata[Patient][Day]=Dose


x=0

fit={}


fig=plt.figure(figsize=(2,2))

ax=plt.gca()
size=0.05
circle_size=numpy.diff(ax.transData.transform(zip([0]*len([size]), [size])))
blocked=[[1000,1000]]
x_values_all={}
x_values_all[0]=[]
x_values_all[1]=[]
x_values_all[2]=[]
x_values_all[4]=[]
x_values_all['All']=[]
DNA_Rejection_Status=[]
Biopsy_Rejection_Status=[]

for patient in patients:

    x+=1
    x_values=[]
    y_values=[]
    y_valuesG=[]
    y_valuesM=[]
    x_values2=[]
    y_values2=[]
    y_valuesA=[]
    mutant_A=[]
    mutant_G=[]
    mutant_M=[]
    mutant_M_mut=[]
    mutant_E=[]
    mutant_D=[]
    
    
    day_list1=[]
    for day in seqdata[patient]:
        day_list1.append(day)
    for day in sorted(day_list1,key=int):
            data=seqdata[patient][day]

       
            x_values.append(day)
            adjust=1            

            mutant_A.append(data[1]*adjust)
            mutant_G.append(data[2]*adjust)  
            mutant_M.append(data[3]*adjust)   
            mutant_M_mut.append(data[4]*adjust)   
            mutant_E.append(data[5]*adjust)   
            mutant_D.append(data[6]*adjust)  

            if data[0]!='-':
                 x_values2.append(day)
                 y_values2.append(float(data[0]))  


    y_values=(numpy.array(mutant_A)+numpy.array(mutant_G)+numpy.array(mutant_M_mut)+numpy.array(mutant_E)+numpy.array(mutant_D))


    for count in xrange(0,len(x_values),1):

         rejector=0
         
         if x_values[count]>30:

             x_values_all['All'].append(y_values[count])

             if x_values[count] in rejections_DNA[patient]:
                DNA_Rejection_Status.append(1)
             else:
                DNA_Rejection_Status.append(0)             

            
             try:
                   if int(rejections_Biopsy[patient][x_values[count]][0])>1:
                       Biopsy_Rejection_Status.append(1)
                   else:
                       Biopsy_Rejection_Status.append(0)
             except:
                   Biopsy_Rejection_Status.append(0)


 
   
Measurements=x_values_all['All']
         


ROC_DNA=roc_auc_score(DNA_Rejection_Status,Measurements)
ROC_Biopsy=roc_auc_score(Biopsy_Rejection_Status,Measurements)

DNA_X,DNA_Y,DNA_threshold=roc_curve(DNA_Rejection_Status,Measurements)
Biopsy_X,Biopsy_Y,Biopsy_threshold=roc_curve(Biopsy_Rejection_Status,Measurements)

for x in xrange(0,len(DNA_X),1):
    if 0.022<DNA_threshold[x]<0.023:
        print 1-DNA_X[x],DNA_Y[x],DNA_threshold[x]

Disease_and_Test_Outcome_Positive=0
No_Disease_and_Test_Outcome_Positive=0
Disease_and_Test_Outcome_Negative=0
No_Disease_and_Test_Outcome_Negative=0 


for x in xrange(0,len(DNA_Rejection_Status),1):
    DNA=DNA_Rejection_Status[x]
 
    if round(Measurements[x],3)>=0.023:
        if DNA==1:
            Disease_and_Test_Outcome_Positive+=1
        else:
            No_Disease_and_Test_Outcome_Positive+=1
    else:
        if DNA==1:
            Disease_and_Test_Outcome_Negative+=1
        else:
            No_Disease_and_Test_Outcome_Negative+=1        
            
        
        
         
print 'Disease_and_Test_Outcome_Positive',Disease_and_Test_Outcome_Positive
print 'No_Disease_and_Test_Outcome_Positive',No_Disease_and_Test_Outcome_Positive
print 'Disease_and_Test_Outcome_Negative',Disease_and_Test_Outcome_Negative
print 'No_Disease_and_Test_Outcome_Negative',No_Disease_and_Test_Outcome_Negative


print ROC_DNA
print ROC_Biopsy


bootstrapped_scores_DNA=bootstrap(DNA_Rejection_Status,Measurements)
bootstrapped_scores_Biopsy=bootstrap(Biopsy_Rejection_Status,Measurements)

    
    

print 'bootstrapped_scores_DNA',sorted(bootstrapped_scores_DNA)[25],sorted(bootstrapped_scores_DNA)[975]
print 'bootstrapped_scores_Biopsy',sorted(bootstrapped_scores_Biopsy)[25],sorted(bootstrapped_scores_Biopsy)[975]

plt.plot(DNA_X,DNA_Y,color=(255/255,0/255,80/255))
plt.plot(Biopsy_X,Biopsy_Y,color=(56/255,66/255,157/255))

plt.text(0.6,0.1,'AUC='+str(round(ROC_DNA,2)),color=(255/255,0/255,80/255),fontsize=8)
plt.text(0.6,0.0,'AUC='+str(round(ROC_Biopsy,2)),color=(56/255,66/255,157/255),fontsize=8)
plt.xlim(-0.005,1.005)
plt.ylim(-0.005,1.005)  
for line in ax.get_xticklines():
        line.set_marker(mpllines.TICKDOWN)
        line.set_markersize(2)

for line in ax.get_yticklines():
        line.set_marker(mpllines.TICKLEFT)
        line.set_markersize(2)

plt.xticks(fontsize=8)
plt.yticks(fontsize=8)
plt.savefig('Fig4c.pdf',bbox_inches='tight')


hist_DNA,bins=numpy.histogram(bootstrapped_scores_DNA,numpy.arange(0,1,0.01))
hist_Biopsy,bins=numpy.histogram(bootstrapped_scores_Biopsy,numpy.arange(0,1,0.01))
