# Supplementary material for: Monitoring Pharmacologically Induced Immunosuppression by Immune Repertoire Sequencing to Detect Acute Allograft Rejection in Heart Transplant Patients: A Proof-of-Concept Diagnostic Accuracy Study
Source: PLoS Med. 2015 Oct 14;12(10):e1001890. doi: 10.1371/journal.pmed.1001890 (PMC4605651; doi:10.1371/journal.pmed.1001890)
Supplement: S1 Data and Scripts — (GZ) [file pmed.1001890.s001.gz › Figure2c.py]

from __future__ import division
import numpy
import matplotlib.pyplot as plt
from scipy.optimize import curve_fit
from scipy.stats import gmean
import scipy
import matplotlib.ticker as mplticker
import matplotlib.lines as mpllines
import sys
from matplotlib.patches import Polygon

fig=plt.figure(figsize=(4,4))


def adjust_position(position,element,blocked,maximum):
    
                 
    positive=numpy.arange(0,20,0.01)
    negative=numpy.arange(0,-20,-0.01)


    adjustment_factors=[]
    for factors in xrange(0,len(positive),1):
        adjustment_factors.append(positive[factors])
        adjustment_factors.append(negative[factors])
    for adjustment_factor in adjustment_factors:
        distances=[]

        position1=position+adjustment_factor
        
        for dot in blocked:
            distance=(((position1-dot[0])*(1/500))**2+((element-dot[1])*(1/36))**2)**0.5
            distances.append(distance)
   
        if min(distances)>0.008:
            break

    blocked.append([position1,element])
    return blocked, position1


def boxplot_pretty(abundance,position,color):
                 ax=plt.gca()
                 bp=plt.boxplot(abundance,notch=0, positions=[position],sym='',widths=10)

                 plt.setp(bp['boxes'], color='black')
                 plt.setp(bp['whiskers'], color='black',linestyle='-', linewidth=0.5)
                 plt.setp(bp['fliers'], color='black', marker='.', linewidth=0)
                 plt.setp(bp['medians'], color='black', linewidth=0)

                 boxColors = [color]
                 box = bp['boxes'][0]
                 boxX = []
                 boxY = []

                 for j in numpy.arange(0,len(box.get_xdata()),1):
                      boxX.append(box.get_xdata()[j])
                 for j in numpy.arange(0,len(box.get_ydata()),1):
                      boxY.append(box.get_ydata()[j])
                 boxCoords = zip(boxX,boxY)
                 boxPolygon = Polygon(boxCoords, facecolor=boxColors[0],alpha=1,linewidth=0.5)
                 ax.add_patch(boxPolygon)

                 med = bp['medians'][0]
                 medianX = []
                 medianY = []
                 plt.plot([position-5,position+5],[numpy.median(abundance),numpy.median(abundance)], color='black',linewidth=1)


file1=sys.argv[1]
data_type=sys.argv[1].split('_')[-1]
interpretation=sys.argv[2]


patients=['I1','I2','I3','I4','I5','I6','I7','I8','I9','I10','I11','I12']


seqdata={}

for patient in patients:
    seqdata[patient]={}

for line in open(file1):
  
  a=line.strip().split('\t')
  Patient=a[0]
  Day=int(a[1])

  DNA=a[2]
  Molecules=float(a[10])
  State=a[3]


  if interpretation=='length':
      AbundantA=float(len(numpy.array(a[4].split(','))))/Molecules
      AbundantG=float(len(numpy.array(a[5].split(','))))/Molecules
      AbundantM=float(len(numpy.array(a[6].split(','))))/Molecules
      AbundantM_mut=float(len(numpy.array(a[7].split(','))))/Molecules
      AbundantE=float(len(numpy.array(a[8].split(','))))/Molecules
      AbundantD=float(len(numpy.array(a[9].split(','))))/Molecules


  

  if Patient in patients:
        seqdata[Patient][Day]=[DNA,AbundantA,AbundantM,AbundantM_mut,AbundantG,AbundantD,AbundantE,Molecules,State]

    
tacdata={}

for line in open('tacrolimusDosageImRep'):
    
    a=line.strip().split('\t')
    Day=a[0]
    Patient=a[1]
    Dose=a[-1]

    
    try:
        tacdata[Patient][Day]=Dose
        tacdata[Patient]['0']='0'
    except:
        tacdata[Patient]={}
        tacdata[Patient][Day]=Dose


anellodata={}

for line in open('anelloLoads.txt'):
    
    a=line.strip().split('\t')

    Day=int(round(float(a[1].strip())*30,0))
    Patient=a[0].strip()
    Dose=float(a[2].strip())

    
    try:
        anellodata[Patient][Day]=Dose
#        anellodata[Patient]['0']='0'
    except:
        anellodata[Patient]={}
        anellodata[Patient][Day]=Dose


#plt.subplot(2,2,2)

x=0

fit={}
fit_rej={}
tac_average={}
ABS_dots={}
#for group in [[patients,'black',seqdata,fit],[patients_rej,'red',rejdata,fit_rej]]:
for group in [[patients,'grey',seqdata,fit,anellodata]]:
  data_all={}
  bins=[1,14,30,60,120,180,240,300,360,100000]
  bins2=[1,14,30,60,120,180,240,300,360,100000]
  for bin in bins:
      data_all[bin]={}
      data_all[bin]['IgA']=[]
      data_all[bin]['IgM']=[]
      data_all[bin]['IgM_mut']=[]
      data_all[bin]['IgG']=[]
      data_all[bin]['IgD']=[]
      data_all[bin]['IgE']=[]  
      data_all[bin]['Anello']=[]  
  for patient in group[0]:
    data4={}
    for bin in bins2:
        data4[bin]=[]

#    plt.figure(figsize=(5,5))
    x+=1
    x_values=[]
    y_values=[]
    
#    plt.text(200,0.0525,patient,fontsize=24)
    day_list1=[]
    for day in group[2][patient]:
        day_list1.append(day)
    for day in sorted(day_list1,key=int):
        data=group[2][patient][day]
 
 #       if data[4]>4800:
            
        IgA=data[1]
        IgM=data[2]
        IgM_mut=data[3]
        IgG=data[4]
        IgD=data[5]
        IgE=data[6]

        for bin in bins:

            if day<=bin:
                data_all[bin]['IgA'].append(IgA)
                data_all[bin]['IgM'].append(IgM)
                data_all[bin]['IgM_mut'].append(IgM_mut)                    
                data_all[bin]['IgG'].append(IgG)
                data_all[bin]['IgD'].append(IgD)                    
                data_all[bin]['IgE'].append(IgE)
                break

        for bin in bins2:
            if int(day)<=bin:
                data4[bin].append(IgA+IgG)
                break

    day_list1=[]
    for day in group[4][patient]:
        day_list1.append(day)
    for day in sorted(day_list1,key=int):
        data=group[4][patient][day]
 
        for bin in bins:

            if day<=bin:
                data_all[bin]['Anello'].append(data)
                break


    day_list=[]
    data2={}
    for bin in bins2:
        data2[bin]=[]
    try:
      for day in tacdata[patient]:
        day_list.append(day)
      for day in sorted(day_list,key=int):

        for bin in bins2:
            if int(day)<=int(bin):
                data2[bin].append(float(tacdata[patient][day]))
                break
    


      x_values=[]
      y_values=[]

      for days in bins2:
        if len(data2[days])>0:
            smoothed_dose=numpy.average(data2[days])
        
            try:
                tac_average[int(days)].append(smoothed_dose)
            except:
               tac_average[int(days)]=[]
               tac_average[int(days)].append(smoothed_dose)

            IgA1=numpy.average(data4[days])
        
        if days<=90:

            x_values.append(smoothed_dose)
            y_values.append(IgA1)


    except:
        print patient


  plt.axes([0,0.66,1,0.3])
  ax=plt.gca()
  previous=-6
  maximum=[]
  for day in bins:
      ABS_dots[day]=[]
      isos=data_all[day]
      A=isos['IgA'] 
      M=isos['IgM']
      M_mut=isos['IgM_mut']
      G=isos['IgG']
      D=isos['IgD']
      E=isos['IgE']
      Anello=numpy.median(isos['Anello'])/30
      maximum.append((numpy.median(A)+numpy.median(G)+numpy.median(E)+numpy.median(D)+numpy.median(M_mut)))
      plt.fill_between([previous,day],(numpy.median(A)+numpy.median(G)+numpy.median(E)+numpy.median(D)+numpy.median(M_mut)),color=(180/255,180/255,180/255),linewidth=0.5,edgecolor='black')
      plt.fill_between([previous,day],(numpy.median(A)+numpy.median(G)+numpy.median(E)+numpy.median(D)),color=(51/255,189/255,103/255),linewidth=0.5,edgecolor='black')
      plt.fill_between([previous,day],(numpy.median(A)+numpy.median(G)+numpy.median(E)),color=(255/255,225/255,103/255),linewidth=0.5,edgecolor='black')
      plt.fill_between([previous,day],(numpy.median(A)+numpy.median(G)),color=(56/255,66/255,157/255),linewidth=0.5,edgecolor='black')
      plt.fill_between([previous,day],(numpy.median(A)),color=(255/255,0/255,80/255),linewidth=0.5,edgecolor='black')
      for xxx in xrange(0,len(A),1):
          ABS_dots[day].append(A[xxx]+G[xxx]+D[xxx]+M_mut[xxx])

      previous=day

  for line in ax.get_xticklines():
    line.set_marker(mpllines.TICKDOWN)
    line.set_markersize(2)

  for line in ax.get_yticklines():
    line.set_marker(mpllines.TICKLEFT)
    line.set_markersize(2)
  plt.xlim(-6,440)
  plt.ylim(0,max(maximum)*1.1)
 
  plt.yticks(fontsize=8)
  plt.xticks([0,60,120,180,240,300,360,420],fontsize=8)

ax=plt.gca()
x_s=[]
tac_data_smooth=[]

ABS_smooth=[]

for day in bins:
    blocked=[[1000,1000]]
    Tac=ABS_dots[day]


    day1=day
    
    if day==100000:
        day1=420

    for dot in Tac:
        blocked,position1=adjust_position(day1,dot,blocked,maximum)     
       
    tac_data_smooth.append(numpy.median(ABS_dots[day]))  
    ABS_smooth.append(numpy.median(ABS_dots[day]))


    x_s.append(day1)

plt.xlim(-6,440)
plt.ylim(0,0.06)
plt.xticks([0,60,120,180,240,300,360,420],fontsize=8)
for line in ax.get_xticklines():
    line.set_marker(mpllines.TICKDOWN)
    line.set_markersize(2)

for line in ax.get_yticklines():
    line.set_marker(mpllines.TICKLEFT)
    line.set_markersize(2)
plt.xticks(fontsize=8)
plt.yticks(fontsize=8)


maximum=20
plt.axes([0,0.33,1,0.3])
ax=plt.gca()

count=0
tac_data_smooth=[]
x_s=[]
x_list=[]
for x in tac_average:
    x_list.append(x)

for day in bins:
    blocked=[[1000,1000]]
    Tac=tac_average[day]


    day1=day
    
    if day==100000:
        day1=420
    boxplot_pretty(Tac,day1,'None')  

    for dot in Tac:
        blocked,position1=adjust_position(day1,dot,blocked,maximum)     
        plt.scatter(position1,dot, s=8, facecolor=(255/255,0/255,80/255),linewidth=0.0, edgecolor='black',zorder=1,alpha=1 )
       
    tac_data_smooth.append(numpy.median(tac_average[day]))  
    x_s.append(day1)

plt.plot(x_s,tac_data_smooth,color=(255/255,0/255,80/255),linestyle='-', linewidth=0.5,zorder=2,dashes=(1,1))
plt.xlim(-6,440)
plt.ylim(0,20)
plt.xticks([0,60,120,180,240,300,360,420],fontsize=8)
for line in ax.get_xticklines():
    line.set_marker(mpllines.TICKDOWN)
    line.set_markersize(2)

for line in ax.get_yticklines():
    line.set_marker(mpllines.TICKLEFT)
    line.set_markersize(2)
plt.xticks(fontsize=8)
plt.yticks(fontsize=8)


plt.axes([0,0,1,0.3])
ax=plt.gca()

all_dots=[]
for day in bins:
    isos=data_all[day]
    Anello=isos['Anello']
    for item in Anello:
       all_dots.append(item)

maximum=[]
for dot in all_dots:
    maximum.append(dot)

maximum=max(maximum)

Anello_data=[]
x_s=[]
for day in bins:
    blocked=[[1000,1000]]
    isos=data_all[day]
    Anello=isos['Anello']
    
    day1=day
    
    if day==100000:
        day1=420


    boxplot_pretty(Anello,day1,'None')  
    
    for dot in Anello:
        blocked,position1=adjust_position(day1,dot,blocked,maximum)     
        plt.scatter(position1,dot, s=8, facecolor=(56/255,66/255,157/255),linewidth=0.0, edgecolor='black',zorder=1,alpha=1 )
    Anello_data.append(numpy.median(Anello))  
    x_s.append(day1)

plt.plot(x_s,Anello_data,color=(56/255,66/255,157/255),linestyle='-', linewidth=0.5,zorder=2,dashes=(1,1))        

plt.xlim(-6,440)
plt.ylim(0,10)
plt.xticks([0,60,120,180,240,300,360,420],fontsize=8)
for line in ax.get_xticklines():
    line.set_marker(mpllines.TICKDOWN)
    line.set_markersize(2)

for line in ax.get_yticklines():
    line.set_marker(mpllines.TICKLEFT)
    line.set_markersize(2)
plt.xticks(fontsize=8)
plt.yticks(fontsize=8)


from scipy.stats.stats import pearsonr


plt.savefig('Fig2c.pdf',bbox_inches='tight')
r=pearsonr(tac_data_smooth,ABS_smooth)
print 'Tacrolimus_ABS_pearson',r
