# Supplementary material for: Monitoring Pharmacologically Induced Immunosuppression by Immune Repertoire Sequencing to Detect Acute Allograft Rejection in Heart Transplant Patients: A Proof-of-Concept Diagnostic Accuracy Study
Source: PLoS Med. 2015 Oct 14;12(10):e1001890. doi: 10.1371/journal.pmed.1001890 (PMC4605651; doi:10.1371/journal.pmed.1001890)
Supplement: S1 Data and Scripts — (GZ) [file pmed.1001890.s001.gz › anelloLoads.txt]

I4	0.033	0.00000000
I4	11.000	0.15394007
I4	1.000	0.00000000
I4	2.000	3.27354188
I4	3.500	2.10317450
I4	4.500	3.43410505
I4	6.000	2.37710325
I4	7.000	3.42613653
I4	9.000	1.09285131
I4	0.250	0.00000000
I4	0.500	0.00000000
I4	0.750	0.00000000
I5	0.033	0.00000000
I5	10.000	0.59629930
I5	13.000	0.00000000
I5	1.000	0.00000000
I5	2.000	0.05729260
I5	3.000	0.24450761
I5	4.000	0.12364635
I5	5.000	0.13292560
I5	6.000	0.62929496
I5	8.000	0.81783155
I5	0.250	0.00000000
I5	0.500	0.00000000
I5	0.750	0.00000000
I13	11.000	0.00000000
I13	1.000	0.00000000
I13	2.000	1.73326800
I13	3.000	7.62018226
I13	4.000	0.00000000
I13	5.500	7.24491306
I13	6.000	0.10007830
I13	7.000	5.13270442
I13	9.000	0.28988892
I13	0.250	0.00000000
I13	0.500	0.00000000
I13	0.750	0.00000000
I14	0.033	0.00000000
I14	11.000	0.00000000
I14	1.000	0.00000000
I14	2.000	0.65354297
I14	3.000	3.92889490
I14	4.500	1.83681820
I14	4.000	3.77614773
I14	5.500	0.74561972
I14	6.500	0.00000000
I14	8.000	1.36118784
I14	0.250	0.00000000
I14	0.500	0.00000000
I14	0.750	0.00000000
I2	0.033	0.04136458
I2	10.000	0.77583521
I2	12.000	1.87589380
I2	16.000	0.27533851
I2	18.000	1.10437166
I2	1.000	13.43338177
I2	2.000	21.41293099
I2	3.000	15.30687460
I2	4.000	29.97407369
I2	5.000	15.92613103
I2	6.000	8.04971228
I2	6.000	8.55888957
I2	8.000	0.95727499
I2	0.250	0.93626227
I2	0.500	0.94082116
I2	0.750	4.69413902
A01	12.000	0.13774674
A01	1.500	3.31316675
A01	2.500	2.42853609
A01	4.000	3.80276230
A01	5.000	2.89318702
A01	7.000	6.33378494
I3	16.000	0.00000000
I3	1.000	0.00000000
I3	2.000	0.92205539
I3	3.000	3.75185355
I3	4.000	5.38260512
I3	6.000	3.96368037
I3	8.000	2.98645119
I3	0.500	0.00000000
I1	0.033	0.00000000
I1	1.500	7.93678612
I1	1.000	0.55303439
I1	2.000	4.00890744
I1	4.500	4.44428040
I1	4.000	3.05085138
I1	8.000	1.79980503
I1	0.250	0.00000000
I1	0.500	0.00000000
I1	0.750	0.00000000
I6	0.033	0.00000000
I6	2.000	0.00000000
I6	3.000	0.05349012
I6	4.000	0.33684387
I6	5.000	0.00000000
I6	6.000	0.00000000
I6	0.250	0.00000000
I6	0.500	0.03854096
I6	0.750	0.08867071
I10	0.033	0.00000000
I10	10.000	3.79494141
I10	1.000	0.00000000
I10	3.000	6.78985159
I10	4.000	2.71912611
I10	5.000	3.28009613
I10	6.000	3.06333352
I10	7.000	5.19368825
I10	0.250	0.00000000
I9	10.000	0.00000000
I9	12.500	0.00000000
I9	12.000	0.00000000
I9	1.000	0.00000000
I9	2.000	0.45484753
I9	3.000	2.06625042
I9	4.000	3.32828539
I9	5.500	1.90929892
I9	5.000	3.80523787
I9	0.250	0.06719511
I9	0.500	0.00000000
I9	0.750	0.00000000
I7	1.000	0.00000000
I7	3.000	0.00000000
I7	4.000	0.00000000
I7	5.000	0.06333823
I7	6.000	0.31980733
I7	7.000	0.00000000
I7	8.500	0.00000000
I7	8.000	0.00000000
I7	0.500	0.00000000
A27	10.000	0.00000000
A27	12.000	0.06155623
A27	1.500	0.00000000
A27	3.000	1.50999123
A27	4.000	1.71990141
A27	5.000	2.25535017
A27	5.000	2.32547353
A27	8.000	0.00000000
I12	10.000	0.07403618
I12	2.500	0.00000000
I12	2.000	1.09231843
I12	3.000	0.09014326
I12	4.000	0.87116368
I12	4.000	0.45574374
I12	5.000	0.52151436
I12	6.000	0.08690790
I12	6.000	0.13517636
I12	9.000	0.00000000
I11	10.000	0.15895570
I11	12.000	0.15213957
I11	1.000	0.00000000
I11	2.500	0.08767211
I11	2.000	0.17554395
I11	5.000	1.85624466
I11	0.000	0.00000000
I8	2.500	0.16634885
