# Supplementary material for: Monitoring Pharmacologically Induced Immunosuppression by Immune Repertoire Sequencing to Detect Acute Allograft Rejection in Heart Transplant Patients: A Proof-of-Concept Diagnostic Accuracy Study
Source: PLoS Med. 2015 Oct 14;12(10):e1001890. doi: 10.1371/journal.pmed.1001890 (PMC4605651; doi:10.1371/journal.pmed.1001890)
Supplement: S1 Data and Scripts — (GZ) [file pmed.1001890.s001.gz › Figures3_5_S1.py]

from __future__ import division
import numpy
import matplotlib.pyplot as plt
from scipy.optimize import curve_fit
from matplotlib.patches import Polygon
from matplotlib.pyplot import figure, show
from scipy.stats import gaussian_kde
from numpy.random import normal
from numpy import arange
import sys
import matplotlib.lines as mpllines
from scipy.stats import scoreatpercentile
fig=plt.figure(figsize=(20,3))
import math


def draw_rejection(patient,rejections):
    try: 
      for rejection in rejections[patient]:
        status=rejections[patient][rejection]
        if status[0]=='2' or status[0]=='3':
            plt.axvline(int(rejection),linewidth=1,color=(56/255,66/255,157/255),zorder=0)
            plt.text(rejection,11,status,color=(56/255,66/255,157/255), fontsize=6)
        if status[0]=='1':
            plt.axvline(int(rejection),linewidth=0.25,color=(56/255,66/255,157/255),zorder=0)
    except:
        print 'No Rejections For '+patient


time_data={}
time_data['D1']='1'
time_data['Day1']='1'
time_data['Wk1']='7'
time_data['Wk2']='14'
time_data['Wk3']='21'
time_data['Wk6']='45'
time_data['Wk10']='75'
time_data['M1-1']='30'
time_data['M1-2']='30'
for month in xrange(1,80,1):
     time_data['M'+str(month)]=str(month*30)
     time_data['M'+str(month)+'-5']=str((month*30)+15)
for year in xrange(1,4,1):   
     time_data['Yr'+str(year)]=str(year*30)
 
rejection_data={}
donor_dna={}

print time_data['M1-5']

patients=['I1','I2','I3','I4','I5','I6','I7','I8','I9','I10','I11','I12','I13','I14']

seqdata={}
for patient in patients:
    seqdata[patient]={}

for line in open('biopsy-1.data'):
    a=line.strip().split('\t')
    name=a[0].strip()
    time=time_data[a[2].strip()]
    dna=a[3].strip()
    rejection=a[4].strip()
    try:
         donor_dna[name][time]=dna
         rejection_data[name][time]=rejection
    except:
         donor_dna[name]={}
         rejection_data[name]={}
         donor_dna[name][time]=dna
         rejection_data[name][time]=rejection


file1=sys.argv[1]
data_type=sys.argv[1].split('_')[-1]
interpretation=sys.argv[2]

for line in open(file1):
  a=line.strip().split('\t')
  Patient=a[0]
  Day=int(a[1])
  if Patient in patients:
    DNA=a[2]
    Molecules=float(a[10])
    State=a[3]

    Clonality=0

    if interpretation=='length':

        AbundantA=float(len(numpy.array(a[4].split(','))))/Molecules
        AbundantG=float(len(numpy.array(a[5].split(','))))/Molecules
        AbundantM=float(len(numpy.array(a[6].split(','))))/Molecules
        AbundantM_mut=float(len(numpy.array(a[7].split(','))))/Molecules
        AbundantE=float(len(numpy.array(a[8].split(','))))/Molecules
        AbundantD=float(len(numpy.array(a[9].split(','))))/Molecules


    seqdata[Patient][Day]=[DNA,AbundantA,AbundantG,AbundantM,AbundantM_mut,AbundantE,AbundantD,Molecules,State,Clonality]


    
tacdata={}

for line in open('tacrolimusDosageImRep'):
    
    a=line.strip().split('\t')
    Day=a[0]
    Patient=a[1]
    Dose=a[-1]

    
    try:
        tacdata[Patient][Day]=Dose
        tacdata[Patient]['0']='0'
    except:
        tacdata[Patient]={}
        tacdata[Patient][Day]=Dose


    
x=0


all_M=[]
all_M_mut=[]
all_G=[]
all_A=[]
all_E=[]
all_D=[]
for patient in patients:
    print patient
    x+=1
    x_values=[]
    x_values2=[]
    y_values2=[]
    mutant_A=[]
    mutant_G=[]
    mutant_M=[]
    mutant_M_mut=[]
    mutant_E=[]
    mutant_D=[]
    day_list1=[]
    for day in seqdata[patient]:
        day_list1.append(day)
    for day in sorted(day_list1,key=int):
            data=seqdata[patient][day]
            adjust=1   
      
            x_values.append(day)
                     

            mutant_A.append(data[1]*adjust)  
            mutant_G.append(data[2]*adjust)  
            mutant_M.append(data[3]*adjust)   
            mutant_M_mut.append(data[4]*adjust)   
            mutant_E.append(data[5]*adjust)   
            mutant_D.append(data[6]*adjust)   


    day_list2=[]
    for day in donor_dna[patient]:
        day_list2.append(day)
    
    for day in sorted(day_list2,key=float):
   
        x_values2.append(float(day))
        y_values2.append(float(donor_dna[patient][day]))  

    day_list1=[]

    y_limit=0.12
    plt.axes([1/len(patients)*(x-1),0.5,1/len(patients)-(1/len(patients)/5),0.45])
    plt.plot(x_values,(numpy.array(mutant_A)+numpy.array(mutant_G)+numpy.array(mutant_E)+numpy.array(mutant_D)+numpy.array(mutant_M_mut)),color='black',linewidth=0.5,linestyle='--',dashes=(1,1),marker='',markersize=2,zorder=100)
    plt.scatter(x_values,(numpy.array(mutant_A)+numpy.array(mutant_G)+numpy.array(mutant_E)+numpy.array(mutant_D)+numpy.array(mutant_M_mut)),facecolor='black',edgecolor='None',s=2,zorder=1000)

    plt.fill_between(x_values,(numpy.array(mutant_A)+numpy.array(mutant_G)+numpy.array(mutant_E)+numpy.array(mutant_D)),(numpy.array(mutant_A)+numpy.array(mutant_G)+numpy.array(mutant_E)+numpy.array(mutant_D)+numpy.array(mutant_M_mut)),color=(120/255,120/255,120/255),edgecolor='black',linewidth=0.2,zorder=1,alpha=1)
    plt.fill_between(x_values,(numpy.array(mutant_A)+numpy.array(mutant_G)+numpy.array(mutant_E)),(numpy.array(mutant_A)+numpy.array(mutant_G)+numpy.array(mutant_E)+numpy.array(mutant_D)),color=(51/255,189/255,103/255),edgecolor='black',linewidth=0.2,zorder=2,alpha=1)
    plt.fill_between(x_values,(numpy.array(mutant_A)+numpy.array(mutant_G)),(numpy.array(mutant_A)+numpy.array(mutant_G)+numpy.array(mutant_E)),color=(255/255,225/255,103/255),edgecolor='black',linewidth=0.2,zorder=3,alpha=1)
    plt.fill_between(x_values,(numpy.array(mutant_A)),(numpy.array(mutant_A)+numpy.array(mutant_G)),color=(56/255,66/255,157/255),edgecolor='black',linewidth=0.2,zorder=4,alpha=1)
    plt.fill_between(x_values,0,(numpy.array(mutant_A)),color=(255/255,0/255,80/255),edgecolor='black',linewidth=0.2,zorder=0,alpha=1)


    plt.text(300,y_limit*1.03,patient,ha='center',fontsize=8)

    plt.xticks([0,200,400,600],fontsize=8)
    plt.yticks([0,0.04,0.08,0.12,0.16],fontsize=8)
    plt.xlim(-20,620)
    plt.ylim(0,y_limit)
    plt.yticks(fontsize=8)
    if x!=1:
        plt.yticks([])


    ax=plt.gca()   
    for line in ax.get_xticklines():
        line.set_marker(mpllines.TICKDOWN)
        line.set_markersize(2)

    for line in ax.get_yticklines():
        line.set_marker(mpllines.TICKLEFT)
        line.set_markersize(2)


    plt.axes([1/len(patients)*(x-1),0,1/len(patients)-(1/len(patients)/5),0.45])
    draw_rejection(patient,rejection_data)
    plt.scatter(x_values2,y_values2, facecolor=(255/255,0/255,80/255),edgecolors=(255/255,0/255,80/255), linewidth=0.5, s=2)
    plt.plot(x_values2,y_values2, color=(255/255,0/255,80/255),dashes=(1,1), linewidth=0.5)
    plt.xlim(-20,620)
    plt.ylim(-0.5,12)
    plt.xticks([0,200,400,600],fontsize=8)

    plt.yticks(fontsize=8)
    if x!=1:
        plt.yticks([])
 
    plt.yticks(fontsize=8)


    ax=plt.gca()   
    for line in ax.get_xticklines():
        line.set_marker(mpllines.TICKDOWN)
        line.set_markersize(2)

    for line in ax.get_yticklines():
        line.set_marker(mpllines.TICKLEFT)
        line.set_markersize(2)

 

plt.savefig('Figs_3_5_S1.pdf',dpi=900,bbox_inches='tight')
