# Supplementary material for: Monitoring Pharmacologically Induced Immunosuppression by Immune Repertoire Sequencing to Detect Acute Allograft Rejection in Heart Transplant Patients: A Proof-of-Concept Diagnostic Accuracy Study
Source: PLoS Med. 2015 Oct 14;12(10):e1001890. doi: 10.1371/journal.pmed.1001890 (PMC4605651; doi:10.1371/journal.pmed.1001890)
Supplement: S1 Data and Scripts — (GZ) [file pmed.1001890.s001.gz › README]

Readme

Intro:

The files in this tarball contain all the raw data and scripts to recreate all the figures in paper except Figure S2.
Since Figure S2 requires the actual sequencing data and not just molecule and sequencing counts.
If you are interested in that script and data or if you have any other questions please email me at vollmers@ucsc.edu.
I am more than happy to help.

Data:

There are several data files:

1.)All_Raw_Data
Contains data on all the sequences in our sequencing data.
Column 1: Patient ID
Column 2: Day post transplant
Column 3: Normalized cfdDNA levels
Column 4: Biopsy or Allomap scores
Column 5: Comma separated expression levels of each IgA sequence 
Column 6: Comma separated expression levels of each IgG sequence 
Column 7: Comma separated expression levels of each naive IgM sequence 
Column 8: Comma separated expression levels of each mutated IgM sequence 
Column 9: Comma separated expression levels of each IgE sequence 
Column 10: Comma separated expression levels of each IgD sequence 
Column 11: Total Number of Molecules analysed for sample 

2.)Highly_Expressed_Data
Contains data on highly expressed sequences in our sequencing data.
Column 1: Patient ID
Column 2: Time post transplant (Days)
Column 3: Normalized cfdDNA levels
Column 4: Biopsy or Allomap scores
Column 5: Comma separated expression levels of each highly expressed IgA sequence 
Column 6: Comma separated expression levels of each highly expressed IgG sequence 
Column 7: Comma separated expression levels of each highly expressed naive IgM sequence 
Column 8: Comma separated expression levels of each highly expressed mutated IgM sequence 
Column 9: Comma separated expression levels of each highly expressed IgE sequence 
Column 10: Comma separated expression levels of each highly expressed IgD sequence 
Column 11: Total Number of Molecules analysed for sample 


3.)anelloLoads.txt
Contains data on the Anello virus levels detect at each time point
Column 1: Patient ID
Column 2: Time after transplant (Month)
Column 3: Anello levels (Viral/Human Genomes)


4.)biopsy-1.data
Column 1: Patient ID
Column 2: Time after transplant (Month)
Column 3: Time after transplant (Written)
Column 4: Normalized cfdDNA levels
Column 5: Biopsy or Allomap scores 

5.)tacrolimusDosageImRep
Column 1: Time post transplant (Days)
Column 2: Patient ID
Column 3: Tacrolimus Levels (ng/ml)

6.)rejections_Biopsy
Column 1: Patient ID
Column 2: Time of moderate-to-severe Rejection event diagnosed by biopsy (days)

7.)rejections_DNA
Column 1: Patient ID
Column 2: Time of rejection event diagnosed by cfdDNA event (days)


Usage:

Place all files into the same folder and run master_script.py

Output:

Fig2a.pdf
Fig2b.pdf
Fig2c.pdf
Fig4a.pdf
Fig4b.pdf
Fig4c.pdf
Fig4d.pdf
Fig3_5_S1.pdf
