# Supplementary material for: Monitoring Pharmacologically Induced Immunosuppression by Immune Repertoire Sequencing to Detect Acute Allograft Rejection in Heart Transplant Patients: A Proof-of-Concept Diagnostic Accuracy Study
Source: PLoS Med. 2015 Oct 14;12(10):e1001890. doi: 10.1371/journal.pmed.1001890 (PMC4605651; doi:10.1371/journal.pmed.1001890)
Supplement: S1 Data and Scripts — (GZ) [file pmed.1001890.s001.gz › Figure4b.py]

from __future__ import division
import numpy
import matplotlib.pyplot as plt
from scipy.optimize import curve_fit
from matplotlib.patches import Polygon
from matplotlib.pyplot import figure, show
from scipy.stats import gaussian_kde
from numpy.random import normal
from numpy import arange
import math
from scipy.stats import mannwhitneyu
import scipy.stats
import sys
import matplotlib.lines as mpllines

fig=plt.figure(figsize=(2,2))

def adjust_position(position,element,blocked,maximum):
    
                 
    positive=numpy.arange(0,1,0.001)
    negative=numpy.arange(0,-1,-0.001)


    adjustment_factors=[]
    for factors in xrange(0,len(positive),1):
        adjustment_factors.append(positive[factors])
        adjustment_factors.append(negative[factors])
    for adjustment_factor in adjustment_factors:
        distances=[]
        position1=position+adjustment_factor
        
        for dot in blocked:
            distance=((position1-dot[0])**2+((element-dot[1])*(3/maximum))**2)**0.5
            distances.append(distance)
  
        if min(distances)>0.10:
            break

    blocked.append([position1,element])
    return blocked, position1


def violin_plot(ax,data,pos, color):
    '''
    create violin plots on an axis
    '''
    dist = max(pos)-min(pos)
    w = min(0.5*max(dist,10),10)
    w = len(data[0])/10

    for d,p in zip(data,pos):
   
        k = gaussian_kde(d) #calculates the kernel density

        m = k.dataset.min() #lower bound of violin
  
        M = k.dataset.max() #upper bound of violin
    
        x = arange(m,M,(M-m)/10.) # support for violin
     
        v = k.evaluate(x) #violin profile (density curve)
    
        v = v/v.max()*w #scaling the violin to the available space
    
        ax.fill_betweenx(x,p,v+p,facecolor='black',alpha=1,linewidth=0)
      
        ax.fill_betweenx(x,p,-v+p,facecolor='black',alpha=1,linewidth=0)


def boxplot_pretty(abundance,position,color):
                 ax=plt.gca()
                 bp=plt.boxplot(abundance,notch=0, positions=[position],sym='',widths=0.33)

                 plt.setp(bp['boxes'], color='black',linewidth=0.2,alpha=1)
                 plt.setp(bp['whiskers'], color='black',linestyle='-', linewidth=0.5,alpha=1)
                 plt.setp(bp['fliers'], color='black', marker='.', linewidth=0)
                 plt.setp(bp['medians'], color='black', linewidth=0.5,alpha=1)
                 plt.setp(bp['caps'], color='black', linewidth=0.5,alpha=1)

                 # Now fill the boxes with desired colors
                 boxColors = [color]
                 box = bp['boxes'][0]
                 boxX = []
                 boxY = []

                 for j in numpy.arange(0,len(box.get_xdata()),1):
                      boxX.append(box.get_xdata()[j])
                 for j in numpy.arange(0,len(box.get_ydata()),1):
                      boxY.append(box.get_ydata()[j])
                 boxCoords = zip(boxX,boxY)
                 boxPolygon = Polygon(boxCoords, facecolor=boxColors[0],alpha=0.5,linewidth=0.5)
                 ax.add_patch(boxPolygon)
                 # Now draw the median lines back over what we just filled in


time_data={}
time_data['D1']='1'
time_data['Day1']='1'
time_data['Wk1']='7'
time_data['Wk2']='14'
time_data['Wk3']='21'
time_data['Wk6']='45'
time_data['Wk10']='75'
time_data['M1-1']='30'
time_data['M1-2']='30'
for month in xrange(1,80,1):
     time_data['M'+str(month)]=str(month*30)
     time_data['M'+str(month)+'-5']=str((month*30)+15)
for year in xrange(1,4,1):   
     time_data['Yr'+str(year)]=str(year*30)
 

donor_dna={}


patients=['I1','I2','I3','I4','I5','I6','I7','I8','I9','I10','I11','I12']


seqdata={}
rejections_DNA={}
anticipation_DNA={}
rejections_Biopsy={}
for patient in patients:
    rejections_DNA[patient]=[]
    rejections_Biopsy[patient]={}
    seqdata[patient]={}
for line in open('rejections_DNA'):
    a=line.strip().split('\t')
    
    rejections_DNA[a[0]].append(int(a[1]))


for line in open('biopsy-1.data'):
    a=line.strip().split('\t')
    name=a[0].strip()
    time=time_data[a[2].strip()]
    dna=a[3].strip()
    rejection=a[4].strip()
    try:
      rejections_Biopsy[name][int(time)]=rejection
    except:
      pass
    try:
         donor_dna[name][time]=dna
    except:
         donor_dna[name]={}
         donor_dna[name][time]=dna


file1=sys.argv[1]
data_type=sys.argv[1].split('_')[-1]
interpretation=sys.argv[2]


for line in open(file1):
  a=line.strip().split('\t')
  Patient=a[0]
  Day=int(a[1])
  if Patient in patients:
    DNA=a[2]
    Molecules=float(a[10])
    State=a[3]


    if interpretation=='length':

        AbundantA=float(len(numpy.array(a[4].split(','))))/Molecules
        AbundantG=float(len(numpy.array(a[5].split(','))))/Molecules
        AbundantM=float(len(numpy.array(a[6].split(','))))/Molecules
        AbundantM_mut=float(len(numpy.array(a[7].split(','))))/Molecules
        AbundantE=float(len(numpy.array(a[8].split(','))))/Molecules
        AbundantD=float(len(numpy.array(a[9].split(','))))/Molecules


    seqdata[Patient][Day]=[DNA,AbundantA,AbundantG,AbundantM,AbundantM_mut,AbundantE,AbundantD,Molecules,State]


x=0


positions={}
positions[0]=0
positions[1]=1.33
positions[2]=2.66
positions[3]=4


all_M=[]
all_M_mut=[]
all_G=[]
all_A=[]
all_E=[]
all_D=[]
ax=plt.gca()
size=0.06
circle_size=numpy.diff(ax.transData.transform(zip([0]*len([size]), [size])))
blocked=[[1000,1000]]
x_values_all={}
x_values_all[0]=[]
x_values_all[1]=[]
x_values_all[2]=[]
x_values_all[3]=[]
all_dots=[]
for patient in patients:
    x+=1
    x_values=[]
    y_values=[]
    y_valuesG=[]
    y_valuesM=[]
    x_values2=[]
    y_values2=[]
    y_valuesA=[]
    mutant_A=[]
    mutant_G=[]
    mutant_M=[]
    mutant_M_mut=[]
    mutant_E=[]
    mutant_D=[]
    
    
    day_list1=[]
    for day in seqdata[patient]:
        day_list1.append(day)
    for day in sorted(day_list1,key=int):
            data=seqdata[patient][day]

       
            x_values.append(day)
            adjust=1            

            mutant_A.append(data[1]*adjust)
            all_A.append(data[1]*adjust)    

            mutant_G.append(data[2]*adjust)  
            all_G.append(data[2]*adjust)    
            
            mutant_M.append(data[3]*adjust)   
            all_M.append(data[3]*adjust) 

            mutant_M_mut.append(data[4]*adjust)   
            all_M_mut.append(data[4]*adjust) 

            mutant_E.append(data[5]*adjust)   
            all_E.append(data[5]*adjust) 

            mutant_D.append(data[6]*adjust)   
            all_D.append(data[6]*adjust)

            if data[0]!='-':
                 x_values2.append(day)
                 y_values2.append(float(data[0]))  


    y_values=(numpy.array(mutant_A)+numpy.array(mutant_G)+numpy.array(mutant_M_mut)+numpy.array(mutant_E)+numpy.array(mutant_D))


    x_values1={}
    x_values1[0]=[]
    x_values1[1]=[]
    x_values1[2]=[]
    x_values1[3]=[]
    
    color1=[]

    for count in xrange(0,len(x_values),1):
         rejector=0
         
         if x_values[count]>30:

             if x_values[count] in rejections_DNA[patient]:
                x_values1[3].append(y_values[count])
                x_values_all[3].append(y_values[count])
                color1.append((255/255,0/255,80/255))
                rejector=1
             try:
                   if int(rejections_Biopsy[patient][x_values[count]][0])>1:
                     x_values1[2].append(y_values[count])
                     x_values_all[2].append(y_values[count])
                     color1.append((56/255,66/255,157/255))
                     rejector=1 
                   elif int(rejections_Biopsy[patient][x_values[count]][0])==1:
                     x_values1[1].append(y_values[count])
                     x_values_all[1].append(y_values[count])
                     rejector=1
             except:
                   pass

             
             if rejector==0:
                x_values1[0].append(y_values[count])
                x_values_all[0].append(y_values[count])

    if len(color1)==0:
        color1.append((120/255,120/255,120/255))


    counter=0
    for position in [0,1,2,3]:
        for element in x_values1[position]:
            counter+=1
            previous=-0.25                 
            all_dots.append([positions[position],element,color1])
            for item in sorted(list(set(color1))):

                 r1=1/len(set(color1))+previous
              
                 
                 x1 = [0] + numpy.cos(numpy.linspace(2*math.pi*previous, 2*math.pi*r1, 100)).tolist()
                 y1 = [0] + numpy.sin(numpy.linspace(2*math.pi*previous, 2*math.pi*r1, 100)).tolist()
                 xy1 = list(zip(x1,y1))
                 previous=r1 
             
                 

  
maximum=[]
for dot in all_dots:
    maximum.append(dot[1])

maximum=max(maximum)

for dot in all_dots:
    previous=-0.25
    blocked,position1=adjust_position(dot[0],dot[1],blocked,maximum) 
    for item in sorted(list(set(dot[2]))):

         r1=1/len(set(dot[2]))+previous
         x1 = [0] + numpy.cos(numpy.linspace(2*math.pi*previous, 2*math.pi*r1, 100)).tolist()
         y1 = [0] + numpy.sin(numpy.linspace(2*math.pi*previous, 2*math.pi*r1, 100)).tolist()
         xy1 = list(zip(x1,y1))
         previous=r1 
         plt.scatter(position1,dot[1], marker=(xy1,0), s=circle_size, facecolor=item,linewidth=0.0, edgecolor=item,zorder=1,alpha=0.7 )


for position in [0,1,2,3]:
    abundance=[x_values_all[position]]
    position=positions[position]
    boxplot_pretty(abundance,position,'None')    


ax=plt.gca()
for line in ax.get_xticklines():
        line.set_marker(mpllines.TICKDOWN)
        line.set_markersize(2)

for line in ax.get_yticklines():
        line.set_marker(mpllines.TICKLEFT)
        line.set_markersize(2)

NM=scipy.stats.mannwhitneyu(x_values_all[0],x_values_all[1])
NS=scipy.stats.mannwhitneyu(x_values_all[0],x_values_all[2])
ND=scipy.stats.mannwhitneyu(x_values_all[0],x_values_all[3])
MS=scipy.stats.mannwhitneyu(x_values_all[1],x_values_all[2])
MD=scipy.stats.mannwhitneyu(x_values_all[1],x_values_all[3])
SD=scipy.stats.mannwhitneyu(x_values_all[2],x_values_all[3])


print NM,NS,ND,MS,MD,SD

plt.xticks([0,1.33,2.66,4],['Non-','Mild-\nRejecting','Severe-\n','DNA-\nRejecting'],fontsize=8)
plt.yticks(fontsize=8)
plt.xlim(-1,5)
plt.ylim(0,maximum*1.7)  

plt.savefig('Fig4b.pdf',bbox_inches='tight')
