# Supplementary material for: Monitoring Pharmacologically Induced Immunosuppression by Immune Repertoire Sequencing to Detect Acute Allograft Rejection in Heart Transplant Patients: A Proof-of-Concept Diagnostic Accuracy Study
Source: PLoS Med. 2015 Oct 14;12(10):e1001890. doi: 10.1371/journal.pmed.1001890 (PMC4605651; doi:10.1371/journal.pmed.1001890)
Supplement: S1 Data and Scripts — (GZ) [file pmed.1001890.s001.gz › Figure2b.py]

from __future__ import division
import numpy
import matplotlib.pyplot as plt
from scipy.stats import gmean
import scipy
import matplotlib.ticker as mplticker
import matplotlib.lines as mpllines
import sys

fig=plt.figure(figsize=(2,2))


file1=sys.argv[1]
data_type=sys.argv[1].split('_')[-1]
interpretation=sys.argv[2]

patients=['I1','I2','I3','I4','I5','I6','I7','I8','I9','I10','I11','I12']

seqdata={}
for patient in patients:
    seqdata[patient]={}


for line in open(file1):
  
  a=line.strip().split('\t')
  Patient=a[0]
  Day=int(a[1])

  DNA=a[2]
  Molecules=float(a[10])
  State=a[3]


  if interpretation=='length':

      AbundantA=float(len(numpy.array(a[4].split(','))))/Molecules
      AbundantG=float(len(numpy.array(a[5].split(','))))/Molecules
      AbundantM=float(len(numpy.array(a[6].split(','))))/Molecules
      AbundantM_mut=float(len(numpy.array(a[7].split(','))))/Molecules
      AbundantE=float(len(numpy.array(a[8].split(','))))/Molecules
      AbundantD=float(len(numpy.array(a[9].split(','))))/Molecules

  
  if Patient in patients:
        seqdata[Patient][Day]=[DNA,AbundantA,AbundantM,AbundantM_mut,AbundantG,AbundantD,AbundantE,Molecules,State]

    
tacdata={}

for line in open('tacrolimusDosageImRep'):
    
    a=line.strip().split('\t')
    Day=a[0]
    Patient=a[1]
    Dose=a[-1]
    
    try:
        tacdata[Patient][Day]=Dose
        tacdata[Patient]['0']='0'
    except:
        tacdata[Patient]={}
        tacdata[Patient][Day]=Dose


x=0

tac_average={}

for group in [[patients,'grey',seqdata]]:
  data_all={}
  bins=[1,14,30,60,120,180,240,300,360,100000]
  bins2=[1,14,30,60,120,180,240,300,360,100000]
  for bin in bins:
      data_all[bin]={}
      data_all[bin]['IgA']=[]
      data_all[bin]['IgM']=[]
      data_all[bin]['IgG']=[]
      data_all[bin]['IgD']=[]
      data_all[bin]['IgE']=[]  
      data_all[bin]['All']=[]  
  for patient in group[0]:
    data4={}
    for bin in bins2:
        data4[bin]=[]


    x+=1
    x_values=[]
    y_values=[]
    

    day_list1=[]
    for day in group[2][patient]:
        day_list1.append(day)
    for day in sorted(day_list1,key=int):
        data=group[2][patient][day]
 
           
        IgA=data[1]
        IgM=data[2]
        IgM_mut=data[3]
        IgG=data[4]
        IgD=data[5]
        IgE=data[6]

        for bin in bins:

            if day<=bin:
                data_all[bin]['IgA'].append(IgA)
                data_all[bin]['IgM'].append(IgM_mut)                    
                data_all[bin]['IgG'].append(IgG)
                data_all[bin]['IgD'].append(IgD)                    
                data_all[bin]['IgE'].append(IgE)
                data_all[bin]['All'].append(IgA+IgG+IgM_mut+IgD+IgE)
                break

        for bin in bins2:
            if int(day)<=bin:
                data4[bin].append(IgA+IgG)
                break


    day_list=[]
    data2={}
    for bin in bins2:
        data2[bin]=[]
    try:
      for day in tacdata[patient]:
        day_list.append(day)
      for day in sorted(day_list,key=int):

        for bin in bins2:
            if int(bin)-30<=int(day)<=int(bin):
                data2[bin].append(float(tacdata[patient][day]))
            elif int(day)<=int(bin): 
                data2[bin].append(float(tacdata[patient][day]))  
                break


      x_values=[]
      y_values=[]

      for days in bins2:
        if len(data2[days])>0:

            smoothed_dose=numpy.average(data2[days])
        
            try:
                tac_average[int(days)].append(smoothed_dose)
            except:
               tac_average[int(days)]=[]
               tac_average[int(days)].append(smoothed_dose)

            IgA1=numpy.average(data4[days])
        
        if days<=90:

            x_values.append(smoothed_dose)
            y_values.append(IgA1)


    except:
        print patient

  previous=-6

  combined_data_im={}
  combined_error_im={}
  for day in bins:
      isos=data_all[day]
      A=isos['IgA'] 
      M=isos['IgM']
      G=isos['IgG']
      D=isos['IgD']
      E=isos['IgE']
      All=isos['All']


      combined_data_im[day]=(numpy.average(All))
      combined_error_im[day]=(scipy.stats.sem(All))
      previous=day


plt.axes([0,0,1,1])
ax=plt.gca()

count=0
tac_data_smooth=[]
x_s=[]
x_list=[]
for x in tac_average:
    x_list.append(x)

previous=0


for x in bins2:
        count+=1
        
        plt.scatter(numpy.average(tac_average[x])+previous,combined_data_im[x],color='black',s=2)
        plt.errorbar(numpy.average(tac_average[x])+previous,combined_data_im[x],color='black', yerr=combined_error_im[x])

        tac_data_smooth.append(numpy.average(tac_average[x]))  


plt.ylim(0,0.1)

for line in ax.get_xticklines():
    line.set_marker(mpllines.TICKDOWN)
    line.set_markersize(2)

for line in ax.get_yticklines():
    line.set_marker(mpllines.TICKLEFT)
    line.set_markersize(2)
plt.xticks(fontsize=8)
plt.yticks(fontsize=8)

plt.savefig('Fig2b.pdf',bbox_inches='tight')
