# Supplementary material for: Monitoring Pharmacologically Induced Immunosuppression by Immune Repertoire Sequencing to Detect Acute Allograft Rejection in Heart Transplant Patients: A Proof-of-Concept Diagnostic Accuracy Study
Source: PLoS Med. 2015 Oct 14;12(10):e1001890. doi: 10.1371/journal.pmed.1001890 (PMC4605651; doi:10.1371/journal.pmed.1001890)
Supplement: S1 Data and Scripts — (GZ) [file pmed.1001890.s001.gz › All_Raw_Data]

I4	60	0.0026	0	1,1,1,1,1,1,1,1,1,1,1,1,1,1,1,1,1,34,5,2,1,1,1,1,1,1,1,1,1,1,1,1,1,1,1,1,1,1,1,1,1,1,1,1,2,1,1,19,1,1,1,1,1,2,1,1,1,1,1,1,1,1,1,1,1,1,1,1,1,2,2,1,1,1,1,1,1,1,1,1,1,1,1,1,1,1,1,1,1,1,1,1,1,1,1,1,1,1,1,2,1,1,1,1,1,1,2,1,1,1,3,1,2,1,1,1,1,1,1,1,2,1,1,1,1,1,1,1,2,1,1,2,2,1,1,1,1,1,1,2,1,1,1,1,2,23,1,1,1,1,1,1,1,1,1,1,	1,1,1,1,1,1,1,4,1,3,1,1,1,2,1,1,1,1,1,1,1,1,1,2,1,1,1,2,1,1,1,1,1,1,1,1,1,1,1,1,1,1,1,1,1,1,1,1,1,1,1,1,1,1,1,1,1,1,1,1,2,1,1,9,1,1,1,2,1,1,1,1,1,2,1,1,1,1,1,1,1,1,1,1,1,1,2,1,1,1,1,1,1,1,1,1,6,1,1,1,1,1,2,1,1,1,3,1,1,1,1,1,1,1,2,1,1,1,1,1,1,1,1,1,1,1,1,1,1,1,1,1,1,	1,1,1,1,1,1,1,1,1,1,1,1,1,1,1,1,1,1,1,1,1,1,1,1,1,1,1,1,1,2,1,1,1,1,1,1,1,1,1,1,1,1,1,1,1,1,1,1,1,1,1,1,1,1,1,1,1,1,1,1,1,1,1,1,1,1,1,1,1,1,1,1,1,1,1,1,1,1,1,1,1,2,2,1,1,1,1,1,1,1,1,1,1,1,1,2,1,1,1,1,1,1,1,1,1,1,1,1,1,1,1,1,1,1,1,1,1,1,1,1,1,1,1,1,1,1,1,1,1,2,2,1,1,2,1,3,1,1,1,1,1,1,1,1,1,1,1,1,1,1,1,1,1,1,1,1,2,1,1,1,1,1,1,1,2,2,1,1,1,1,1,1,1,1,1,1,1,1,1,1,1,1,1,1,1,1,2,1,1,1,1,1,1,1,1,3,1,1,1,2…	1,1,1,1,1,1,1,1,1,4,1,1,1,1,1,1,1,1,1,1,1,1,1,1,1,1,1,1,1,1,1,1,1,1,1,1,1,1,1,1,2,1,1,1,1,1,1,1,1,1,1,1,1,1,1,1,1,1,1,1,1,3,2,1,1,1,1,1,1,1,1,1,1,1,1,1,2,1,1,1,1,1,1,1,1,1,1,1,1,1,1,1,1,1,1,1,1,1,1,2,1,1,1,1,1,1,1,1,1,2,1,1,1,1,1,2,1,1,1,1,1,1,1,1,1,1,1,1,1,1,1,1,1,1,1,10,1,1,1,1,1,1,1,1,1,1,1,1,1,1,1,1,1,1,2,1,1,1,1,2,1,1,1,1,1,1,1,1,1,1,1,1,1,1,1,1,1,1,1,1,1,1,1,1,1,2,1,1,1,1,1,2,1,1,2,1,1,2,1,…		1,1,1,1,1,1,1,1,1,1,1,1,1,1,2,1,1,1,1,1,1,1,2,1,1,1,1,1,1,1,1,1,1,1,1,1,1,1,1,1,1,1,1,1,1,	3967
I4	105	0.0060	1R/1A	1,1,1,3,1,1,1,1,1,1,1,1,1,1,1,1,1,1,1,1,1,2,1,1,1,1,1,1,1,1,1,1,1,1,1,1,1,1,1,1,1,1,4,1,2,2,1,1,1,1,1,1,1,1,1,1,1,1,2,1,1,1,1,1,2,1,1,1,1,1,1,1,1,1,1,2,1,1,1,1,1,1,1,1,1,1,1,	1,1,2,1,2,2,1,1,1,1,1,1,1,1,2,1,1,1,1,1,1,1,1,1,1,1,1,1,1,1,1,1,1,1,1,1,1,2,1,1,1,1,3,1,1,2,1,1,1,1,1,1,1,1,1,1,1,1,1,1,1,1,1,1,1,1,2,1,1,1,1,1,1,1,1,1,2,1,1,1,1,1,1,1,1,1,1,1,1,1,8,1,1,1,1,1,1,1,1,1,1,1,2,1,1,1,1,1,2,1,1,1,1,1,1,6,1,1,1,1,1,1,1,1,1,1,1,1,1,1,1,1,1,1,1,1,1,1,1,1,1,1,1,1,1,1,1,1,1,1,3,3,1,1,1,1,1,1,1,1,1,1,2,1,1,1,1,1,1,2,1,1,2,1,1,1,1,2,1,1,1,1,1,1,1,1,1,1,1,1,1,2,1,2,1,1,1,	1,1,1,1,1,1,1,1,1,1,1,1,1,1,1,1,1,1,1,1,1,2,1,1,1,1,1,1,1,1,1,1,2,1,1,1,1,1,1,1,1,2,1,1,1,1,1,1,1,1,1,2,1,1,2,2,1,1,1,1,1,1,1,1,1,1,1,1,1,1,1,1,1,1,1,1,1,1,2,1,1,1,1,2,1,1,1,1,1,1,1,1,1,1,1,1,1,1,1,1,1,1,1,1,1,1,1,1,1,1,1,3,1,1,1,1,1,1,1,2,1,2,1,1,1,1,1,1,1,1,1,1,2,1,2,1,1,1,1,1,1,1,1,1,1,1,1,1,1,1,1,3,1,2,1,1,1,1,1,1,1,1,1,1,2,1,2,2,1,1,1,1,2,1,1,2,1,1,2,1,1,1,1,1,1,1,1,1,1,1,1,1,1,1,1,1,1,1,1,1…	1,1,1,1,1,1,1,3,1,1,1,1,1,1,1,1,1,1,1,1,1,1,1,1,1,1,1,1,1,1,1,1,1,1,1,1,1,1,1,1,1,1,1,2,1,2,1,1,1,1,1,1,1,1,1,1,1,1,1,1,1,1,1,1,1,1,1,1,1,1,1,1,1,1,1,1,1,1,1,1,1,2,2,1,1,1,1,1,1,1,1,2,1,1,1,1,1,1,1,1,1,1,1,1,1,1,1,1,1,1,1,1,1,1,1,1,1,2,1,1,1,1,1,1,1,1,1,1,1,2,2,1,1,1,1,1,1,1,1,1,1,1,1,1,1,1,1,1,1,1,1,1,1,1,1,1,1,1,1,1,2,1,1,1,1,1,1,1,1,1,1,1,1,2,1,1,1,1,1,1,2,1,1,1,2,1,1,1,1,2,1,1,1,1,3,1,1,1,1,1…		1,1,1,2,1,1,1,1,1,1,1,1,1,1,1,1,1,1,1,1,1,1,1,1,2,1,1,1,1,1,1,1,1,1,1,1,1,1,1,1,1,1,1,1,1,1,1,1,1,1,1,1,1,1,1,1,1,1,1,1,1,1,1,1,1,1,1,1,1,1,1,1,1,1,1,1,2,1,1,1,	3987
I4	135	0.0128	1R/1A	1,1,1,1,1,1,1,1,1,1,1,1,1,1,1,1,6,1,1,1,1,7,1,1,1,1,1,1,1,1,1,1,1,1,1,1,1,1,1,1,1,1,1,1,1,1,1,1,1,1,1,1,1,1,1,1,1,1,1,1,1,1,1,1,1,1,1,4,1,1,1,1,1,1,1,1,1,1,1,1,1,1,2,1,1,1,1,1,5,1,1,1,1,1,1,1,1,1,1,1,1,	1,2,1,1,1,2,1,1,1,1,1,1,1,1,1,1,1,1,1,1,1,1,1,1,1,1,1,1,1,1,2,1,1,1,1,1,1,1,1,1,1,1,1,1,1,1,1,1,1,1,1,1,1,1,1,2,1,1,1,1,1,1,1,1,3,1,1,1,1,2,1,1,1,1,1,1,1,1,1,1,1,1,1,1,1,1,1,1,1,1,1,1,1,1,1,1,2,1,1,1,1,1,1,1,1,1,2,1,1,1,1,1,1,1,1,1,1,1,1,1,1,1,1,3,1,1,1,1,1,1,1,1,1,1,1,1,1,1,1,1,1,1,1,1,1,1,1,1,1,1,1,1,1,	1,1,1,2,1,1,1,1,1,1,1,1,1,1,1,1,1,1,1,1,2,1,1,1,1,1,2,1,1,1,1,1,1,1,1,1,1,1,1,1,1,1,1,1,1,1,1,1,1,1,1,1,1,1,1,1,1,1,1,1,1,1,1,1,1,1,1,1,1,1,1,1,1,1,1,1,1,1,1,1,1,1,1,1,2,1,1,1,1,1,1,1,1,2,1,1,1,1,1,1,1,1,1,1,1,1,1,1,2,1,1,1,1,1,1,1,1,1,2,1,2,1,1,1,1,1,3,1,1,2,2,1,1,1,1,1,1,1,1,1,1,2,1,1,1,1,2,1,1,1,3,1,1,1,1,1,1,1,1,1,1,1,1,3,1,1,1,1,1,1,1,1,1,1,1,1,1,1,1,1,1,1,1,1,1,1,1,2,1,4,1,1,1,1,1,1,1,1,2,1…	1,1,1,1,1,2,1,1,1,1,1,1,1,1,1,1,1,1,1,1,1,2,1,1,1,1,1,1,1,1,1,1,1,1,1,1,2,2,1,1,1,1,1,1,1,1,1,1,1,1,1,1,3,1,1,1,1,1,1,1,1,1,1,1,1,1,1,1,1,1,1,1,1,1,1,1,1,1,1,1,1,1,1,1,2,1,1,1,1,1,1,2,1,1,1,1,1,1,1,1,1,1,3,1,2,1,2,1,1,1,1,1,1,1,1,1,1,1,1,1,1,1,1,1,1,1,1,1,1,1,1,1,1,1,1,1,1,2,1,1,1,1,1,1,1,1,2,1,1,1,1,1,1,1,1,1,1,1,1,1,1,1,1,1,1,1,1,1,1,1,1,2,1,1,1,1,1,2,1,1,1,1,1,1,1,1,1,1,1,1,1,1,1,1,1,1,1,1,1,1…		1,1,1,1,1,1,1,1,1,1,1,1,1,1,1,1,1,1,1,1,1,1,1,1,1,1,1,1,1,1,1,1,1,1,1,1,1,1,1,1,1,2,1,1,1,1,1,1,1,1,1,1,1,1,2,1,1,1,1,1,1,2,1,1,1,1,1,1,1,1,1,1,1,1,1,2,1,1,2,1,	4040
I4	180	0.0719	0	1,1,1,1,1,2,1,1,1,1,2,2,1,1,1,1,1,2,1,1,3,1,1,1,2,1,1,2,3,1,1,1,1,1,1,1,1,1,1,1,1,1,1,1,1,1,3,1,1,1,1,1,1,2,1,1,1,1,1,	1,2,2,1,1,1,1,1,1,1,1,2,1,4,2,1,1,2,1,1,1,1,1,1,1,1,1,1,1,1,1,1,1,1,1,1,1,1,1,1,1,1,1,1,1,1,1,1,1,1,1,1,1,1,1,1,1,2,1,1,1,1,2,1,1,1,1,1,1,1,2,1,1,1,1,1,1,1,1,1,1,1,1,1,1,1,1,1,6,4,1,1,1,1,1,1,1,2,1,1,1,1,1,1,1,1,1,1,1,2,1,1,1,1,1,1,2,1,1,1,2,1,1,1,2,1,1,1,2,1,1,1,1,1,1,1,1,1,1,1,1,1,1,1,1,1,1,1,1,1,1,1,1,3,2,1,1,1,1,1,1,2,1,	1,1,1,1,1,1,1,1,1,1,1,1,1,1,1,1,1,1,1,2,1,1,1,3,1,2,1,1,1,1,1,2,1,1,1,4,1,1,1,1,3,1,1,1,2,1,2,1,1,1,1,1,1,1,1,2,3,1,1,1,1,1,2,3,1,3,3,1,1,2,2,1,1,1,1,2,1,3,2,1,1,1,1,1,2,1,2,1,1,1,1,1,1,3,2,1,2,2,1,2,2,3,2,2,1,1,2,6,2,1,2,1,1,2,1,2,1,1,1,1,1,1,1,1,1,1,1,2,1,1,2,1,2,1,1,1,1,1,2,1,1,1,3,1,1,1,1,2,1,1,2,1,1,1,1,2,2,1,1,2,1,1,3,1,1,1,1,1,1,1,2,2,1,2,1,1,1,1,1,1,1,1,1,1,1,1,1,1,1,1,1,1,1,2,1,1,2,1,1,2…	1,1,2,1,1,1,1,1,2,1,1,1,1,1,1,1,1,1,1,1,1,1,1,1,1,1,1,1,1,1,1,1,1,1,1,1,1,1,1,1,1,1,1,1,1,1,1,1,1,1,1,1,1,1,1,1,1,2,1,1,1,1,1,1,1,1,1,1,1,1,1,1,1,1,1,1,1,1,1,1,1,1,1,1,1,1,1,1,1,1,1,1,1,1,1,1,1,1,1,1,2,4,1,1,1,1,1,1,1,1,1,1,1,1,1,1,1,1,1,2,1,1,1,1,1,1,1,1,1,2,1,1,1,2,1,1,1,2,1,1,1,1,1,1,1,1,1,1,1,1,1,1,1,1,1,1,1,1,1,1,1,1,1,1,1,1,1,1,1,1,1,1,1,2,1,1,1,1,1,1,1,2,1,1,1,2,1,1,1,1,1,1,1,1,2,1,1,1,1,1…	3,1,	1,1,1,1,1,1,1,1,1,1,1,1,1,1,1,1,1,2,1,1,1,1,1,1,1,1,1,1,3,1,1,1,1,2,1,1,1,2,1,1,1,1,3,1,1,1,1,1,1,1,3,3,1,1,1,2,1,2,2,1,1,1,1,1,1,1,1,1,	3993
I4	210	0.0349	1R/1A	1,1,1,1,1,1,1,1,1,1,1,1,1,1,1,1,1,1,1,1,1,1,1,1,1,3,1,1,1,2,1,1,1,1,1,1,1,1,1,1,1,1,1,1,3,1,1,1,2,1,1,1,1,1,1,1,1,1,1,1,1,1,1,2,1,1,5,1,1,1,1,1,1,1,1,	1,1,1,1,1,1,1,1,1,1,1,1,1,1,1,1,1,1,1,1,1,1,1,1,2,1,1,1,1,3,1,1,1,1,1,1,1,1,2,1,1,1,1,1,1,1,1,1,1,1,1,1,1,1,1,1,1,1,1,1,1,1,1,2,1,1,1,1,1,1,2,1,1,1,1,1,1,1,1,1,1,1,1,1,1,1,1,1,1,1,1,1,2,1,1,1,1,1,1,1,1,1,1,1,1,1,1,1,1,1,1,1,1,1,2,1,1,1,1,4,1,1,1,1,1,1,1,1,3,1,1,2,1,1,1,1,1,1,1,1,1,1,1,1,1,1,1,1,1,1,1,1,1,1,1,1,1,1,1,1,1,1,1,1,1,1,1,1,1,1,1,1,1,1,1,1,1,1,1,1,1,1,1,1,1,1,1,1,1,1,1,1,1,1,1,	1,1,1,1,1,1,2,1,1,1,1,1,1,1,1,1,1,1,1,1,1,2,1,1,1,1,1,2,1,1,1,1,1,1,2,1,1,1,1,1,1,1,1,1,1,1,1,1,1,1,1,1,1,1,2,1,1,1,1,1,1,1,1,1,1,1,2,1,1,1,2,2,1,1,1,1,1,1,1,1,1,1,1,1,1,1,1,2,2,1,1,1,1,2,1,1,1,1,1,1,1,2,1,2,2,1,1,1,1,1,1,1,1,1,2,2,1,1,1,1,1,2,1,1,2,2,2,1,2,1,1,1,1,1,1,1,1,1,1,1,1,1,1,1,2,1,1,1,1,1,1,1,1,1,1,2,2,1,1,1,1,1,1,1,1,1,1,1,2,1,1,1,1,1,1,1,1,1,1,1,1,1,1,1,1,1,1,1,1,1,1,1,1,1,1,1,1,1,1,1…	2,1,1,1,1,1,1,2,1,1,1,1,1,1,1,1,1,2,1,1,1,1,1,1,1,1,1,2,1,1,1,1,1,1,1,1,1,1,1,1,1,1,1,1,1,1,1,1,1,1,1,1,1,1,1,1,1,1,1,1,1,1,1,1,1,1,1,1,1,1,1,1,1,1,1,1,1,1,1,1,1,1,1,1,1,1,1,1,1,1,1,1,1,1,1,1,1,1,1,1,1,1,1,1,1,1,1,1,1,1,1,1,1,1,1,1,1,1,1,1,1,1,1,1,1,1,1,1,1,1,1,1,1,1,1,1,1,1,1,1,1,1,2,1,1,1,1,1,1,1,1,2,1,1,1,1,1,1,1,1,1,1,1,1,1,1,1,1,1,1,1,1,1,1,1,1,1,1,2,1,1,1,1,1,1,1,1,1,1,1,1,1,1,1,1,1,2,1,1,3…	1,	1,1,1,2,1,1,1,1,1,1,2,1,1,1,1,1,1,1,1,1,1,1,1,1,1,1,1,1,1,1,1,1,1,1,1,1,1,2,1,1,1,1,2,1,1,1,1,1,1,1,2,1,1,1,1,1,1,1,1,1,1,1,1,1,1,1,1,1,1,1,1,1,1,2,	3908
I4	270	-0.2133	0	1,1,1,1,1,1,1,1,3,1,1,1,1,1,1,1,1,1,1,1,2,1,1,1,1,1,1,11,1,1,1,1,1,1,2,1,1,2,1,1,1,1,10,1,1,1,1,1,1,1,1,1,1,1,1,6,1,1,1,1,1,1,1,1,2,1,1,1,1,1,2,7,1,	1,1,1,1,1,1,1,1,1,1,2,1,1,1,1,1,1,1,1,1,1,1,1,1,1,1,1,1,1,1,1,1,1,1,1,1,1,1,1,1,1,1,1,1,1,1,1,1,1,1,1,1,1,1,1,1,1,1,1,1,1,1,1,1,1,1,1,1,1,1,1,1,1,1,1,1,1,1,1,1,1,1,1,1,1,1,1,1,1,1,1,1,1,1,1,1,2,1,1,1,1,1,1,1,1,1,1,1,1,1,1,1,1,1,1,1,1,1,1,1,1,1,1,1,2,1,1,2,1,1,1,1,1,2,1,1,1,1,1,1,1,1,1,2,1,1,1,1,1,1,1,1,1,1,1,1,1,1,1,1,2,1,1,1,1,1,1,1,	1,1,1,2,1,1,1,1,1,1,1,1,1,1,1,1,1,1,1,1,1,1,1,1,1,1,1,1,1,1,1,1,1,1,1,1,1,1,1,2,2,1,1,1,1,1,1,1,1,1,2,1,1,1,1,1,1,1,1,2,1,1,1,1,1,1,1,1,1,1,1,1,1,1,1,1,1,1,1,1,1,1,1,1,1,1,1,1,1,1,1,1,2,1,1,2,2,1,1,1,1,2,1,1,1,1,1,1,1,1,1,1,1,1,1,1,1,1,1,1,1,1,1,1,1,2,1,1,1,1,1,1,1,1,1,1,1,1,1,1,1,2,1,1,1,2,2,1,1,1,1,1,1,1,1,1,1,1,1,1,1,1,1,1,1,1,1,1,1,1,1,1,1,1,1,1,1,1,1,1,1,1,1,1,1,1,1,1,1,1,1,1,1,1,1,2,3,1,1,1…	1,1,1,1,1,1,1,1,1,1,1,1,1,1,1,1,1,1,1,1,1,1,1,1,1,1,1,1,1,1,1,1,1,1,1,1,1,1,1,1,1,1,1,1,2,1,1,1,1,1,1,1,1,1,1,1,1,1,1,1,1,1,1,1,1,1,2,1,1,1,1,1,1,1,1,1,1,1,1,1,1,1,1,1,1,1,1,1,1,1,1,1,1,1,1,1,1,1,1,1,1,1,1,1,1,1,1,1,1,1,1,1,1,1,1,1,1,1,1,1,1,1,1,1,1,1,1,1,1,1,1,1,1,1,1,1,1,1,1,1,2,1,1,1,1,1,1,1,1,1,1,1,1,2,1,1,1,1,1,1,1,1,1,1,1,1,1,1,1,1,1,1,1,1,1,1,1,1,1,1,1,2,1,1,1,1,1,1,1,1,1,1,1,1,2,1,1,1,1,1…		1,1,1,1,1,1,1,1,1,1,1,1,1,1,1,1,1,1,1,1,1,1,1,1,1,1,1,1,1,1,1,1,1,1,1,1,1,1,1,1,1,1,1,1,1,1,1,1,1,1,1,1,1,1,1,1,1,1,1,1,1,1,1,1,1,1,1,2,1,2,1,1,1,1,1,1,1,	3939
I4	330	-0.0423	0	1,1,2,1,1,1,2,1,1,2,18,1,1,1,1,1,1,1,1,1,1,1,1,1,1,1,1,1,1,1,1,1,1,1,1,1,1,1,1,1,1,1,2,1,2,1,1,1,1,1,1,1,1,2,1,	1,1,1,1,1,1,2,2,1,1,1,1,1,1,1,1,1,1,1,1,1,1,1,1,1,1,1,1,1,1,1,1,1,1,1,1,1,1,1,1,1,1,1,2,1,2,1,1,1,1,1,1,1,1,1,1,1,1,1,1,1,1,1,1,1,1,1,1,1,1,1,1,1,1,1,1,1,1,1,1,3,1,1,1,2,1,1,1,1,1,2,1,1,1,1,1,3,1,1,1,1,1,1,1,1,1,1,1,1,1,1,1,1,2,1,1,1,1,1,1,1,1,1,1,1,1,1,1,1,1,1,1,1,1,1,1,1,1,1,1,1,1,1,1,1,2,1,1,1,1,1,1,1,1,1,1,1,1,2,1,1,1,2,1,1,1,1,1,1,1,1,1,1,1,1,1,1,1,2,1,1,1,1,1,1,1,1,1,1,1,1,1,1,1,1,	1,1,1,1,1,1,1,1,1,1,1,1,1,2,1,1,1,1,1,1,1,1,1,1,1,1,1,2,1,2,1,1,1,1,1,1,2,1,1,1,1,1,1,2,1,1,1,1,3,1,1,1,1,1,1,1,1,3,1,2,1,1,1,1,1,1,1,1,1,1,1,1,1,1,1,1,1,1,3,1,1,1,1,1,1,1,1,1,2,1,1,1,1,1,1,1,1,1,2,1,1,1,1,1,1,1,1,1,1,1,1,1,1,1,1,1,1,1,1,1,1,1,1,2,1,1,1,1,1,2,1,1,1,2,1,1,1,1,1,1,1,1,1,1,1,1,1,1,1,1,1,1,1,1,1,1,1,1,1,1,1,1,1,1,1,1,1,1,2,1,2,1,1,2,1,1,1,1,1,1,1,1,1,1,1,1,1,1,1,1,1,1,2,1,1,1,1,1,1,1…	2,1,1,1,1,1,1,1,1,1,1,1,1,2,1,1,1,1,1,1,1,1,1,2,1,1,1,1,1,1,1,1,1,1,1,1,1,1,1,1,2,1,1,1,1,1,1,1,1,1,1,1,1,1,2,1,1,1,1,1,1,1,1,1,1,1,1,2,1,1,1,1,1,1,1,1,1,1,1,1,1,1,1,1,1,1,1,1,1,1,2,1,1,1,2,1,1,1,2,1,1,1,1,1,1,1,1,1,1,1,1,1,1,1,1,1,1,1,1,2,1,1,1,1,2,1,1,2,1,1,1,2,2,1,1,1,1,1,1,1,1,1,1,1,1,1,2,1,1,1,1,1,1,1,1,1,1,1,1,1,1,1,1,1,1,1,1,1,1,1,1,1,1,1,1,1,1,1,1,1,1,1,1,1,1,1,1,1,1,1,1,1,1,1,1,1,1,1,1,1…		1,1,1,1,1,1,1,1,1,2,1,1,1,1,1,1,1,1,1,1,1,1,1,2,1,1,1,1,1,1,1,1,1,1,1,1,1,2,2,1,2,1,1,1,1,1,1,1,1,1,1,1,1,1,1,2,1,1,1,1,1,1,1,1,1,1,1,1,1,1,1,1,1,1,1,1,1,1,1,1,1,1,1,1,1,2,1,	3974
I4	480	-0.0381	1R/1A	1,1,3,1,1,1,12,1,1,1,1,1,2,1,1,1,1,2,6,2,2,1,1,2,1,1,1,1,1,6,1,1,1,1,3,2,1,1,1,1,1,1,1,1,1,9,2,1,1,1,1,1,2,1,1,	1,1,1,1,1,1,1,1,2,1,1,1,1,1,1,1,2,1,1,1,1,1,1,1,1,1,1,1,1,1,1,1,1,1,1,1,1,1,3,1,1,2,1,1,1,1,1,1,1,1,1,1,1,1,1,1,1,1,1,1,1,1,1,1,1,1,1,1,1,1,1,1,1,1,1,1,1,1,1,1,1,1,1,1,1,1,1,1,1,1,1,1,1,1,1,1,1,1,1,1,1,1,1,1,1,1,1,1,2,1,2,1,1,1,1,1,1,2,1,1,1,1,1,1,1,1,1,1,1,1,1,1,1,1,1,1,1,1,1,1,1,1,1,1,1,1,1,1,1,1,1,4,1,1,	1,1,1,1,1,1,1,1,1,1,1,2,1,1,2,1,1,1,1,1,1,1,1,1,1,1,1,1,1,1,1,1,1,1,1,1,1,1,1,1,1,1,1,2,1,1,1,1,1,1,1,1,2,1,1,1,1,2,1,1,1,1,1,1,1,1,1,1,1,1,1,1,1,1,1,1,1,1,1,1,1,1,1,1,1,1,1,1,1,1,1,1,1,1,1,1,1,1,1,1,1,1,1,1,1,1,1,1,1,1,1,1,1,1,1,1,1,1,2,1,1,1,2,1,1,1,1,1,1,1,1,1,1,1,1,1,1,1,1,1,1,1,1,1,1,1,1,1,2,1,1,1,1,1,1,1,1,1,1,1,1,1,1,1,1,1,1,1,1,1,1,1,1,1,1,1,1,1,1,1,1,1,1,1,1,1,1,1,1,1,1,2,1,1,1,1,1,1,1,1…	1,1,1,1,1,1,1,1,1,1,1,1,1,1,1,1,1,1,1,1,1,1,1,1,1,1,1,1,1,1,1,1,1,1,1,1,1,1,1,1,1,1,1,1,2,1,1,1,1,1,1,1,1,1,1,1,1,1,1,1,1,1,1,1,1,1,1,1,1,1,1,1,1,1,1,1,1,1,1,1,1,1,1,1,1,1,1,1,1,1,1,1,1,1,1,1,1,1,1,1,1,1,1,1,1,1,1,1,1,1,1,1,1,1,1,1,1,1,1,1,1,1,1,1,1,1,1,1,1,1,1,1,1,1,1,1,1,2,1,1,1,1,1,1,2,1,1,1,1,1,1,2,1,1,1,1,1,1,1,1,1,1,1,1,1,1,1,1,1,1,1,1,1,1,1,1,1,1,1,1,1,1,1,1,1,1,1,1,1,1,1,1,1,1,1,1,1,1,1,1…		1,1,1,1,1,1,1,1,1,1,1,1,1,1,1,1,1,1,1,1,1,1,1,1,2,1,1,1,1,1,1,1,1,1,1,1,1,1,1,1,1,1,1,1,1,1,1,1,1,1,1,1,1,1,1,1,1,1,1,1,1,1,1,1,1,1,1,1,	3980
I4	720	-0.0311	Allomap32	1,1,1,1,1,1,1,1,1,1,1,1,1,1,1,1,1,1,1,1,1,1,2,1,1,3,1,1,1,1,1,2,1,1,1,3,1,1,1,5,1,4,1,1,1,1,1,1,1,1,1,1,1,1,2,1,1,1,1,4,1,1,1,5,4,1,	1,1,1,1,1,1,1,1,1,1,1,1,1,1,1,1,1,1,1,1,1,1,1,1,1,1,1,1,1,1,1,1,1,1,1,1,1,1,1,1,1,1,1,1,1,1,1,1,1,1,1,1,1,1,1,1,2,1,1,1,1,1,1,1,1,1,1,1,1,1,1,1,1,1,1,1,1,1,1,1,1,1,1,1,1,1,1,1,1,1,1,1,1,1,1,1,1,1,1,1,1,1,1,1,1,1,1,1,1,1,1,1,1,1,1,1,1,1,1,1,1,1,1,1,1,1,1,1,1,1,2,1,1,1,1,1,1,1,1,1,1,1,1,1,1,1,	1,1,1,1,1,1,1,1,1,1,1,1,1,1,1,1,1,2,1,1,1,1,1,1,1,1,1,1,1,1,1,1,1,1,1,1,1,1,1,1,1,1,1,1,1,1,1,1,1,1,1,2,1,1,1,1,1,2,1,1,1,1,1,1,1,1,1,1,1,1,1,1,1,1,1,1,1,1,1,1,1,1,1,1,1,1,1,1,1,1,1,1,1,1,1,1,1,1,1,1,1,1,1,1,1,1,1,1,1,1,1,1,1,1,1,1,2,1,1,1,1,1,1,1,1,1,1,1,1,1,1,1,1,1,1,1,1,1,1,1,1,1,1,1,1,1,1,1,1,1,1,1,1,1,1,1,1,1,1,1,1,1,1,1,1,1,1,1,1,1,1,1,1,1,1,1,1,1,1,1,1,1,1,1,1,1,1,1,1,1,1,1,1,1,1,1,1,2,1,1…	1,1,1,1,1,1,1,1,1,1,1,1,1,1,1,1,1,1,1,1,1,1,1,1,1,1,1,1,1,1,2,1,1,1,1,1,1,1,1,1,1,1,1,1,1,1,1,1,1,1,1,1,1,1,1,1,1,1,1,1,1,1,1,1,1,1,1,1,1,1,1,1,1,1,1,1,1,1,1,1,1,1,1,1,1,1,1,1,1,1,1,1,1,1,1,1,1,1,1,1,1,1,1,1,1,1,1,1,1,1,1,1,1,1,1,1,1,1,1,1,1,1,1,1,1,1,1,1,1,1,1,1,1,1,1,1,1,1,1,1,1,1,1,1,1,1,1,1,1,1,1,1,1,1,1,1,1,1,1,1,1,1,1,1,1,1,1,1,1,1,1,1,1,1,1,1,1,1,1,1,1,1,1,1,1,1,1,1,1,1,1,1,1,1,1,1,1,1,1,1…		1,1,1,1,1,1,1,1,1,1,1,1,1,1,1,1,1,1,1,1,1,1,1,1,1,1,1,1,1,1,1,1,1,1,1,1,1,1,1,1,1,1,1,1,1,1,1,1,1,1,1,1,1,1,1,1,1,1,1,1,1,1,1,1,1,1,1,1,1,1,1,1,1,1,	4003
I5	14	0.5580	Undetermined	1,1,1,1,7,7,1,6,1,1,1,2,1,1,1,1,1,1,1,1,5,15,1,29,1,1,1,1,1,2,1,1,1,1,1,2,1,1,1,5,1,1,1,1,1,2,1,2,1,2,1,1,4,1,1,2,1,23,111,2,1,1,1,1,1,34,1,1,1,1,2,1,1,1,3,1,1,1,4,1,1,1,1,1,1,1,21,3,8,1,1,1,1,22,19,11,1,1,4,42,1,18,1,1,1,1,5,1,1,17,1,9,1,1,3,1,1,1,13,1,1,7,1,1,1,1,1,1,1,1,1,1,23,2,1,1,2,1,1,1,1,1,1,1,6,2,27,1,1,1,1,1,3,1,1,1,1,1,1,1,1,1,4,1,1,2,1,6,1,1,14,1,1,4,2,1,1,1,10,25,1,1,2,1,4,1,1,4,1,1,…	2,1,1,3,1,1,1,2,1,2,1,1,1,1,1,1,1,1,1,1,1,1,1,14,1,1,1,2,2,4,3,1,1,2,1,4,1,1,3,7,1,1,1,1,1,1,10,1,1,1,1,1,1,1,1,1,5,1,1,1,3,1,15,4,1,1,1,1,2,1,1,1,1,1,1,1,1,1,1,1,1,1,1,1,1,3,1,1,1,1,1,1,1,1,1,3,1,1,14,2,1,1,16,1,14,1,1,1,1,8,1,1,1,1,1,1,1,1,1,1,1,1,1,6,1,1,1,2,1,1,2,2,1,1,1,3,1,3,1,1,1,2,1,1,1,4,1,1,3,1,1,1,1,1,1,1,10,1,1,1,1,1,1,4,1,1,6,1,1,1,1,7,5,1,1,1,1,3,2,1,1,1,1,1,1,1,1,1,3,1,2,1,1,1,2,1,…	1,1,1,1,1,1,1,1,1,1,1,1,1,1,1,1,1,1,1,1,1,1,1,1,1,1,2,1,1,1,1,1,1,1,1,1,1,1,1,1,1,1,1,1,1,2,1,2,1,1,1,1,1,1,2,1,1,1,1,1,1,1,1,1,1,1,1,1,1,1,1,1,1,1,1,1,1,1,1,1,1,1,1,1,1,1,1,1,1,1,1,1,1,1,1,1,1,1,1,1,1,2,1,3,1,2,1,1,1,1,1,1,1,1,1,1,1,1,1,2,1,1,1,1,1,1,1,1,1,1,1,1,1,1,1,2,1,1,1,1,2,1,1,1,1,1,1,1,1,1,1,1,1,1,1,1,1,1,1,1,1,1,1,2,22,1,1,1,1,1,1,1,1,1,1,1,1,1,1,1,2,1,1,1,1,1,1,1,1,1,1,2,1,1,1,1,1,1,1,…	1,1,1,1,1,1,1,1,1,1,1,1,3,1,1,1,1,5,1,1,1,1,1,1,1,1,1,1,1,1,1,1,1,1,1,1,1,1,1,1,1,1,1,1,1,1,1,2,1,1,1,1,2,1,6,1,1,1,1,1,1,1,1,1,1,1,1,1,1,2,1,1,1,1,1,1,1,1,1,1,1,1,1,1,2,3,1,1,1,1,1,1,1,1,1,1,1,1,1,1,1,1,1,1,2,1,1,1,1,1,1,2,1,1,1,1,1,1,1,1,1,1,1,1,1,1,1,1,1,1,1,1,1,1,1,1,1,1,1,1,1,1,1,1,1,1,1,1,1,1,1,1,1,1,1,1,1,1,1,1,1,1,1,1,1,1,1,1,1,8,1,1,2,1,1,1,1,1,1,1,1,1,1,1,1,1,2,1,1,1,1,1,1,1,1,1,1,1,1,1…	1,1,	1,1,1,1,1,1,1,1,1,1,1,1,1,1,1,1,1,1,2,1,1,1,1,1,1,1,1,1,1,1,1,1,1,1,1,1,1,1,1,1,1,1,1,1,1,1,1,1,1,1,1,1,1,	3996
I5	21	-0.3623	0	9,1,1,1,1,1,1,1,1,1,1,1,6,1,2,1,2,1,1,1,1,1,1,5,1,1,1,10,2,1,1,2,1,1,5,1,1,1,6,74,1,1,1,1,1,1,1,1,1,45,1,1,1,1,1,1,35,1,1,1,1,2,1,1,1,15,1,10,1,1,1,1,1,1,1,1,1,1,3,1,1,1,1,1,1,1,1,4,1,4,1,2,1,1,1,16,1,3,1,1,1,1,1,1,1,1,1,2,1,1,1,30,1,1,1,1,1,3,1,1,1,1,1,2,4,1,1,1,1,1,1,2,1,2,1,1,1,1,136,19,1,1,13,1,1,1,1,1,1,1,2,1,1,1,1,1,1,1,1,1,1,1,1,1,1,2,1,30,1,2,1,1,1,2,1,1,1,1,8,3,1,1,1,1,1,1,1,2,1,4,2,1,1,…	1,1,1,1,1,2,1,1,1,1,1,2,1,1,1,1,2,2,1,1,1,2,1,1,1,1,2,1,1,1,1,1,1,1,1,1,4,1,1,3,2,1,1,1,1,1,1,1,1,1,1,1,2,1,1,1,1,1,1,1,1,1,1,1,1,3,1,1,1,7,1,3,1,1,1,1,2,8,1,2,1,2,1,2,2,1,1,1,1,1,1,1,1,3,1,1,2,1,1,1,1,1,1,1,1,1,1,2,1,1,2,1,2,1,1,1,2,1,	1,1,1,1,1,2,1,1,1,1,1,1,1,1,1,1,1,1,2,1,1,5,1,1,2,1,1,59,1,2,1,2,1,1,1,2,2,2,1,1,1,1,1,2,1,2,1,1,1,1,1,2,1,2,1,2,1,1,1,1,4,1,1,3,1,2,1,2,1,1,1,1,2,1,5,1,1,2,1,1,1,1,2,1,1,2,1,1,1,1,1,2,1,1,1,1,3,1,1,1,1,1,1,1,1,1,2,1,2,1,1,1,1,1,1,1,1,1,1,1,1,1,2,2,2,1,1,1,1,1,2,1,1,1,2,1,1,1,1,1,1,1,2,1,2,1,1,1,3,1,3,2,1,1,1,1,1,1,1,1,1,2,1,1,1,1,2,3,1,1,1,1,1,2,1,1,2,1,2,2,1,1,1,1,2,1,2,1,1,1,3,1,6,2,1,1,1,1,1,…	1,1,1,1,1,1,1,1,1,3,1,3,1,1,1,1,1,1,1,1,1,1,1,1,1,1,1,1,1,1,1,1,1,1,1,1,1,2,2,1,1,1,1,1,1,1,3,1,2,1,1,1,2,1,1,1,1,2,1,1,2,1,1,1,1,1,1,1,1,1,1,1,1,1,1,1,1,1,2,1,1,1,1,1,7,1,2,1,1,2,2,1,1,1,1,1,1,1,1,1,1,2,2,1,1,3,1,1,1,1,1,1,1,1,1,1,1,1,1,1,1,1,1,1,1,1,1,1,1,1,1,1,1,1,1,1,2,2,1,1,1,1,1,2,1,1,1,1,2,1,1,1,1,1,1,1,1,1,1,1,1,1,1,1,1,2,1,1,1,1,1,1,1,1,1,1,1,11,1,1,1,2,1,1,1,1,1,1,1,2,1,4,1,1,1,1,1,1,1,…	1,1,	1,1,1,1,1,1,1,1,1,1,1,1,1,2,1,1,1,1,1,1,1,1,1,1,1,1,1,1,1,1,1,1,1,1,1,1,1,1,1,2,1,1,1,1,1,1,2,1,1,1,1,1,1,1,1,1,1,1,1,2,1,2,1,1,1,1,1,2,1,1,1,2,1,	3977
I5	30	-	-	1,1,1,1,1,1,1,4,1,8,1,1,1,10,1,1,18,7,1,1,1,1,1,2,1,1,1,1,1,1,25,1,1,2,1,1,1,3,1,3,1,1,1,1,4,2,1,7,1,1,5,2,1,5,1,1,1,5,1,1,1,1,3,1,1,5,1,1,1,1,1,1,1,1,1,11,1,3,1,1,10,1,1,1,1,1,2,1,1,11,1,9,1,1,2,11,1,2,1,6,1,1,4,1,1,1,1,1,1,1,1,1,1,1,3,1,1,1,1,1,1,1,1,1,1,1,1,1,1,8,1,1,5,1,1,1,4,1,1,1,1,1,1,10,2,1,1,1,1,1,1,1,1,1,1,3,1,1,1,1,1,1,1,4,1,4,1,3,1,1,1,1,1,1,1,1,1,1,1,5,1,1,42,1,1,	1,1,1,1,1,1,1,1,1,1,1,1,1,1,1,1,1,1,33,1,1,1,1,2,1,1,1,1,13,1,1,1,1,2,1,1,1,1,1,1,1,1,1,1,1,1,1,1,1,1,1,1,1,1,1,1,1,1,12,1,2,1,1,2,1,1,1,1,1,1,1,6,1,1,1,1,1,1,1,1,1,1,9,1,2,1,3,1,1,1,1,1,1,1,1,1,7,1,1,1,1,1,1,1,1,13,1,1,1,3,1,1,1,1,8,1,1,1,1,1,2,1,26,1,1,2,1,1,1,1,1,1,1,1,1,1,1,1,1,1,1,1,1,1,1,1,1,1,1,1,1,1,1,1,1,1,1,6,1,1,1,1,1,1,1,1,1,1,2,2,1,1,1,1,2,1,1,1,1,1,1,1,1,1,1,1,1,1,1,	1,1,1,1,1,1,1,1,1,1,1,1,1,1,1,1,2,1,1,1,1,1,1,1,2,1,1,1,1,1,2,1,1,1,1,1,1,1,1,1,1,1,1,1,1,1,1,1,1,2,1,1,1,1,1,1,1,1,2,2,1,1,1,1,1,1,1,1,1,1,1,1,1,1,1,1,1,1,2,1,1,1,1,1,1,1,1,1,1,1,1,1,1,1,1,1,1,1,1,1,1,1,1,1,1,1,1,2,1,1,1,1,1,1,1,1,1,1,2,1,1,1,1,1,1,1,1,1,2,1,1,1,1,1,1,1,1,1,1,2,1,1,1,1,1,1,1,1,2,1,1,1,1,1,1,1,1,2,1,1,1,1,1,1,1,1,1,1,1,1,1,1,1,1,1,1,1,1,1,1,2,2,1,1,1,1,1,1,1,1,1,1,1,2,1,1,1,1,1,1…	1,1,1,1,1,1,1,1,1,1,1,1,1,1,1,1,1,1,1,1,1,1,1,1,1,1,1,1,1,1,1,1,1,1,1,1,1,1,1,1,1,1,1,1,1,1,1,1,2,1,1,2,1,1,1,1,1,1,1,1,1,1,1,1,1,1,1,3,1,1,1,1,1,1,1,1,1,1,1,1,1,1,1,1,1,2,1,1,1,1,1,1,1,1,1,2,1,1,1,1,1,1,1,1,1,1,1,1,1,2,1,1,1,2,1,1,1,1,1,1,1,1,1,1,1,1,1,1,1,1,1,1,1,2,1,1,1,1,1,1,1,1,1,1,1,1,1,1,1,1,1,1,1,1,1,1,1,1,1,1,1,1,2,1,1,1,1,1,1,1,1,1,1,1,1,1,1,1,1,1,1,1,1,1,1,1,1,1,1,1,1,1,2,1,2,1,1,1,1,1…	3,1,1,1,1,	1,1,1,1,1,1,1,1,1,1,1,1,1,1,1,1,1,1,1,1,1,1,1,1,1,1,1,1,1,1,1,1,1,1,1,1,1,1,1,1,1,1,1,1,1,1,1,1,1,1,1,1,2,1,1,1,1,1,1,1,1,1,1,1,1,1,1,1,1,1,1,1,1,1,1,1,1,1,1,1,1,1,1,1,1,1,1,1,1,1,1,1,1,2,1,1,1,1,1,1,1,1,1,1,	3978
I5	30	-	-	3,1,1,2,1,39,1,1,1,1,7,1,2,1,1,1,1,2,1,1,5,1,1,1,1,1,1,10,1,4,4,1,1,1,1,3,2,1,17,1,1,2,1,1,1,7,1,1,1,1,1,1,1,1,1,1,1,1,1,1,1,2,4,1,1,1,1,2,1,1,1,2,1,1,1,1,2,2,1,1,2,30,1,1,2,1,2,1,1,1,1,1,7,7,1,1,1,1,1,1,2,1,1,2,2,1,1,2,1,1,1,5,1,1,1,2,1,1,3,1,2,1,1,3,1,1,1,1,1,3,1,2,1,6,1,1,2,1,1,5,1,1,1,2,30,1,1,1,1,1,7,5,1,2,1,27,1,12,1,1,1,1,2,1,1,	1,1,1,1,1,1,1,1,1,1,1,1,1,2,1,1,1,1,1,1,1,1,1,1,1,1,1,1,1,1,1,1,1,1,1,1,1,1,1,1,1,1,3,2,2,10,1,1,1,1,1,1,4,1,1,1,1,1,1,1,1,6,1,1,1,1,1,1,1,2,1,1,1,1,1,1,5,1,1,1,1,1,1,1,1,1,1,1,1,1,1,1,1,1,1,1,1,1,1,1,1,1,1,1,1,1,1,1,1,1,3,1,1,1,1,1,1,1,1,1,1,1,1,1,1,1,1,1,2,1,1,1,1,1,1,1,1,1,1,1,1,1,1,1,1,1,1,2,	2,1,1,1,1,1,1,1,1,2,1,1,1,1,1,1,1,1,1,1,1,1,1,1,1,2,1,1,1,1,1,1,1,2,1,1,1,1,1,1,1,1,1,1,1,1,1,1,1,1,1,1,1,1,1,1,1,1,1,1,1,2,1,1,1,1,1,2,1,1,2,1,1,1,1,1,4,3,1,1,1,1,1,1,1,1,2,1,1,1,1,1,1,1,1,1,1,1,1,1,1,1,1,1,2,1,1,1,1,1,1,1,1,1,1,1,1,1,1,1,1,1,1,1,6,3,1,1,2,1,1,1,1,1,1,1,1,1,1,1,1,1,1,1,1,1,2,1,1,1,1,1,1,1,1,1,1,1,1,1,1,1,1,1,1,1,1,1,1,2,2,1,1,1,1,1,1,1,1,1,1,1,1,1,1,1,1,1,1,1,1,1,1,1,1,1,1,1,1,1…	1,1,1,1,1,1,1,1,1,1,1,1,1,1,1,1,1,1,1,1,3,1,1,1,1,1,1,1,1,1,1,1,1,1,1,1,1,1,54,1,1,1,1,2,1,1,1,1,1,1,1,1,1,1,1,1,1,1,1,1,1,1,1,1,1,1,1,1,20,1,1,1,1,1,1,2,1,1,1,1,1,1,1,1,1,1,1,1,1,1,1,1,1,1,1,1,1,1,1,1,1,1,1,1,1,1,1,1,1,1,1,1,1,1,1,1,2,1,1,1,1,1,1,1,1,1,1,2,1,1,2,1,1,1,1,1,1,1,1,3,1,1,1,1,1,1,1,1,1,1,1,1,1,1,1,1,1,1,1,1,1,1,1,1,1,1,1,1,1,1,1,1,1,2,1,1,1,1,1,1,1,1,1,1,1,1,1,1,1,1,1,1,1,1,1,1,1,1,1…		1,1,1,1,1,1,1,2,1,2,1,1,1,1,1,1,1,1,1,1,1,1,1,1,1,1,1,1,1,1,1,1,1,1,1,1,1,1,1,1,1,1,1,1,1,1,1,1,1,1,1,1,1,1,1,1,1,1,1,1,1,1,1,1,2,1,2,1,1,1,1,1,2,1,1,1,1,1,1,1,1,2,1,1,1,1,1,1,1,1,1,1,1,1,2,1,1,1,1,1,1,1,1,1,1,1,1,1,1,1,1,1,	4019
I5	60	0.0140	0	1,1,1,1,1,5,1,2,1,1,1,1,1,1,9,1,1,1,1,2,1,1,1,1,1,1,1,1,1,2,1,1,1,1,11,1,1,1,1,1,1,1,1,1,1,1,1,2,9,1,2,1,1,1,1,1,1,1,1,1,1,1,1,1,2,1,1,2,1,1,1,1,1,1,1,1,2,1,1,1,1,1,1,1,1,1,1,1,1,20,2,	1,1,1,1,1,1,1,1,1,1,1,1,1,2,1,1,1,1,2,1,1,1,1,1,1,1,1,2,1,1,1,1,1,1,1,1,1,1,1,1,1,1,1,1,1,1,1,1,1,1,1,1,1,1,1,1,1,1,1,1,2,1,1,1,1,1,1,1,1,1,1,1,1,1,1,1,1,1,1,1,1,1,1,1,1,1,1,1,1,1,1,1,1,1,1,1,1,1,1,1,1,1,1,1,1,1,1,2,1,1,1,1,1,1,1,1,1,1,1,1,1,1,1,1,1,1,1,1,1,1,1,1,1,1,2,1,1,1,1,1,1,1,1,1,1,1,1,1,1,1,1,1,1,1,1,1,1,1,1,1,	1,2,1,1,2,1,1,1,1,1,1,2,1,1,1,1,1,2,1,1,1,1,1,1,1,1,1,1,1,1,1,1,1,1,1,1,1,1,1,1,1,1,1,1,1,1,1,1,1,2,3,1,1,1,1,2,1,1,1,1,1,1,1,1,1,1,1,1,1,10,1,1,1,1,1,1,1,2,1,1,1,1,1,1,1,1,1,3,1,1,1,1,1,1,1,2,1,1,1,1,2,1,1,1,1,1,1,1,1,4,1,1,1,1,1,1,1,1,1,1,1,1,1,2,1,1,1,1,1,1,1,1,1,1,1,2,1,1,1,1,1,1,1,1,1,1,1,1,1,1,1,1,1,1,1,1,1,1,1,1,1,1,1,1,1,1,1,1,1,1,1,1,1,2,1,1,1,1,1,1,1,1,1,1,1,1,1,1,1,1,1,1,2,2,1,1,1,1,1,…	1,1,1,1,1,1,1,1,1,1,1,1,1,1,3,1,1,1,1,1,1,1,1,1,1,3,1,1,1,1,1,1,1,1,1,1,1,1,1,1,1,1,1,1,1,1,1,1,1,1,1,1,1,1,1,1,1,1,1,1,1,1,1,1,2,1,1,1,1,1,1,1,1,1,1,1,1,1,1,1,1,1,1,2,1,1,1,1,1,1,1,1,1,1,1,1,1,1,1,1,1,3,1,1,1,1,1,1,1,1,1,1,1,1,1,1,1,1,1,1,1,1,1,1,1,1,1,1,1,1,1,1,1,1,1,1,1,2,1,1,1,1,1,1,2,1,1,1,1,1,1,2,1,1,1,1,1,1,1,1,1,1,1,1,1,1,1,1,1,2,1,1,1,1,1,1,1,1,1,1,1,1,1,1,1,1,1,1,1,1,1,1,1,1,1,1,1,1,1,1…		1,1,2,2,1,1,1,1,1,1,1,1,1,1,1,1,1,1,1,1,1,1,1,1,1,1,1,1,1,1,1,1,1,1,1,1,1,1,1,1,1,1,1,1,1,1,1,1,2,1,1,1,1,1,1,1,1,1,1,1,1,1,1,1,1,1,1,2,1,1,1,1,1,1,1,1,1,1,1,1,1,1,1,1,1,1,1,1,1,1,1,1,1,1,1,1,1,1,1,1,1,1,1,1,1,1,1,1,1,1,1,1,2,1,1,1,1,1,1,1,1,	4019
I5	90	-0.0201	0	1,1,1,2,1,1,1,1,1,1,1,1,1,16,1,2,1,1,1,1,1,1,1,1,1,1,1,1,1,1,1,1,2,2,1,1,1,1,1,1,3,20,2,1,12,1,1,3,1,1,1,1,1,3,1,1,1,1,1,1,1,1,1,1,1,1,2,1,2,1,2,1,1,27,1,1,1,1,1,1,1,1,1,1,1,2,1,4,20,1,1,5,1,2,1,1,1,1,1,1,1,1,2,75,1,2,	1,1,1,1,1,1,2,2,1,1,1,1,1,1,1,1,1,5,1,1,2,1,1,1,1,1,1,1,1,1,1,37,1,1,1,1,1,1,1,614,1,1,1,1,1,1,1,2,1,1,1,1,1,1,1,2,42,2,1,1,1,1,2,101,1,1,1,1,1,1,1,1,1,1,2,1,1,1,1,1,1,2,1,2,1,1,1,1,1,1,1,1,12,2,1,2,1,1,1,1,1,1,1,1,1,1,3,1,1,1,1,9,1,1,1,3,1,1,8,1,11,1,1,1,1,1,1,1,1,1,19,1,1,1,1,43,1,1,1,1,1,1,2,1,1,2,1,1,1,1,1,1,65,1,1,1,1,1,1,2,1,1,3,1,1,1,1,1,2,1,1,1,1,1,1,2,1,1,1,1,1,1,1,2,1,1,1,1,1,1,1,1,1,2,…	1,1,1,1,1,1,1,1,1,1,1,1,1,2,1,1,2,1,1,3,1,1,1,5,1,1,1,1,1,1,1,1,1,2,4,1,2,2,2,1,2,1,1,1,1,1,1,1,1,2,1,1,1,1,1,1,1,1,1,1,3,1,1,1,2,2,1,2,1,1,4,1,2,3,5,1,1,2,1,1,1,1,4,1,4,1,1,1,1,1,1,1,2,1,1,1,1,2,1,2,2,1,2,1,1,1,1,1,1,1,1,1,1,1,1,1,3,1,1,1,2,1,1,1,1,1,1,1,2,2,1,1,1,1,1,2,1,1,1,1,1,1,2,2,3,2,1,1,3,1,3,1,1,1,1,1,1,1,1,1,1,1,3,2,1,1,2,1,1,1,1,2,1,2,1,1,2,1,1,1,1,1,1,1,1,1,1,1,3,1,1,1,1,2,2,1,1,1,2,1…	1,1,1,1,1,1,1,1,1,1,1,1,1,1,1,1,1,1,1,1,1,2,1,1,1,1,1,1,1,1,1,1,1,1,1,1,1,1,2,1,1,1,1,1,1,1,1,1,1,1,1,1,1,3,1,1,1,1,2,1,1,1,2,1,1,1,2,1,1,1,1,1,1,4,1,1,1,1,1,1,1,2,1,1,1,1,1,2,1,3,1,1,1,4,1,1,1,1,1,1,1,1,1,1,1,1,4,1,3,1,1,1,1,1,1,1,1,1,2,1,1,1,1,1,2,1,1,1,1,1,1,1,1,1,2,1,4,1,1,1,1,2,3,1,1,1,1,1,1,1,1,1,1,1,1,1,1,1,1,1,1,1,1,1,3,1,1,1,1,1,1,1,1,1,3,4,1,1,1,2,1,1,1,1,1,3,1,1,1,1,1,1,1,1,	1,1,	1,1,1,1,1,1,1,1,1,1,2,1,1,1,2,3,1,1,1,1,1,1,1,1,1,1,1,1,1,1,1,1,1,1,1,1,1,1,1,1,2,1,1,1,1,1,1,1,1,1,1,1,1,1,1,1,1,1,1,1,1,1,1,2,1,	4003
I5	120	-0.0002	0	33,1,1,1,1,8,1,1,1,1,1,1,1,1,2,1,1,4,1,1,4,1,1,1,1,1,1,1,1,2,1,1,1,2,1,1,1,1,2,2,1,1,1,1,1,1,1,1,1,1,1,1,1,1,2,11,1,1,1,	1,1,1,1,1,1,1,1,1,1,1,1,1,1,1,1,1,1,1,1,1,1,1,1,1,2,1,1,1,1,1,1,1,1,1,1,1,1,1,1,1,1,1,1,1,1,1,1,1,1,1,1,1,1,1,21,1,8,1,1,1,1,2,1,1,1,1,1,1,1,1,1,1,1,1,1,1,1,1,1,1,2,4,1,1,1,1,1,1,1,1,1,1,3,1,1,1,1,4,1,1,1,	1,2,2,1,1,1,1,1,1,1,1,1,1,1,2,2,1,1,1,1,1,1,1,1,1,1,1,1,2,1,1,1,1,1,1,1,1,1,1,2,1,1,1,1,2,1,2,1,1,1,1,2,1,1,1,1,1,1,1,1,1,1,1,1,2,1,1,1,1,1,1,1,1,1,1,1,2,1,1,1,1,1,1,1,1,1,1,2,1,2,1,1,1,2,1,1,1,1,2,1,1,1,1,1,1,1,1,2,1,1,1,1,1,2,1,1,1,1,1,2,1,1,1,1,1,1,1,1,1,1,1,2,1,1,1,1,1,1,2,1,1,1,1,1,1,1,1,2,1,1,2,2,1,1,2,2,1,1,1,1,1,1,1,1,1,1,1,1,1,2,1,1,1,1,1,1,1,1,1,1,1,1,2,1,2,1,1,1,1,1,1,1,1,1,1,1,1,1,1,1…	1,1,1,1,1,1,1,1,1,1,1,1,1,1,2,1,1,1,1,1,1,1,1,1,1,1,1,1,1,1,1,1,1,1,1,1,1,2,2,1,1,2,1,2,1,1,1,1,1,1,1,1,1,1,1,1,1,1,1,1,1,1,1,1,1,1,1,1,1,1,1,1,1,2,1,1,1,1,1,1,2,1,1,1,1,1,1,1,1,1,1,1,1,1,1,1,1,1,2,1,1,1,1,1,1,1,1,1,1,1,1,1,1,1,1,2,1,1,1,1,1,1,1,1,1,1,1,1,1,1,1,1,1,1,1,1,1,1,1,1,1,1,1,1,1,1,1,1,1,1,1,1,1,1,1,1,1,1,2,2,1,1,1,1,1,1,1,1,2,1,1,3,1,1,3,1,1,1,1,1,1,1,1,1,1,1,1,1,1,1,1,1,1,1,1,1,1,1,1,4…		1,1,1,1,1,1,1,1,1,1,1,1,1,1,1,3,1,1,1,1,1,1,1,1,2,1,1,1,1,1,1,1,1,1,1,1,2,1,1,1,2,1,1,1,1,1,1,1,1,1,1,2,1,1,1,1,1,1,1,1,1,1,1,1,1,1,1,1,1,1,1,1,1,1,1,1,1,1,1,1,1,1,1,	3982
I5	150	0.0740	1R/1A	1,1,1,1,1,2,1,1,10,1,1,4,1,3,1,1,1,20,1,1,1,1,1,1,1,1,1,3,1,1,1,1,1,1,1,1,3,1,1,1,1,1,1,4,1,1,1,2,2,2,2,3,1,1,1,1,1,1,2,2,2,1,2,1,2,1,1,2,1,1,1,1,1,1,1,1,1,1,1,1,	1,1,1,1,14,1,1,1,9,1,1,19,1,1,3,1,1,1,1,1,1,1,1,1,1,1,1,1,1,1,1,1,1,1,1,1,1,1,1,1,1,1,1,1,1,2,1,1,1,1,1,1,1,1,1,1,5,1,1,1,1,3,1,1,1,1,1,4,1,1,1,1,1,1,1,1,1,1,1,2,1,10,1,2,1,1,1,1,1,1,1,1,1,2,3,1,1,11,6,5,1,1,4,8,1,1,1,1,1,1,1,1,1,1,2,1,1,1,1,1,1,1,1,1,1,1,1,1,1,1,1,1,1,2,1,1,1,1,1,1,5,1,1,1,1,2,11,1,1,1,1,1,1,1,1,5,2,1,6,1,1,1,1,1,1,1,1,1,1,1,1,1,1,1,1,2,1,1,1,1,1,3,1,2,1,49,1,1,1,1,1,1,	1,2,1,1,1,1,1,1,1,1,1,1,1,1,1,1,1,1,1,1,1,1,1,1,1,1,1,1,1,1,1,1,2,1,2,1,1,1,1,1,1,1,1,1,2,1,1,1,1,1,1,1,2,1,1,1,1,1,2,1,1,1,1,1,1,1,1,1,1,1,1,2,1,1,1,1,1,1,1,1,1,1,1,1,1,1,1,1,1,1,1,1,1,1,1,1,1,1,1,1,1,1,1,1,1,1,1,1,1,1,1,3,1,1,1,1,1,1,1,1,1,1,2,1,1,1,1,1,1,1,1,1,2,1,1,1,1,1,1,1,1,1,1,1,1,1,1,1,1,1,1,1,1,1,1,1,1,1,1,1,1,1,1,1,1,1,1,1,1,1,1,1,1,1,1,1,1,1,1,1,1,1,1,1,1,1,1,1,1,1,1,1,1,1,1,1,1,1,2,1…	1,1,1,1,1,1,1,1,1,1,1,1,1,1,1,1,1,1,1,1,1,1,1,1,1,1,1,1,1,1,1,1,1,1,1,1,1,1,1,1,1,1,1,1,1,1,1,1,1,1,1,1,1,1,1,1,1,1,1,1,1,1,1,1,1,1,1,1,1,1,1,1,1,1,1,1,1,1,1,1,1,1,1,1,1,1,1,1,1,1,1,1,1,1,1,1,1,1,1,1,1,1,1,1,1,1,1,1,1,1,1,1,1,1,1,1,1,1,1,1,1,1,1,1,1,1,1,1,1,1,1,1,1,1,1,1,1,1,1,1,1,1,1,1,1,1,1,1,1,1,1,1,1,1,1,1,1,1,1,1,1,1,1,1,1,1,1,1,1,1,1,1,1,3,1,1,1,1,1,1,1,1,1,1,1,1,1,1,1,1,1,1,1,1,1,1,1,1,1,1…	1,1,1,	1,1,1,1,1,1,1,1,1,1,1,1,1,1,1,1,1,1,1,1,1,1,1,1,1,1,1,1,1,1,1,1,1,1,1,1,1,1,1,1,1,1,1,1,1,1,1,1,1,1,1,1,1,1,1,1,1,1,1,1,1,1,1,1,1,2,1,1,1,1,1,1,1,1,1,1,1,1,1,1,1,1,1,1,1,1,1,1,1,1,1,1,1,1,1,	3974
I5	180	0.0640	Allomap26	1,1,1,1,1,1,1,1,1,1,1,1,4,1,1,1,1,1,1,1,1,1,1,1,1,1,1,1,1,1,1,1,1,1,1,1,1,1,1,1,1,1,2,1,1,1,1,1,1,1,1,1,1,1,1,1,2,1,1,1,1,2,1,1,1,1,1,1,1,1,1,1,1,1,1,	1,1,1,1,1,1,1,1,1,1,1,1,1,1,1,1,1,1,1,1,1,1,1,1,1,1,1,1,1,1,1,1,1,1,1,1,1,1,1,1,1,1,1,1,1,1,1,1,1,1,1,1,1,1,1,1,1,1,13,1,1,1,1,3,1,2,1,1,1,1,1,1,1,1,1,1,2,1,1,1,1,1,1,1,1,1,1,1,1,1,1,1,2,1,1,1,1,1,1,1,1,1,1,1,	2,1,2,1,2,1,2,1,3,1,1,1,1,1,1,1,1,1,1,1,1,1,1,1,1,1,1,1,1,1,1,2,2,1,1,1,1,2,2,1,1,1,1,1,1,1,1,1,1,1,1,1,1,1,1,1,2,1,1,1,1,1,1,1,1,1,1,1,2,1,1,1,1,1,1,1,1,2,1,1,1,1,1,1,1,1,1,1,1,1,1,1,1,1,1,1,1,1,1,1,1,1,1,1,1,1,2,1,1,1,1,2,2,1,1,2,1,1,1,1,1,2,1,1,1,1,1,1,1,1,1,1,1,1,1,1,1,1,1,1,1,1,1,1,1,1,2,1,1,1,1,2,2,1,1,2,1,1,1,1,1,1,1,1,1,1,1,1,1,1,1,1,1,1,1,1,1,2,1,2,1,1,1,1,1,1,1,2,1,1,1,1,1,1,1,1,2,1,1,1…	1,1,1,1,1,1,1,1,1,1,1,1,1,1,1,1,1,1,1,1,1,1,1,1,1,1,1,1,1,1,1,1,1,1,1,1,1,1,1,1,1,1,1,1,1,1,1,1,1,1,1,1,1,1,1,1,1,1,2,1,1,1,1,1,1,1,1,1,1,1,1,1,2,1,1,1,1,1,1,1,1,1,1,1,1,1,1,1,1,1,1,1,1,1,1,1,1,1,1,1,1,1,1,1,1,1,1,1,1,1,1,1,1,1,1,1,1,2,2,1,1,1,1,1,1,1,1,1,1,2,1,1,1,1,1,1,1,1,1,1,1,1,1,1,1,1,1,1,2,1,1,1,1,1,1,1,1,1,1,1,1,1,1,1,1,1,1,1,1,1,1,1,1,1,1,1,1,1,1,1,1,1,1,1,1,1,1,1,1,1,1,1,1,1,1,1,1,1,1,3…		1,1,1,1,1,1,1,1,1,1,1,1,1,1,1,1,1,1,1,1,1,1,1,1,1,1,1,1,1,1,1,1,1,2,2,1,1,1,1,1,1,1,1,1,1,1,1,1,1,1,1,1,1,1,1,1,1,1,1,1,1,1,1,1,1,1,1,1,1,1,1,1,1,1,1,1,1,1,1,1,1,1,	3993
I5	240	-0.1501	Allomap20	1,1,1,1,1,1,1,1,1,1,1,1,1,1,1,1,1,1,1,1,1,1,1,1,1,1,1,1,1,1,1,1,1,1,1,1,1,1,1,1,1,	1,1,1,1,1,1,1,1,1,1,1,1,2,1,1,1,1,1,1,1,1,1,1,1,1,1,1,1,1,1,1,1,1,1,1,1,1,1,1,1,1,1,1,1,1,1,1,1,1,1,1,1,1,1,1,1,1,1,1,1,1,1,1,1,1,1,1,2,1,1,1,1,1,1,1,1,1,1,1,1,1,2,1,1,1,1,1,1,2,1,1,1,1,1,1,1,1,1,1,	2,1,1,2,1,1,1,1,1,1,1,1,1,1,1,1,1,1,1,1,1,1,1,1,1,1,1,1,1,2,1,1,1,1,2,1,1,1,1,1,2,1,2,1,1,1,1,1,1,1,1,1,1,3,1,1,1,1,1,1,1,1,1,1,1,1,1,1,1,1,2,1,1,1,1,1,1,1,1,1,1,1,1,1,1,1,1,1,1,1,1,1,1,2,1,1,1,1,1,1,1,1,1,1,2,1,1,1,1,1,1,1,1,1,1,1,1,1,1,1,1,1,1,1,1,1,1,1,1,1,1,1,1,1,1,1,1,1,1,1,1,1,2,1,1,1,1,1,1,1,1,1,1,1,1,1,1,1,1,1,1,1,2,1,1,1,1,1,1,1,1,1,1,1,1,1,2,1,1,1,1,1,1,1,1,1,1,1,1,1,1,1,1,1,1,1,2,1,1,1…	1,1,1,1,1,1,1,1,1,2,1,1,1,1,1,1,1,1,1,1,1,1,1,1,1,1,1,1,1,1,1,1,1,1,1,1,1,1,2,1,1,1,1,1,1,1,1,1,1,1,1,1,1,2,1,1,1,1,1,1,1,1,1,1,1,1,1,1,1,1,1,1,1,1,1,1,1,1,1,1,1,1,1,1,1,1,1,1,1,1,1,1,1,1,1,2,1,1,2,1,1,1,1,1,1,1,1,1,1,1,1,1,1,1,1,1,1,1,2,1,1,1,1,1,1,1,1,1,1,1,1,1,1,1,1,1,1,1,1,1,1,1,1,1,1,1,1,1,1,1,1,1,1,1,1,1,1,1,1,1,1,1,1,1,1,1,1,1,1,1,1,1,1,1,1,1,1,1,1,1,1,1,1,1,1,1,1,1,1,1,1,1,1,1,1,1,1,1,1,1…		1,1,1,1,1,1,1,1,1,1,1,1,1,1,1,1,1,1,1,1,1,1,1,1,1,1,1,1,1,1,1,1,1,1,1,1,1,1,1,1,1,1,1,1,1,1,1,1,1,1,1,1,1,1,1,1,1,1,1,1,1,1,1,1,1,1,1,1,1,1,1,1,1,1,1,1,1,1,1,1,1,1,1,1,1,1,1,1,1,	4055
I5	300	-0.0296	Allomap26	1,1,14,1,1,1,1,1,1,2,1,1,1,1,2,1,1,1,1,1,1,1,1,1,1,1,1,1,5,4,1,1,1,	2,1,1,1,1,1,1,2,1,1,1,1,1,1,1,1,1,1,2,1,1,1,1,1,1,1,1,1,1,1,1,1,1,1,1,1,1,1,1,1,1,1,1,2,1,1,1,1,1,1,1,2,1,1,1,1,1,1,1,1,1,1,1,1,1,1,1,1,1,1,1,1,1,1,1,1,1,2,1,1,2,2,1,2,1,1,1,1,1,1,1,1,1,1,1,1,1,	1,1,1,1,1,1,1,1,1,1,1,1,2,2,1,1,1,1,1,2,1,1,3,1,1,1,1,1,2,1,1,1,2,1,1,1,2,1,1,1,1,1,2,1,2,1,1,1,2,2,1,1,1,1,1,1,2,1,1,1,1,1,1,1,1,1,1,2,2,1,2,2,1,1,1,1,1,1,1,3,1,2,1,1,1,2,1,1,1,1,1,1,1,1,1,1,1,1,1,1,1,1,1,1,1,1,1,1,1,1,3,1,1,1,2,1,1,1,1,1,2,4,1,1,1,1,1,1,1,1,1,1,1,1,2,1,1,2,1,1,1,2,1,1,2,1,1,1,1,1,1,1,4,1,1,1,1,1,3,1,1,4,1,1,1,1,1,1,1,1,1,1,2,1,1,1,1,1,1,1,1,1,1,1,1,1,1,1,1,1,1,1,1,1,1,1,2,1,2,1…	1,1,1,1,1,1,1,1,1,1,1,1,1,1,1,1,1,1,1,1,1,1,1,1,1,1,1,1,1,1,1,1,1,1,1,1,1,1,1,1,1,1,1,1,1,1,1,1,1,1,1,1,1,1,1,1,1,1,1,1,1,1,1,1,1,1,1,1,1,1,1,1,1,1,1,1,2,1,1,1,1,1,1,1,1,1,1,1,1,1,1,1,1,1,1,1,1,1,1,1,1,1,2,1,1,1,1,1,1,1,1,1,1,1,1,1,1,1,1,1,1,1,1,1,1,1,1,1,1,1,1,1,1,1,1,1,1,1,1,1,1,1,1,1,1,1,2,1,1,1,1,1,2,1,1,1,1,1,1,1,2,1,1,1,1,1,1,1,1,1,1,1,1,1,1,1,1,2,1,1,1,1,1,1,1,1,1,1,1,1,1,1,1,1,1,1,1,1,1,1…		1,1,1,1,1,1,1,1,1,1,1,1,1,1,1,1,1,1,1,1,1,1,1,1,1,1,1,1,2,1,1,1,1,1,1,1,1,2,1,1,1,1,1,1,1,1,1,1,1,1,1,1,1,1,1,1,1,1,1,1,1,1,2,1,1,1,1,1,1,1,1,1,1,1,1,1,1,1,1,1,1,1,1,1,1,1,1,1,1,1,1,1,1,1,1,1,1,1,1,1,1,1,1,1,1,1,1,	4015
I5	390	-	-	1,1,1,1,1,1,2,1,1,1,1,1,	1,1,1,1,1,1,1,1,1,1,1,1,1,1,1,1,1,1,1,1,1,1,1,1,1,1,1,1,1,1,1,1,1,1,1,1,1,1,1,1,1,1,1,1,1,1,1,1,1,1,1,1,1,1,1,1,1,1,1,1,1,1,1,1,1,1,1,1,1,1,1,1,1,1,1,1,1,1,1,1,1,1,1,1,1,1,1,1,1,1,1,1,1,1,1,1,1,1,1,1,1,1,1,1,1,1,1,1,1,1,1,1,1,1,1,1,1,1,1,1,1,1,1,1,1,1,1,1,1,1,1,1,1,1,1,1,1,1,1,1,1,1,1,1,1,1,1,1,1,1,1,1,1,1,1,1,1,1,	1,1,1,1,1,1,1,1,1,1,1,1,1,1,1,1,1,1,1,1,1,1,1,1,1,1,1,1,1,1,1,1,1,1,1,1,1,1,1,1,1,2,1,1,1,1,2,1,1,1,1,1,1,1,1,1,1,1,1,1,1,1,1,1,1,1,1,1,1,1,1,1,1,1,1,1,1,1,1,1,1,1,1,1,1,1,1,1,1,1,1,1,1,1,1,1,1,1,1,1,1,1,1,1,1,1,1,1,1,1,1,1,1,1,1,1,1,1,1,1,1,1,1,1,1,1,1,1,1,1,1,1,2,1,1,1,1,1,1,1,1,1,1,1,1,1,1,1,1,1,1,1,1,1,1,1,1,1,1,1,1,1,1,1,1,1,1,1,1,1,1,1,1,1,1,1,1,1,1,1,1,1,1,1,1,1,1,1,1,1,1,1,1,1,1,1,1,1,1,1…	1,1,1,1,1,1,1,1,1,1,1,1,1,1,1,1,1,1,1,1,1,1,1,1,1,1,1,1,1,1,1,1,1,1,1,1,1,1,1,1,1,1,1,1,1,1,1,1,1,1,1,1,1,1,1,1,1,1,1,1,1,1,2,1,1,1,1,1,1,1,1,1,1,1,1,1,1,1,1,1,1,1,1,1,1,1,1,1,1,1,1,1,1,1,1,1,1,1,1,1,1,1,1,1,1,1,1,1,1,1,1,1,1,1,1,1,1,1,1,1,1,1,1,1,1,1,1,1,1,1,1,1,1,1,1,1,1,1,1,1,1,1,1,1,1,1,1,1,15,1,1,1,1,1,1,1,1,1,1,1,1,1,1,1,1,1,1,1,1,1,1,1,1,1,1,1,1,1,1,1,1,1,1,1,1,1,1,1,1,1,1,1,1,1,1,1,1,1,1,…		1,1,1,1,1,1,1,1,1,1,1,1,1,1,1,1,1,1,1,1,1,1,1,1,1,1,1,1,1,1,1,1,1,1,1,1,1,1,1,1,1,1,1,1,1,1,1,1,1,1,1,1,1,1,1,1,1,1,1,1,1,1,1,1,1,1,1,1,1,1,1,1,1,1,1,1,1,1,1,1,1,1,1,1,1,1,1,1,1,1,1,1,1,1,1,1,1,1,1,1,1,1,1,1,1,1,1,1,1,1,1,1,1,1,1,1,1,1,1,1,1,1,1,1,1,1,1,1,1,1,1,1,1,1,1,1,1,1,1,1,1,1,1,1,1,1,1,	4020
I13	7	0.0805	Undetermined	1,2,1,1,1,1,1,1,1,1,1,1,1,1,1,25,1,1,2,1,1,1,1,2,1,1,1,1,1,1,1,1,2,1,1,1,1,1,1,1,1,1,1,1,1,1,1,1,1,1,1,1,1,1,1,1,22,1,2,1,1,1,1,1,1,5,1,1,1,1,1,1,1,1,1,1,1,1,1,1,1,1,1,1,1,1,1,1,1,1,1,1,1,1,1,1,1,1,1,1,1,1,5,1,1,1,1,1,1,1,1,1,1,7,1,1,1,1,1,1,1,1,1,1,1,1,1,1,2,1,1,1,1,1,1,1,1,1,12,1,1,1,1,1,1,1,1,1,1,29,1,1,1,1,1,1,1,1,1,1,1,1,1,1,1,1,1,1,1,1,1,1,1,3,1,1,1,1,1,1,2,1,1,1,1,1,1,1,1,2,1,1,1,8,1,1,1,2…	1,1,1,1,1,1,1,1,1,1,1,1,1,1,1,1,1,1,1,1,1,1,1,1,1,1,1,1,1,1,1,1,1,1,1,1,1,1,1,1,1,1,1,1,1,2,1,1,1,1,1,1,1,1,1,1,1,2,1,1,1,1,1,1,1,2,1,1,1,1,1,1,1,1,1,1,1,11,1,1,1,1,1,1,1,1,1,1,1,1,1,1,17,1,1,1,1,1,2,1,1,2,1,1,1,1,1,1,1,1,1,1,1,1,1,1,1,1,1,1,1,1,1,1,1,1,1,16,2,1,1,1,1,1,1,2,1,1,1,1,1,1,1,1,1,1,1,1,1,1,1,1,1,1,1,1,1,1,1,1,1,1,1,1,1,1,1,1,1,1,1,1,1,1,1,1,1,2,1,1,1,1,1,1,1,1,1,1,1,1,1,1,1,1,1,1,1,1,…	1,1,1,1,1,1,2,1,1,1,1,1,1,1,1,1,1,1,1,1,2,1,1,1,1,1,1,1,1,1,1,1,1,1,2,1,1,1,1,1,1,2,1,1,1,1,1,1,1,1,1,1,1,1,1,1,1,1,1,2,1,2,1,1,1,2,1,1,1,1,1,2,1,1,2,1,1,1,1,1,1,1,1,1,2,1,1,1,1,1,1,1,1,1,1,1,1,1,2,2,1,1,1,1,1,2,2,1,1,1,1,2,1,2,1,1,2,1,1,1,1,1,1,1,1,1,1,1,1,1,1,2,1,1,1,1,1,1,2,2,1,1,1,1,1,1,1,1,3,1,2,2,1,1,2,1,1,1,1,2,1,1,1,1,1,1,1,1,1,2,1,1,1,1,1,1,1,1,1,1,1,1,1,1,2,1,1,1,1,1,2,1,1,1,1,1,1,1,3,1…	1,1,1,1,1,1,1,1,3,2,1,1,1,1,1,1,1,2,1,2,1,1,1,1,1,1,1,1,1,1,1,1,1,1,1,1,1,1,1,1,1,1,1,1,1,4,2,1,1,1,1,1,1,1,1,1,1,1,1,1,2,1,1,1,1,1,1,1,1,1,1,1,1,1,1,1,1,1,1,1,1,1,1,1,1,1,2,1,2,2,1,1,1,1,1,1,1,1,1,2,1,1,1,1,1,1,1,1,1,1,1,1,1,1,1,1,1,1,1,1,1,1,1,1,1,1,1,1,1,1,1,1,1,1,1,1,1,1,1,1,1,1,1,1,1,1,1,1,1,1,1,2,1,1,1,1,1,1,1,1,1,1,1,1,1,1,1,1,1,1,1,1,1,1,1,1,1,1,1,2,1,1,1,1,1,1,1,1,1,1,1,1,1,1,1,1,1,1,1,1…		1,1,1,1,1,1,1,1,1,2,1,1,1,1,1,2,1,1,1,1,1,1,1,1,1,1,1,1,1,1,1,1,1,1,1,1,1,1,1,1,1,1,1,1,1,1,1,1,1,1,1,1,1,1,1,1,1,1,1,1,1,1,1,1,1,1,1,	3942
I13	14	0.2366	0	1,1,1,1,1,1,2,1,1,1,1,1,2,1,8,1,1,1,1,1,113,2,1,2,1,1,1,41,1,2,1,1,1,1,1,1,1,1,1,1,1,1,3,1,1,1,2,5,1,1,1,2,1,1,2,1,1,1,1,1,1,1,1,1,1,2,1,1,1,1,1,1,1,1,1,1,1,1,1,1,1,1,1,1,1,2,1,1,1,1,1,4,1,1,1,1,1,8,1,1,1,1,2,2,1,1,2,1,1,2,1,2,1,1,1,1,1,1,1,1,1,1,1,81,1,1,1,1,2,1,1,26,1,50,1,1,1,2,1,1,1,1,1,1,3,4,1,1,1,1,3,1,1,1,1,1,22,1,1,1,1,1,1,1,1,2,2,1,1,1,1,1,1,1,1,1,1,2,1,2,3,1,1,1,1,1,2,1,1,1,26,2,3,1,1,1…	19,1,1,1,1,1,1,1,2,2,1,1,1,1,1,2,1,1,2,1,1,1,2,2,1,1,1,1,1,1,1,1,1,1,1,3,1,3,1,1,1,69,1,1,1,1,1,1,1,1,1,2,1,2,1,1,1,1,1,1,1,5,1,1,1,1,1,1,1,1,1,1,2,1,1,1,1,1,1,1,1,1,1,2,1,1,1,1,1,1,1,1,1,1,2,1,1,2,1,1,1,1,3,1,1,1,1,1,1,1,1,1,1,1,1,1,1,2,1,1,1,1,1,1,60,1,1,1,4,1,	1,1,4,1,1,1,1,1,1,2,2,1,1,1,1,1,3,1,1,1,1,2,1,2,4,1,1,1,2,1,1,3,1,1,1,1,2,4,1,2,1,3,1,2,1,1,2,2,1,1,1,1,3,1,1,1,2,1,2,1,1,1,1,2,2,1,1,1,1,1,2,1,2,1,1,2,1,1,1,1,4,2,1,1,2,1,1,1,2,4,1,1,1,2,1,1,1,1,2,2,2,2,1,1,4,2,1,2,1,1,1,2,2,1,1,1,1,2,1,1,1,2,1,1,1,1,1,1,1,4,1,3,1,3,1,1,2,2,1,1,1,1,1,1,1,1,1,2,1,1,2,1,2,1,1,2,1,1,1,2,1,1,1,1,1,1,1,1,1,6,1,2,1,1,1,1,1,1,1,1,2,1,1,3,1,1,1,1,1,3,2,2,1,1,3,1,1,1,1,1…	1,1,1,1,1,2,1,1,45,1,1,1,1,1,1,3,1,1,1,1,4,1,1,1,1,1,1,1,2,2,1,1,1,1,1,3,1,1,1,2,1,1,1,1,1,1,1,1,1,1,2,1,1,1,2,1,1,1,1,1,1,2,1,2,1,1,1,1,1,1,2,2,1,1,1,3,1,1,2,1,1,1,1,1,1,1,3,1,1,1,1,1,1,1,1,1,1,1,1,1,1,2,1,1,1,1,1,1,2,1,1,1,2,2,1,1,1,1,1,1,2,1,1,1,2,1,3,2,1,1,1,1,1,1,1,2,2,1,3,2,1,1,1,1,1,1,1,1,1,1,1,1,1,1,2,1,3,1,1,3,1,3,1,1,6,1,1,1,3,1,1,2,1,1,1,2,1,2,4,1,1,1,1,2,2,1,1,2,1,1,1,1,1,1,1,1,2,1,1,…	1,	1,1,1,1,1,1,1,1,1,1,1,1,1,1,1,1,1,1,1,1,1,1,1,1,2,1,1,1,1,1,1,1,1,1,1,2,1,	4095
I13	21	0.1399	0	1,1,1,1,1,1,5,2,1,1,1,1,3,1,1,19,1,1,2,1,1,1,1,1,1,2,1,2,23,1,1,1,1,6,1,16,1,1,1,1,1,6,1,3,1,26,10,6,1,1,1,5,1,1,1,1,1,1,8,1,1,9,1,27,1,1,1,1,1,1,1,1,1,1,2,1,1,1,1,1,1,1,1,8,95,1,1,1,37,1,1,1,1,1,1,1,1,3,1,1,1,1,11,1,9,1,1,1,1,1,12,1,1,1,1,10,1,29,1,6,11,1,1,1,1,3,1,1,2,1,2,1,1,1,1,1,1,16,1,1,1,1,1,1,1,1,1,1,1,1,1,1,1,4,1,1,1,1,1,2,1,1,3,1,4,1,4,1,1,9,1,1,1,1,1,1,1,1,1,1,1,1,1,1,1,22,1,1,7,1,1,1,…	1,5,1,1,1,1,1,1,1,1,1,1,2,1,1,1,1,1,1,1,1,9,7,1,1,1,26,1,1,1,1,1,1,1,4,1,4,1,2,1,1,1,1,2,1,1,1,2,1,1,1,1,1,1,1,1,1,1,2,1,1,1,1,2,1,1,12,1,1,1,1,1,1,1,1,1,1,1,2,1,25,2,18,1,1,1,1,1,1,1,1,1,2,1,1,1,1,1,1,2,1,1,1,1,1,1,1,3,2,2,1,1,1,1,1,1,1,1,1,1,1,1,1,26,1,1,6,1,1,2,1,1,1,1,4,1,1,1,2,17,1,1,1,1,1,12,1,1,1,1,1,1,1,1,1,1,1,1,1,1,1,1,1,1,1,1,1,1,1,1,1,1,1,1,1,1,1,1,1,1,1,2,1,1,1,1,2,1,1,1,1,1,1,1,1,1,…	2,1,1,1,3,1,1,1,1,1,1,1,1,1,1,1,1,1,1,2,1,1,2,1,1,1,1,1,1,1,1,1,2,1,1,1,2,2,1,1,1,1,1,1,1,1,1,1,1,1,2,1,1,1,2,1,1,1,1,1,1,1,1,2,1,2,1,1,1,1,2,1,1,3,1,1,1,1,1,1,2,1,1,1,1,2,1,1,1,1,1,1,1,1,1,1,1,2,1,1,1,1,1,1,3,1,1,1,1,1,1,1,1,1,1,1,1,1,1,1,1,1,1,1,1,1,1,1,1,1,1,1,1,1,1,3,1,2,1,1,1,1,1,1,1,1,1,1,1,1,1,1,1,1,1,1,1,2,1,1,1,1,1,1,1,1,2,1,1,1,1,1,2,1,1,1,1,1,1,1,1,1,1,1,2,1,1,1,1,2,1,1,1,1,1,1,1,1,1,1…	2,1,1,1,1,1,1,1,1,1,1,77,9,1,1,2,1,1,3,1,1,1,1,1,1,1,1,1,1,1,1,1,2,1,1,1,13,2,1,1,1,1,1,1,1,1,1,1,1,1,1,1,1,1,2,1,2,1,1,1,1,1,1,1,1,2,3,1,1,1,1,1,2,1,1,1,1,1,3,1,1,1,1,1,1,1,1,1,4,2,1,1,1,1,1,1,1,1,2,1,2,5,1,1,1,1,1,1,1,1,1,1,1,1,1,1,1,1,1,1,1,2,1,2,1,1,1,1,1,2,1,1,1,1,1,1,1,1,1,1,1,1,1,1,1,1,1,1,1,1,1,1,1,1,1,1,1,1,1,1,1,1,1,1,1,1,1,1,1,1,1,1,1,1,1,1,1,1,1,1,1,1,1,1,1,1,1,1,1,1,1,1,1,2,2,1,2,1,1…		2,1,1,1,1,1,1,1,1,1,1,1,1,1,1,1,1,1,1,1,1,1,1,1,1,1,1,1,1,1,1,1,1,1,1,1,1,1,1,1,1,1,1,1,1,1,	3975
I13	30	-0.0766	Undetermined	1,1,30,1,1,1,1,2,1,1,1,1,1,1,3,1,1,2,1,83,1,3,1,3,1,3,1,1,1,1,1,1,1,1,1,1,1,1,2,1,1,1,1,56,1,13,1,1,1,1,1,2,2,1,1,1,1,2,1,1,1,1,1,1,1,1,1,1,3,2,1,1,6,1,1,22,1,1,1,1,1,1,1,1,1,19,1,3,1,1,1,2,1,1,5,1,1,1,1,1,1,1,1,1,2,1,1,1,1,1,1,1,3,1,1,10,1,1,3,2,1,1,1,2,1,1,6,1,1,1,1,1,16,1,1,1,1,1,1,11,1,1,1,1,3,2,6,1,4,1,1,2,1,2,1,1,1,1,2,1,2,1,2,2,1,1,20,1,1,3,4,1,1,1,1,1,2,1,1,1,23,1,1,1,1,1,1,1,1,1,1,18,1,1…	1,1,1,1,1,3,1,1,1,1,1,1,1,2,3,1,1,1,1,1,1,1,1,1,1,1,1,1,1,1,1,1,1,18,1,2,1,1,1,12,2,1,1,2,2,2,1,1,3,1,1,1,1,1,26,1,1,1,3,1,1,1,1,1,1,1,1,1,1,2,1,2,1,1,1,1,1,1,11,2,1,1,1,1,1,1,	1,3,1,1,2,3,1,1,1,2,1,1,2,2,1,1,2,2,1,1,1,2,1,2,1,1,1,1,1,1,1,1,3,2,2,1,1,1,2,1,2,2,1,3,1,1,1,1,1,1,1,1,2,1,1,1,1,2,1,1,1,1,1,1,1,2,1,1,1,1,2,1,1,1,1,1,1,1,1,2,1,1,1,2,1,1,1,1,1,1,2,1,1,2,1,1,1,1,4,1,1,2,1,1,1,1,1,1,1,1,1,1,1,2,1,1,2,1,1,1,1,2,1,1,1,1,1,1,1,1,2,1,1,1,5,1,1,1,2,1,1,1,1,1,1,1,1,2,2,1,2,1,1,1,1,1,1,2,2,2,1,2,1,1,1,1,1,1,1,1,1,1,1,1,1,2,1,1,1,1,1,2,1,1,1,1,1,1,1,2,1,1,1,2,1,2,1,1,4,1…	3,1,2,3,1,1,1,1,1,1,1,1,1,1,1,1,1,1,1,1,1,1,1,1,1,1,2,1,1,1,1,1,1,1,1,1,1,1,2,1,1,1,2,1,1,3,1,4,1,1,1,1,3,1,1,1,1,1,1,4,1,1,2,1,1,1,1,1,1,1,1,1,2,1,1,1,1,1,1,1,1,1,1,1,1,1,1,1,1,1,1,1,1,1,1,1,1,1,3,1,1,1,2,2,1,1,1,1,2,1,1,1,1,1,1,1,1,1,1,1,1,1,1,1,4,1,1,2,1,1,1,1,1,1,1,2,2,1,4,1,1,1,1,2,1,1,1,3,1,3,1,1,1,2,1,1,1,1,1,1,68,1,2,2,3,1,1,1,1,1,1,1,1,1,1,1,1,1,1,1,1,1,2,1,1,1,1,1,1,2,1,1,1,1,1,2,1,1,1,…		1,1,1,1,1,1,1,1,1,1,1,1,1,1,2,1,1,2,1,1,1,1,1,1,1,1,1,1,	4078
I13	60	-0.1409	0	2,2,1,1,1,1,1,2,1,1,2,1,1,2,3,1,2,1,1,1,1,3,1,1,1,2,1,1,2,1,1,1,2,3,1,1,1,1,1,1,1,2,1,1,1,1,1,1,1,1,2,3,1,1,2,1,2,1,1,2,1,1,2,1,2,2,1,2,1,1,1,234,1,1,1,1,1,1,2,1,1,1,1,1,1,1,1,3,1,1,3,1,2,1,1,2,1,2,3,1,1,1,1,1,1,1,1,1,2,3,2,2,1,3,1,1,1,1,3,1,1,2,1,1,1,1,1,1,1,1,1,1,1,4,1,1,3,1,1,1,1,1,1,1,2,1,2,1,1,2,1,1,1,1,1,1,2,1,2,2,1,1,1,1,1,1,1,2,2,1,1,1,1,1,2,2,1,2,2,1,1,1,1,1,2,2,1,1,2,1,1,1,1,1,1,1,1,1,1…	1,1,1,1,1,1,1,1,1,1,1,2,1,1,1,1,47,1,1,1,1,1,1,1,1,1,3,1,1,1,1,1,1,2,1,1,1,1,1,1,4,1,1,1,2,1,1,1,3,2,2,1,1,1,1,1,1,1,1,1,1,3,1,1,2,1,1,1,1,1,1,1,2,1,1,1,2,3,1,1,311,1,1,1,1,1,2,1,1,1,1,4,2,2,1,1,1,1,1,1,1,4,2,1,1,1,26,1,1,3,1,1,1,1,1,1,1,1,1,1,1,1,1,1,2,1,1,2,1,1,1,1,1,1,2,1,1,1,1,1,3,2,1,2,1,1,1,1,1,1,1,1,1,1,1,1,2,1,1,	1,1,1,1,1,1,1,1,1,2,2,1,2,2,1,1,1,2,1,1,1,2,1,3,1,1,1,1,1,1,1,1,1,1,1,1,2,1,2,2,2,2,1,1,1,1,2,1,2,3,1,1,1,1,1,1,8,1,1,3,1,2,1,2,1,1,2,2,2,1,3,1,1,1,2,1,1,2,1,1,1,1,1,1,1,1,2,1,4,1,1,1,3,1,4,1,1,1,2,1,3,1,1,1,3,1,1,2,2,1,1,1,1,2,1,2,1,2,1,1,2,1,2,1,1,1,1,3,2,1,1,2,1,1,1,2,1,1,2,1,3,2,1,1,1,2,1,2,1,1,1,3,1,3,1,3,3,2,1,1,1,1,1,2,2,1,2,1,1,1,2,1,2,1,2,1,1,2,1,2,3,1,1,1,1,3,1,1,1,1,1,1,1,1,5,1,1,1,1,1…	1,1,1,1,1,3,1,1,1,1,2,2,1,2,1,1,1,1,1,1,1,1,1,1,1,1,1,1,1,1,1,1,2,1,1,1,1,3,1,1,2,2,1,1,1,1,1,1,3,1,1,1,1,2,2,2,1,1,1,1,1,1,1,4,1,1,2,1,1,2,2,1,1,1,1,3,1,1,1,2,1,1,1,2,1,1,1,2,3,2,1,2,1,1,1,1,1,2,1,2,1,1,1,2,1,1,1,1,1,1,1,2,1,61,4,2,2,1,2,1,1,1,1,1,1,1,1,1,2,1,1,1,1,1,2,1,1,1,2,1,4,1,1,1,1,1,2,1,1,1,2,1,1,1,1,1,1,1,5,2,1,1,4,1,1,1,1,1,3,1,2,2,1,2,1,1,1,1,1,1,1,2,1,1,1,1,1,1,1,1,1,1,2,1,1,1,3,1,1,…		1,1,2,1,1,1,1,1,1,1,1,1,1,1,2,1,1,1,1,1,1,1,1,1,1,1,1,1,1,1,	3975
I13	90	-0.1031	0	1,1,2,1,1,1,1,1,1,1,1,1,1,2,1,1,1,1,6,1,11,1,1,1,5,1,1,1,1,1,1,3,1,1,1,1,1,1,1,2,1,1,1,1,1,1,1,8,3,1,1,5,24,1,1,1,1,1,1,1,1,1,35,1,1,12,1,1,1,1,1,1,3,1,1,1,1,1,77,1,1,1,1,1,1,1,1,1,21,1,1,1,1,1,1,1,1,1,1,1,1,1,1,2,1,1,2,1,1,1,1,1,1,3,1,1,1,1,1,1,1,1,1,1,2,1,1,1,1,1,1,1,1,1,1,1,2,1,1,1,1,1,1,1,1,1,1,1,1,1,1,1,1,1,39,1,1,1,1,1,1,1,1,1,1,1,1,1,1,1,1,1,1,1,1,1,1,1,1,1,1,1,5,1,1,1,1,1,1,1,1,1,1,1,1,1,…	1,1,1,1,7,1,1,1,1,1,1,3,3,1,18,1,2,2,1,1,2,4,1,54,2,1,1,1,1,2,1,1,1,1,1,18,2,1,1,1,10,5,1,1,1,1,1,1,2,1,1,1,1,1,1,1,1,1,1,1,1,5,1,1,1,1,4,1,2,1,1,1,1,1,1,1,1,17,1,1,2,1,1,2,1,9,2,1,1,1,1,1,1,1,1,4,1,1,1,1,1,1,3,2,1,1,1,1,1,3,10,1,1,1,1,1,2,1,1,2,3,2,1,1,4,1,1,1,20,2,1,3,1,1,2,1,1,1,1,1,2,1,1,2,1,1,1,1,1,1,1,1,1,1,9,2,1,2,1,1,38,1,1,1,1,1,11,5,1,6,1,1,3,1,1,1,1,1,3,1,1,4,1,9,1,4,4,1,1,1,1,13,2,5,3…	1,1,1,1,1,2,1,4,1,1,1,1,3,3,1,2,1,1,2,2,1,1,1,1,1,1,1,1,1,2,1,1,1,2,1,2,1,1,1,1,1,1,1,1,1,1,1,1,1,2,1,1,1,1,1,1,1,2,1,1,1,3,1,1,2,1,2,1,2,1,1,1,1,1,1,1,1,1,1,2,1,17,1,1,1,2,1,1,1,1,1,1,1,3,1,3,1,1,1,1,1,2,1,1,1,1,1,1,1,1,3,1,3,1,1,1,3,1,1,2,1,1,1,1,6,1,1,1,1,1,1,1,1,1,1,2,1,1,1,1,1,1,1,1,1,1,1,1,1,1,1,1,1,1,1,1,1,1,1,1,2,1,1,2,1,1,1,1,1,2,1,1,1,1,1,1,1,1,1,1,1,1,1,2,1,1,1,1,1,1,1,1,1,1,1,1,1,2,1,…	1,1,1,1,1,1,1,1,1,1,1,1,6,1,1,1,1,1,2,1,1,1,1,1,1,1,3,1,2,1,2,1,1,1,1,1,2,1,1,1,1,1,1,1,1,1,1,2,1,3,1,1,1,1,1,1,1,1,1,1,1,1,1,1,1,1,1,1,1,1,1,1,1,1,1,1,1,1,1,1,1,1,1,1,3,1,1,1,1,1,1,1,1,1,1,1,1,1,1,1,2,1,1,1,2,1,28,1,1,1,1,2,1,1,6,1,1,1,1,1,1,1,1,1,1,1,1,1,1,1,1,1,1,1,1,1,1,1,1,1,1,1,1,1,1,1,1,1,1,1,1,1,1,1,1,1,4,1,1,1,1,1,1,2,1,1,4,1,1,1,1,1,1,1,1,1,1,1,1,1,1,2,1,1,1,1,1,1,2,1,1,1,1,1,1,1,1,1,		1,1,1,1,1,1,1,1,1,1,1,1,1,1,1,1,1,1,1,1,1,1,	3994
I13	120	-0.1018	0	2,1,1,1,1,1,1,1,1,1,1,1,1,1,1,1,2,1,1,1,1,1,2,1,2,1,1,1,5,1,1,1,1,1,1,2,2,5,1,3,30,1,1,1,10,1,1,1,4,1,1,1,2,1,1,32,1,5,1,1,1,2,2,1,2,1,1,55,2,1,1,1,1,1,1,2,2,2,1,1,1,1,1,1,1,1,1,1,1,1,1,2,1,1,1,1,4,1,1,1,9,6,187,2,1,1,1,1,1,1,1,1,1,1,1,1,1,1,1,1,1,3,1,1,1,1,110,1,2,2,1,2,1,1,1,1,1,1,1,1,1,3,3,1,9,1,1,1,1,1,1,1,1,1,1,1,3,1,28,1,3,1,1,1,12,1,1,1,2,1,1,1,1,3,1,1,1,77,4,1,1,1,1,1,1,1,1,3,1,1,1,1,1,2,…	1,2,1,1,2,1,2,1,1,1,1,53,3,1,3,1,2,1,1,127,1,1,1,1,1,1,2,5,2,1,2,4,1,1,1,1,2,1,1,1,1,1,1,1,2,1,1,2,1,2,1,1,1,1,1,1,1,1,3,2,24,29,1,1,1,1,1,2,18,1,1,1,1,1,1,1,1,1,1,1,1,1,1,1,1,1,4,1,3,1,1,1,38,1,1,1,1,1,1,1,1,1,36,5,2,1,1,1,1,1,1,1,1,1,1,1,2,1,1,1,1,1,1,14,1,1,2,1,3,1,1,1,1,1,1,2,1,1,1,1,1,1,1,6,1,1,1,1,38,2,2,1,1,1,1,1,2,1,1,1,1,1,1,2,1,1,1,51,1,3,1,3,1,1,1,1,1,1,1,1,1,1,1,4,1,1,4,1,1,1,1,83,1,2…	1,1,1,1,1,2,1,1,2,3,1,1,2,1,2,1,1,1,1,2,1,1,1,1,3,1,1,1,1,1,2,1,60,1,1,1,1,1,4,1,1,2,1,1,1,1,1,1,1,1,2,1,1,1,1,1,1,1,1,2,1,3,1,1,1,6,1,1,4,1,2,2,2,1,1,1,1,1,1,1,1,1,4,1,1,2,1,1,1,1,1,2,2,2,1,2,2,2,1,1,1,2,1,1,1,1,2,1,1,1,3,1,1,1,1,1,3,1,1,3,3,1,1,2,1,1,1,2,2,1,1,1,1,1,2,1,3,1,1,2,1,1,1,1,1,1,3,2,2,1,1,2,1,2,1,2,2,2,1,1,1,1,1,1,1,1,1,3,1,2,1,2,1,1,1,1,1,1,1,3,1,1,2,1,1,1,2,1,1,3,1,1,1,1,1,1,2,1,2,…	1,1,2,1,1,1,1,1,1,1,1,1,1,1,3,1,1,2,1,1,4,1,1,1,1,1,1,1,1,1,1,1,1,1,1,1,3,1,1,1,1,3,1,1,1,1,2,1,1,3,2,2,1,1,1,1,2,1,2,1,1,1,1,1,1,1,2,1,1,1,1,1,1,1,1,1,2,3,1,1,3,1,3,1,1,1,1,1,1,1,1,2,1,2,1,2,1,3,1,1,1,2,1,3,1,1,2,1,1,1,1,1,1,1,1,2,2,1,5,1,1,1,1,1,1,1,1,1,1,1,1,1,1,1,1,1,1,1,1,1,1,2,1,4,1,1,1,2,1,1,1,1,1,1,1,1,10,1,2,1,1,1,1,1,1,1,1,2,1,1,1,3,1,1,1,1,1,1,15,1,1,1,2,1,1,1,1,1,1,1,1,1,1,1,1,2,2,1,1…		2,5,1,1,1,1,1,1,1,1,1,1,1,1,2,1,1,1,1,1,2,1,1,1,1,1,1,1,1,1,1,1,	4047
I13	165	-0.0144	0	1,1,1,11,1,3,1,1,3,171,1,1,1,1,1,1,1,2,2,1,1,1,1,2,1,1,1,1,1,1,1,2,2,1,1,1,2,2,1,1,1,1,3,1,1,1,1,1,6,1,1,1,1,1,1,1,1,1,1,1,1,1,1,1,1,27,1,2,2,1,1,1,1,1,1,1,1,1,1,1,1,3,10,1,1,1,1,1,1,2,1,2,1,1,2,1,1,1,21,4,1,1,1,1,14,1,2,1,1,1,1,1,1,41,1,1,1,1,2,1,4,1,1,1,2,4,2,1,1,1,3,1,1,1,1,1,1,3,1,1,1,1,1,1,1,2,2,1,4,1,1,1,1,1,55,4,1,1,1,1,1,3,1,1,1,1,1,1,6,2,1,1,65,2,1,1,1,1,1,2,1,1,1,1,1,1,3,3,1,1,1,1,2,1,1…	1,3,1,1,1,1,1,1,1,1,1,1,2,1,1,1,1,2,1,52,1,1,1,1,1,3,1,2,1,1,1,1,2,1,2,1,1,1,1,1,1,1,1,2,1,1,1,1,1,1,64,1,1,2,2,2,1,1,1,1,2,1,1,1,1,1,1,1,1,2,1,1,1,2,1,1,2,1,1,1,1,1,1,1,1,1,1,1,1,1,1,37,1,1,1,1,1,2,1,1,1,1,1,1,1,1,1,1,2,1,1,1,1,1,1,1,1,1,1,2,1,1,1,1,2,1,1,1,2,1,1,1,1,1,1,4,1,1,1,1,1,1,1,1,1,1,2,1,1,1,1,1,1,2,3,1,8,1,1,1,1,1,1,1,39,1,1,1,2,5,1,2,1,1,1,3,1,1,2,2,1,1,1,1,1,1,1,1,1,1,1,1,1,1,1,1,1,	1,1,2,1,1,1,1,1,2,2,2,1,1,1,1,2,2,2,1,1,1,1,1,2,1,2,1,1,1,1,1,1,1,3,1,1,4,1,1,1,1,2,1,1,1,1,1,1,1,1,2,1,1,1,1,1,1,2,1,1,1,2,1,5,1,2,1,1,2,1,1,1,3,1,1,1,1,2,1,1,1,2,3,2,1,2,1,1,1,1,1,2,2,1,2,1,1,1,1,1,1,1,1,1,1,2,1,1,1,2,1,1,4,1,1,3,1,1,1,2,1,3,1,3,2,2,1,1,1,1,3,1,1,1,2,1,1,1,2,1,1,1,1,1,1,2,2,1,1,2,5,1,1,1,2,1,1,1,1,1,3,1,1,2,1,1,1,1,1,3,3,2,2,1,1,1,1,1,1,1,1,1,1,1,1,1,1,1,1,1,1,1,1,1,1,2,1,1,1,1…	1,3,1,1,2,1,1,1,1,1,2,1,4,1,1,1,1,2,1,3,1,1,1,1,1,1,2,2,1,2,1,1,1,2,3,1,1,1,1,1,1,1,1,1,1,2,1,1,1,1,1,1,1,1,1,1,1,1,1,1,1,1,1,2,1,1,3,1,1,2,1,1,1,3,2,1,1,3,1,1,1,3,3,1,3,1,1,1,1,1,1,1,1,3,1,2,1,1,1,1,1,3,1,1,1,1,1,1,1,1,1,1,1,1,1,1,2,1,1,1,1,3,1,1,2,3,1,1,2,1,1,1,1,1,1,2,1,1,1,1,1,2,1,1,1,1,1,1,1,1,1,1,1,1,1,1,2,2,1,1,1,1,5,1,1,1,1,1,1,1,1,1,1,1,1,1,1,1,1,1,2,1,1,2,1,1,1,9,2,1,1,1,2,1,1,1,1,30,1,…	1,	1,1,1,1,1,2,3,2,1,1,1,1,1,1,1,1,2,1,1,1,2,1,1,2,1,2,1,1,2,1,2,1,1,1,1,1,1,1,	3969
I13	180	0.0132	Undetermined	2,1,1,1,2,1,3,1,1,2,7,2,1,1,1,1,1,1,1,1,5,1,1,1,1,2,1,1,1,1,1,1,1,23,4,1,1,19,1,2,1,1,1,25,1,1,2,1,1,1,1,1,1,1,1,1,1,1,1,1,1,3,1,1,1,1,1,1,2,3,1,1,1,1,1,1,2,1,1,1,2,1,1,1,1,1,1,1,3,1,1,1,1,1,1,1,1,1,1,1,2,1,1,1,1,1,1,1,1,1,1,1,1,1,1,2,1,3,1,1,1,1,1,1,1,134,1,1,3,3,5,1,14,1,1,1,1,1,1,6,31,12,17,1,1,1,1,1,1,1,2,1,1,1,1,1,18,19,7,3,1,1,1,1,1,1,7,1,1,1,1,1,1,1,1,1,1,1,1,1,1,1,1,9,1,1,2,1,2,1,1,1,1,1,…	1,1,1,1,2,1,2,1,1,1,2,1,2,1,1,1,7,1,1,1,2,1,1,1,1,1,1,1,1,1,1,1,1,1,1,1,1,1,1,1,1,8,1,1,1,1,1,2,1,1,1,2,1,1,1,1,2,1,3,1,1,1,1,1,1,1,1,1,1,1,1,1,2,1,51,1,1,1,1,1,22,1,1,1,1,54,1,1,1,1,1,1,1,1,1,1,1,1,1,1,1,1,1,1,1,1,2,1,1,1,16,2,1,1,1,1,1,41,1,1,3,1,2,1,21,1,14,1,113,1,1,1,1,1,1,1,1,1,1,1,1,1,1,1,1,55,1,1,24,1,33,1,1,2,1,1,1,1,1,1,1,1,1,1,2,1,1,1,1,1,1,1,1,1,1,12,1,1,1,1,1,1,1,1,1,1,20,1,1,1,1,1,1…	1,3,1,1,1,2,1,1,1,1,1,2,1,3,1,1,1,1,2,1,1,2,1,2,1,1,1,1,1,1,1,1,1,1,1,2,1,1,1,1,1,1,1,4,4,1,1,2,1,1,1,1,1,2,1,2,1,3,1,1,1,2,3,1,1,1,1,1,1,2,1,1,1,1,3,2,4,1,1,1,1,1,1,1,1,1,1,1,1,1,1,1,1,1,2,2,1,1,1,1,1,1,2,1,1,1,1,1,2,1,1,1,3,2,1,1,1,1,1,1,1,1,1,2,1,1,1,1,1,1,3,1,1,2,1,1,2,1,1,1,1,1,2,1,1,1,2,1,1,1,1,1,1,1,1,1,1,2,1,1,2,3,2,1,1,1,1,2,23,1,1,3,1,1,1,3,1,1,2,1,1,1,1,1,1,1,1,1,1,2,1,1,2,1,1,2,1,1,1,…	1,1,1,1,1,1,11,1,1,1,1,1,1,2,1,1,1,1,1,1,1,1,1,1,1,1,2,1,1,1,1,1,1,1,1,1,1,1,5,1,1,27,1,1,1,1,1,1,1,1,1,1,1,1,1,1,1,2,3,1,1,1,2,2,1,7,1,1,1,2,1,1,1,6,1,2,1,1,6,1,1,1,1,1,2,1,1,2,1,1,1,1,1,1,1,1,2,1,1,1,1,1,1,1,2,1,1,1,2,1,2,2,1,20,1,1,3,1,1,1,1,16,1,1,1,1,1,1,2,1,1,1,1,1,1,1,1,1,1,3,9,1,1,1,1,1,2,1,1,1,1,1,1,4,1,1,1,1,1,1,1,1,1,1,4,1,1,1,2,1,1,1,2,1,1,2,2,1,1,1,1,1,1,1,1,1,1,1,1,1,1,3,1,1,1,1,2,1…	1,	1,1,1,1,1,1,1,1,1,1,1,1,1,1,1,1,1,1,1,1,1,1,1,1,1,1,2,1,1,1,1,1,1,1,1,1,1,1,1,1,2,1,1,1,1,1,1,1,	4042
I13	210	-0.2013	0	1,1,1,1,1,1,1,1,1,1,1,9,1,1,8,1,1,1,1,1,1,1,1,5,1,1,1,1,5,4,1,1,1,30,3,1,1,1,1,1,1,1,1,1,1,4,1,1,1,1,1,2,1,1,1,1,1,1,2,1,1,1,1,1,1,136,2,1,2,1,1,1,1,1,1,1,1,33,72,1,1,1,1,1,1,1,3,1,1,1,1,2,1,1,2,1,1,1,1,1,3,1,1,1,1,1,1,1,1,1,3,1,2,1,2,1,3,1,3,5,94,2,1,1,1,1,1,1,1,1,1,2,2,1,1,1,2,2,1,1,1,1,2,1,1,1,1,2,1,2,1,1,3,2,1,1,1,1,1,1,1,1,7,1,1,1,1,1,1,1,3,2,1,1,1,1,1,1,1,1,2,1,1,2,1,1,1,1,1,31,1,1,1,1,1,1,…	38,2,1,1,1,1,1,1,1,1,1,1,2,41,3,39,1,1,1,1,1,1,1,1,1,1,1,1,12,1,1,1,1,1,1,1,2,1,1,2,1,1,1,1,1,2,1,1,3,2,1,10,1,18,2,1,1,1,5,2,1,1,1,4,2,1,1,2,1,1,1,1,1,1,3,1,1,1,1,1,1,1,1,1,1,1,1,1,1,1,1,1,1,1,1,1,1,1,1,1,1,1,1,2,1,28,1,1,1,1,1,1,2,1,1,1,1,1,3,1,1,1,2,1,38,1,1,7,2,1,1,1,84,1,1,1,2,2,1,1,1,1,2,1,1,1,1,1,1,1,1,1,1,1,1,1,14,1,1,1,1,1,1,1,1,1,1,1,1,1,1,1,2,1,2,1,8,1,1,	1,1,1,1,2,1,1,1,1,1,1,1,1,1,1,1,1,1,1,1,2,1,1,2,1,1,1,1,1,1,4,1,1,1,1,1,1,1,2,1,1,1,2,1,1,2,1,1,1,1,1,1,2,1,1,1,4,1,1,2,1,2,1,4,2,1,1,6,1,1,1,1,1,1,2,1,1,1,2,1,2,1,1,3,2,1,1,2,1,1,1,1,1,1,1,1,3,1,1,1,1,1,1,1,1,1,4,2,1,1,1,1,1,1,1,1,1,1,2,1,1,1,3,1,1,9,1,1,1,1,1,1,1,1,2,1,2,2,1,1,2,3,2,2,1,2,1,1,1,2,1,1,1,1,1,1,1,2,3,1,3,1,1,1,1,2,1,1,1,3,1,1,1,1,1,1,1,1,1,1,1,1,1,1,1,1,1,1,1,2,1,2,1,1,3,1,1,5,2,1…	1,1,1,1,3,1,1,1,1,6,2,1,2,1,1,1,1,1,1,1,1,2,1,12,1,1,1,2,1,1,3,1,1,1,2,1,2,3,1,1,1,1,1,4,1,1,2,1,2,1,1,1,2,1,1,3,1,2,1,2,1,3,2,1,1,1,1,1,1,2,1,1,1,2,1,1,1,1,1,1,1,1,1,2,2,1,2,1,1,1,1,4,1,1,1,1,1,1,1,1,1,1,1,2,1,1,1,1,1,1,1,2,1,1,1,1,1,1,1,1,1,1,1,1,3,1,1,1,1,1,1,1,2,1,1,1,1,2,1,1,2,1,1,1,1,2,1,1,1,1,1,1,1,1,1,1,1,1,1,1,1,1,2,2,2,1,2,1,1,1,1,1,1,7,1,1,2,1,1,1,1,2,5,1,1,1,1,1,1,1,1,1,1,2,1,1,1,12,1…		1,1,1,2,2,1,1,1,1,1,2,1,1,1,1,1,1,1,1,1,1,1,1,1,1,1,1,1,1,1,1,1,2,1,1,1,1,1,1,	3960
I13	270	-0.1383	0	1,6,1,2,1,1,1,1,1,1,6,3,1,2,1,1,2,1,6,2,1,1,1,1,2,1,31,1,2,1,1,1,1,1,1,1,1,1,2,2,1,2,1,1,85,1,1,1,1,1,1,1,1,1,1,3,1,1,1,1,1,1,1,13,1,1,1,81,1,1,1,2,1,1,1,25,1,1,3,1,2,1,2,1,1,3,1,1,2,1,1,2,2,1,1,1,2,4,1,1,3,1,1,1,2,1,1,1,12,2,1,1,1,1,1,1,1,1,1,1,1,1,1,1,1,2,4,1,1,1,1,1,1,1,1,1,1,1,1,1,1,1,1,1,1,1,2,2,1,1,1,1,1,1,1,1,2,	17,1,1,1,1,1,2,1,1,22,4,1,1,1,1,1,1,1,1,1,5,1,1,1,1,1,1,1,2,2,1,1,1,1,1,1,1,1,1,1,1,8,3,1,1,1,1,1,1,1,1,3,1,1,1,1,1,2,1,1,2,1,1,1,1,1,1,1,2,1,1,1,1,1,1,1,2,1,1,1,1,1,1,2,1,2,1,2,1,1,2,1,1,2,1,1,1,1,3,1,1,1,1,1,2,1,1,1,17,1,1,1,5,1,	2,1,2,3,2,3,1,1,1,1,1,1,1,2,1,1,1,1,1,1,1,1,1,7,162,1,2,1,1,1,2,1,1,1,1,2,1,5,1,2,2,1,1,1,2,4,1,3,1,1,3,1,1,1,1,2,3,1,1,1,1,2,1,3,1,2,2,1,1,1,1,1,4,1,1,1,1,1,1,2,1,1,2,1,1,1,5,1,2,1,1,1,1,3,4,1,1,1,2,1,4,2,1,1,1,1,1,1,2,1,1,1,1,2,4,1,1,1,4,4,1,1,1,2,1,2,1,1,1,2,2,1,1,1,1,2,2,1,1,1,1,1,1,1,1,1,2,1,1,1,1,1,1,1,1,1,1,2,1,1,1,1,1,1,1,2,2,1,1,1,2,4,1,15,1,2,4,2,2,1,1,1,3,2,1,1,1,2,1,1,1,2,1,1,1,1,1,1,…	1,1,1,1,1,1,1,1,1,2,1,1,1,1,1,1,1,64,2,1,1,1,1,1,1,4,2,1,1,1,1,1,1,1,1,3,1,1,1,1,1,1,1,5,1,1,1,1,1,4,2,2,2,1,1,2,1,1,2,1,1,1,1,1,1,3,1,1,1,1,2,1,1,1,1,2,1,2,1,1,1,1,6,5,1,1,1,1,2,1,1,1,1,4,1,1,1,1,1,1,1,1,1,1,1,4,1,1,3,1,1,15,1,2,1,1,1,1,1,1,1,3,1,1,1,3,1,4,1,1,1,1,4,1,2,1,1,1,1,1,1,1,1,1,2,1,1,1,1,1,1,5,1,1,1,1,2,1,1,1,3,1,1,2,1,1,7,2,2,1,1,3,1,1,1,1,2,2,1,1,3,1,1,1,1,1,1,1,18,2,1,1,1,1,1,1,3,1,…		1,1,1,1,1,1,1,1,1,1,1,1,1,1,1,1,1,1,1,1,1,1,1,1,1,	3974
I13	330	-	-	1,22,1,1,1,1,1,1,2,1,1,7,1,1,1,3,1,1,1,1,1,1,1,1,1,1,1,1,1,1,1,1,2,1,1,1,1,1,3,1,1,1,1,1,1,1,6,1,1,1,2,1,1,43,1,2,1,1,1,1,1,1,2,1,33,1,40,1,1,1,1,2,1,1,1,1,1,2,1,1,1,1,3,7,1,1,1,1,1,1,1,1,1,1,1,1,1,1,1,2,4,4,1,1,2,1,1,1,1,6,1,1,1,1,2,73,1,1,1,1,1,2,1,1,2,1,1,1,1,1,1,1,6,1,1,1,1,1,1,1,1,1,2,2,3,2,1,1,1,1,1,1,1,2,1,1,2,1,1,1,1,1,1,1,1,1,1,3,1,1,1,1,1,2,1,1,1,1,1,1,1,1,1,23,1,1,1,1,1,1,1,3,1,2,1,1,1…	1,3,1,1,1,1,1,1,1,1,1,1,1,1,1,1,1,1,2,1,1,1,1,1,1,1,1,56,1,1,1,2,1,1,1,1,1,1,1,1,1,1,2,1,1,1,1,2,1,1,1,1,1,2,2,1,1,1,1,1,1,1,1,2,3,2,1,1,1,3,1,1,1,1,1,1,1,1,1,1,1,1,1,1,1,1,1,1,1,1,1,1,2,1,2,2,1,2,2,1,1,1,1,1,1,1,3,1,1,1,1,1,1,1,1,1,1,1,1,1,1,2,1,21,1,1,7,1,1,32,1,1,1,1,1,1,1,1,1,1,1,1,1,2,1,1,1,1,1,1,1,14,1,1,1,1,1,2,1,2,1,1,1,1,2,1,1,1,2,1,1,1,1,1,1,2,1,1,1,1,1,1,1,1,1,1,1,1,1,1,1,1,2,3,3,1,1,1…	1,2,1,1,1,2,1,1,1,1,1,3,1,1,1,1,1,1,1,1,3,1,1,1,1,1,2,1,1,1,1,1,1,2,1,1,1,1,1,1,1,1,1,1,2,1,1,2,1,3,2,1,1,1,1,1,1,1,1,1,2,1,1,2,1,1,1,1,1,4,1,1,1,1,1,5,2,1,6,1,1,1,2,1,1,2,1,1,1,1,1,1,6,1,2,1,2,1,1,1,2,2,1,1,5,1,1,1,1,1,1,2,1,1,1,1,1,2,1,1,1,3,1,2,1,1,1,1,1,1,1,1,2,1,1,2,1,4,1,1,1,3,1,1,2,1,1,1,1,1,1,1,1,1,1,1,1,1,1,2,1,1,2,1,2,1,1,1,3,1,1,1,2,1,2,1,4,1,4,16,1,1,1,1,1,1,1,1,2,4,1,4,1,1,1,1,1,1,1,…	1,1,2,1,1,1,1,1,1,1,1,1,1,1,1,3,1,2,1,1,1,2,5,1,1,1,2,1,2,3,1,1,1,2,1,1,1,2,1,1,1,1,1,1,1,1,1,1,1,2,1,1,1,1,1,8,9,1,1,1,1,1,6,1,1,1,1,1,1,1,2,1,2,1,1,2,1,1,1,1,1,2,1,1,1,1,1,1,1,1,1,1,2,4,3,1,1,1,1,1,3,1,1,4,1,1,1,1,1,1,1,1,1,1,3,1,1,1,1,2,2,2,1,2,1,1,1,1,1,2,1,2,1,2,1,1,1,3,2,1,1,1,1,1,1,1,1,2,1,1,2,1,1,1,1,1,1,1,1,1,1,1,1,2,1,5,2,1,1,1,1,1,1,2,1,1,1,1,1,1,1,1,1,1,3,1,2,1,2,2,1,1,1,2,1,1,3,1,2,1…		1,1,1,1,1,1,1,1,1,1,1,1,1,1,1,1,1,1,1,1,1,1,1,1,1,1,2,1,1,1,1,1,1,1,1,1,1,2,1,1,1,1,1,1,1,1,1,1,1,1,1,1,1,1,1,1,1,1,1,1,1,1,1,1,1,1,	3892
I9	1	-	-	1,1,1,1,1,1,1,4,1,3,1,46,1,1,1,5,1,1,1,1,33,1,3,1,4,1,1,1,1,1,1,1,1,1,11,1,1,1,1,1,1,2,1,1,1,1,1,2,1,3,1,1,1,8,2,1,1,3,1,1,1,1,1,1,1,2,1,41,7,1,2,1,1,8,1,3,1,3,1,41,1,2,1,1,1,1,1,2,1,3,1,2,1,2,1,2,1,4,2,1,1,1,3,1,4,11,1,3,1,4,1,1,5,1,1,14,1,2,1,1,1,1,1,1,2,1,1,1,1,2,1,1,3,1,2,2,1,1,1,1,1,1,2,1,1,2,1,1,1,1,2,1,1,1,3,2,1,1,1,1,1,1,1,3,1,6,2,1,1,1,1,3,1,5,1,1,1,2,1,1,1,19,1,4,1,1,1,3,1,1,17,1,1,1,1,…	1,1,1,1,2,1,1,1,2,1,1,1,1,1,2,1,2,2,1,1,1,1,1,1,1,1,1,1,2,1,1,5,3,1,1,1,2,1,1,1,1,1,2,1,1,1,1,1,1,1,3,3,1,5,1,1,3,1,1,1,2,1,1,1,2,1,1,1,1,1,1,2,2,1,1,1,1,1,2,2,1,1,1,1,1,2,1,1,1,1,2,1,1,1,1,1,1,1,1,3,2,4,1,1,1,1,1,3,1,1,1,2,1,1,1,1,3,1,1,1,1,1,1,1,1,3,1,1,1,1,1,1,1,1,1,1,1,1,1,2,1,1,1,1,6,8,1,1,1,1,1,1,3,2,1,1,2,1,1,1,1,2,14,1,1,5,1,2,1,3,1,2,5,1,1,1,2,2,2,1,1,2,1,1,1,1,1,1,1,1,1,2,1,2,2,18,3,1,1…	1,1,1,1,1,1,1,1,1,1,1,1,1,1,2,1,1,1,1,1,1,1,1,2,2,4,2,15,1,1,1,1,1,1,1,1,1,1,2,1,1,2,1,1,1,1,1,1,1,5,1,1,1,1,3,1,1,1,1,1,1,1,1,1,1,1,1,1,1,1,1,1,1,1,1,1,1,1,1,1,1,1,1,1,1,1,3,1,1,1,1,1,1,1,1,1,1,1,1,1,2,1,1,1,1,1,1,1,1,1,1,1,1,1,1,1,1,1,1,1,1,1,22,1,1,2,1,1,1,2,1,1,1,1,6,1,1,1,1,1,1,1,1,1,1,1,1,1,1,1,1,1,1,1,2,1,1,1,1,2,1,1,1,1,1,1,1,1,1,1,1,1,1,1,1,1,1,1,1,2,1,1,1,1,1,1,1,1,1,1,1,1,1,1,7,1,1,1,1…	1,3,1,1,4,1,1,1,1,1,1,1,2,1,1,1,1,1,1,1,1,1,1,1,1,1,1,1,1,1,13,1,1,1,2,1,1,1,1,1,1,1,1,1,1,1,1,1,1,1,1,9,1,2,1,2,1,1,1,1,1,1,1,1,1,1,1,1,1,1,1,1,1,1,1,1,1,1,4,1,3,2,1,1,1,1,1,5,1,1,1,1,1,1,1,3,2,1,22,1,1,1,1,1,2,1,1,1,1,1,1,1,1,1,3,1,1,1,1,1,2,1,1,1,1,1,1,3,1,1,1,1,9,2,3,3,1,1,1,8,2,1,1,1,1,1,2,1,1,3,1,1,2,1,1,1,1,1,1,1,1,1,1,1,1,1,1,1,2,1,1,1,2,1,1,1,1,1,1,1,1,1,1,1,1,2,3,1,1,12,1,1,1,1,1,1,1,1,…	1,1,1,1,1,2,1,1,1,1,	1,1,1,1,1,1,1,1,1,1,1,1,1,1,1,1,1,1,1,1,	4061
I9	7	0.3494	Undetermined	1,1,1,1,1,1,1,1,3,2,1,1,2,1,1,2,2,1,1,1,1,1,1,1,1,1,1,1,1,3,1,2,3,1,1,2,1,1,1,1,1,1,1,1,1,1,1,1,1,1,1,3,1,1,1,1,1,1,3,1,1,1,2,5,3,1,1,1,2,2,1,1,1,2,1,1,3,2,3,1,1,1,1,1,10,1,1,2,1,1,1,2,2,1,1,1,1,1,1,1,6,1,1,17,1,1,1,1,1,6,5,3,1,1,1,1,2,1,2,1,1,2,1,8,1,1,1,2,1,1,1,1,1,2,1,1,2,4,1,1,1,1,3,1,1,1,1,1,1,1,1,9,2,2,1,1,1,1,1,1,3,4,1,1,4,1,5,1,1,1,1,3,7,2,1,1,14,1,2,1,7,1,1,1,1,1,1,1,3,1,1,2,1,1,3,3,1,1,…	2,6,10,1,3,1,1,1,5,1,3,1,2,1,1,1,1,1,1,1,1,1,1,1,1,1,3,2,1,3,1,1,1,1,1,2,1,1,1,1,1,4,6,3,1,1,1,1,1,1,1,1,7,1,1,1,1,1,5,1,1,1,1,4,1,1,1,1,1,26,2,1,1,2,6,1,1,5,1,2,1,1,1,1,1,1,1,1,1,1,7,1,1,1,1,1,2,3,2,2,1,1,1,1,1,1,1,2,1,1,1,1,3,1,17,1,2,1,1,1,1,1,1,1,9,1,1,1,1,10,1,1,1,1,1,3,1,1,1,1,1,3,4,1,3,1,2,2,9,1,5,1,6,1,1,3,1,1,1,1,2,1,1,3,1,1,2,1,1,1,1,2,1,1,1,5,1,6,1,2,1,1,1,1,1,1,1,3,1,1,2,1,1,1,4,2,1,2…	1,1,1,1,1,1,1,1,1,1,1,1,1,4,1,1,1,1,1,1,1,1,1,2,1,1,1,1,1,1,1,1,1,1,1,1,1,1,1,1,2,1,1,1,1,1,1,1,1,1,1,1,1,1,1,1,1,1,1,1,1,1,1,1,1,1,1,1,1,1,1,1,1,1,1,1,1,1,1,1,1,1,1,1,1,1,1,1,1,1,1,1,1,1,1,1,1,1,1,1,1,1,1,1,1,1,1,1,1,1,1,1,1,1,1,1,1,1,2,1,1,1,1,1,1,1,1,1,1,1,1,1,1,1,1,1,1,1,1,1,1,1,1,1,1,1,1,1,1,1,1,1,1,1,2,1,1,1,1,1,1,1,1,1,1,1,1,1,1,1,1,1,1,1,1,1,1,1,1,1,1,1,1,1,1,1,1,1,1,1,1,1,1,1,1,1,1,1,1,1…	1,1,1,1,1,1,1,1,1,1,1,1,1,1,1,1,1,4,1,1,1,1,1,1,1,1,6,1,1,1,3,1,1,1,1,1,1,1,1,1,8,1,1,1,1,1,5,1,1,1,1,1,1,1,1,1,1,1,1,1,1,1,1,1,1,1,1,1,1,1,1,1,1,1,1,1,1,1,1,1,1,2,1,1,1,1,1,1,1,1,1,1,1,1,1,1,1,1,2,1,1,1,1,6,1,1,1,1,1,1,1,1,1,1,1,1,1,1,1,1,1,4,1,1,1,1,1,1,1,1,1,1,1,1,1,7,1,1,1,1,1,1,1,1,1,1,1,1,1,1,1,1,1,1,1,1,1,1,1,1,1,1,1,1,1,1,1,2,1,1,1,1,1,1,1,2,1,1,1,2,1,1,1,1,1,1,1,1,1,1,1,1,1,1,1,1,3,1,1,1…	1,	1,1,1,1,1,1,1,1,1,1,1,1,1,1,1,1,1,1,1,1,1,1,1,1,1,1,1,1,1,1,1,1,1,1,1,1,1,1,1,1,1,1,1,1,1,1,1,1,1,1,1,1,1,1,1,1,1,	4072
I9	14	0.1616	Undetermined	1,1,1,1,1,1,1,1,1,3,1,1,1,1,1,1,1,1,3,20,1,1,2,1,2,1,1,2,5,1,1,1,1,1,5,1,3,1,14,1,1,1,1,1,1,1,120,1,1,3,1,1,1,1,1,1,1,1,1,1,1,1,1,1,1,1,1,1,1,1,1,1,1,1,1,1,1,11,1,1,2,1,1,1,1,1,1,1,3,1,1,2,1,1,1,1,1,16,2,1,1,1,1,1,2,1,5,5,1,1,4,1,1,1,5,1,48,2,1,3,1,1,11,1,1,1,1,1,1,1,2,4,1,2,1,1,1,1,1,1,1,3,1,1,1,1,12,1,1,1,1,1,1,1,1,2,1,2,3,1,1,14,1,1,1,1,1,1,2,1,1,1,1,1,1,1,159,1,1,1,1,1,2,14,2,1,1,1,5,1,5,1,1,…	1,1,1,1,10,1,1,1,2,1,1,2,1,2,1,5,1,2,1,1,1,1,1,1,3,1,3,2,2,1,7,10,1,1,1,1,1,1,1,1,9,4,1,3,1,1,1,1,1,1,3,1,1,4,1,2,1,1,6,1,1,1,1,1,1,1,1,1,1,2,2,1,1,1,2,1,1,1,1,1,2,1,1,1,1,1,1,1,5,2,1,1,1,1,1,1,1,1,1,3,1,1,1,1,6,1,1,1,2,1,1,1,3,1,1,1,1,1,1,2,1,1,1,1,1,45,1,1,1,1,1,1,1,1,1,1,1,1,1,1,3,1,1,11,1,7,1,1,1,1,2,1,2,1,1,1,2,1,1,1,1,1,1,1,1,1,1,6,1,1,1,1,1,1,1,1,1,1,3,1,1,1,5,3,12,2,1,1,4,1,1,1,2,3,1,1,1,…	3,8,1,1,1,1,1,1,1,1,1,1,1,1,1,1,1,1,1,1,1,2,1,1,5,1,2,1,11,1,1,1,1,1,1,1,1,1,1,1,1,1,1,1,1,2,1,1,1,1,1,1,1,1,1,1,1,1,1,1,1,1,1,1,1,1,1,1,1,1,1,1,1,1,1,1,5,1,1,1,1,1,1,2,1,1,1,1,1,1,1,1,1,1,1,1,2,1,1,1,1,1,1,1,1,1,1,1,1,1,1,1,1,2,1,1,1,1,1,1,4,1,1,1,1,1,1,1,1,3,1,1,2,1,1,1,1,1,1,1,1,1,1,1,1,1,1,1,1,1,1,1,3,1,1,1,1,1,3,4,1,1,1,1,1,1,1,1,1,1,1,1,1,1,1,1,1,1,1,1,1,2,1,2,1,1,1,1,1,1,1,1,1,1,1,1,1,1,1,…	1,2,1,1,1,1,1,1,1,1,5,1,1,1,2,1,1,1,1,1,1,1,1,2,1,1,1,1,2,1,2,1,1,1,1,1,1,1,1,1,1,1,2,1,2,1,1,1,1,3,1,1,1,1,1,1,1,1,2,1,1,1,5,1,1,1,1,1,1,1,1,1,1,1,1,1,1,2,1,1,1,1,1,1,1,1,1,1,1,1,1,1,2,1,1,1,1,1,1,2,1,1,1,1,1,1,3,1,1,1,1,1,1,1,1,1,1,1,1,1,1,1,1,1,1,1,2,1,2,5,1,1,1,1,1,1,1,1,1,1,4,1,6,1,1,1,1,1,3,1,1,1,1,1,1,1,4,1,4,1,1,1,1,1,1,1,1,1,2,1,1,1,1,2,1,1,1,1,1,1,2,2,1,1,1,1,1,3,3,1,1,1,1,2,1,4,1,1,1,1…		1,1,1,1,1,1,1,1,1,1,1,1,1,1,1,1,1,	3941
I9	21	0.3773	0	1,1,2,1,15,14,1,12,2,3,1,31,1,1,1,2,1,1,1,19,1,35,1,1,2,1,1,1,1,34,3,7,1,1,1,1,1,2,1,1,72,3,1,90,1,27,1,1,1,1,1,1,24,14,2,1,1,5,1,24,1,1,2,1,69,44,1,1,1,1,1,1,1,1,1,1,1,1,1,1,1,1,1,1,1,1,60,57,1,1,1,1,3,2,1,1,1,1,1,1,2,1,1,1,3,2,28,1,64,1,2,1,1,1,1,1,1,1,4,1,1,2,1,1,1,1,1,1,1,28,1,1,2,1,3,2,1,1,1,1,1,1,1,1,5,1,1,1,1,17,1,1,11,2,1,1,1,1,1,1,1,1,2,1,1,2,1,2,3,3,1,1,1,1,1,3,1,1,1,1,1,1,1,1,1,1,1,2,1…	1,1,1,1,1,1,1,1,1,1,2,1,1,1,1,1,1,1,1,1,1,1,1,50,19,1,74,1,1,51,1,1,1,1,1,7,1,7,1,1,1,1,1,1,1,1,1,1,1,1,1,1,1,1,1,1,1,1,1,2,1,2,1,11,1,1,1,2,1,1,1,1,2,1,1,4,1,1,1,7,1,1,14,5,1,1,1,1,5,1,1,1,2,1,1,27,1,1,1,1,1,1,43,1,1,1,1,6,1,7,1,1,1,1,1,1,1,1,	1,2,1,1,1,2,2,1,1,3,1,1,1,3,1,1,1,1,2,1,2,6,1,1,1,1,1,1,2,1,1,1,1,3,2,1,2,1,1,1,1,1,1,1,1,1,1,1,1,1,1,1,1,2,1,1,1,1,1,2,1,1,3,3,1,1,1,1,1,1,1,1,1,1,1,45,1,1,2,1,1,1,2,1,2,2,1,1,1,4,2,1,1,1,1,21,1,1,1,1,1,1,1,1,2,2,1,1,1,1,2,4,1,1,1,1,1,2,2,1,2,1,2,1,1,2,2,1,1,2,1,3,1,2,2,1,1,1,1,1,2,2,1,1,1,2,2,1,2,1,1,1,1,1,1,2,1,1,1,1,1,1,1,1,1,3,1,1,2,1,2,1,3,1,1,2,1,2,1,1,1,2,1,1,1,1,1,1,2,2,1,1,1,1,1,1,1,1,1…	1,1,1,1,1,7,1,1,1,1,1,1,1,1,1,1,3,3,1,102,1,1,1,1,1,1,1,4,1,1,2,1,1,2,1,1,4,1,1,1,1,1,1,2,1,1,1,1,1,2,1,1,1,4,1,1,2,1,1,1,3,1,1,1,1,1,1,1,1,2,1,1,1,1,1,1,1,1,1,1,1,1,4,1,1,1,2,1,7,2,1,1,2,1,1,1,1,1,1,4,1,1,1,1,2,2,1,1,1,2,1,1,1,1,1,1,1,3,1,1,1,2,1,1,1,1,1,1,3,2,2,1,1,1,1,1,1,1,1,4,6,1,2,1,2,1,1,1,1,1,1,1,34,1,1,1,2,1,1,1,1,1,1,1,1,2,1,1,1,1,1,1,1,1,1,1,1,1,1,1,1,2,1,1,1,1,1,1,1,1,1,2,2,1,1,1,1,1,…	1,	1,1,2,2,1,1,1,1,1,1,1,1,1,1,1,1,2,1,2,1,1,1,1,1,1,1,1,1,1,1,	3922
I9	30	0.2645	0	1,2,1,1,1,1,2,2,2,1,1,1,1,1,2,1,1,1,1,1,1,1,1,1,2,1,1,1,1,3,1,1,1,1,1,1,2,1,1,1,3,2,1,1,3,4,1,207,2,3,1,1,1,1,2,2,110,1,1,1,2,1,1,2,4,1,2,1,2,1,1,1,1,1,1,1,2,106,1,1,1,1,1,2,1,2,2,2,1,3,1,2,1,1,1,2,2,1,1,3,1,1,1,1,1,2,1,1,1,1,6,1,	1,1,1,2,1,1,1,2,2,1,1,8,1,1,2,1,1,1,1,1,2,1,1,1,1,1,1,1,1,1,2,2,1,1,1,1,1,1,1,1,1,2,1,2,1,1,1,1,2,1,1,1,1,1,2,1,1,1,1,1,1,1,1,1,1,3,1,27,1,1,2,2,1,2,1,	1,1,1,1,1,2,1,1,1,1,2,2,1,1,2,2,1,1,1,1,3,3,1,1,2,1,1,1,2,1,2,5,1,1,2,3,1,1,1,1,2,2,1,2,1,2,1,1,1,1,1,1,1,1,2,1,1,1,1,1,3,1,3,1,1,1,5,2,2,1,1,1,1,1,2,2,8,4,3,4,1,1,1,1,2,2,1,1,1,2,1,3,1,1,2,1,1,1,2,1,2,1,1,1,1,2,1,1,1,1,1,1,1,1,1,1,1,2,1,3,1,1,2,1,3,1,2,3,1,1,1,2,1,1,3,3,1,3,2,3,1,1,1,2,1,2,1,1,3,2,1,2,1,1,4,1,2,1,4,2,1,1,3,1,1,1,1,2,1,6,2,2,1,1,2,1,2,1,1,1,2,2,2,3,1,1,1,1,2,1,3,3,1,1,1,1,1,1,1,4…	1,1,1,3,1,1,2,1,1,1,3,1,1,1,1,1,1,6,1,1,1,1,1,1,1,2,4,2,1,1,1,1,2,1,1,1,1,1,340,1,1,1,1,1,1,1,1,3,1,1,3,1,1,1,2,1,1,6,1,1,1,1,1,1,3,1,1,1,1,1,1,1,2,2,1,5,2,1,1,4,1,1,1,1,1,1,1,1,1,1,1,1,1,1,1,1,1,1,1,1,1,1,1,1,1,3,1,1,1,1,1,2,1,2,1,4,1,2,3,1,1,3,2,2,1,3,3,1,1,1,1,1,1,1,1,1,3,2,1,1,1,4,1,1,1,2,1,1,2,1,1,2,1,2,1,2,1,3,1,1,2,2,1,1,1,1,1,1,1,1,1,1,1,4,2,2,1,1,1,1,1,1,1,1,1,1,1,1,2,1,1,1,1,2,1,1,1,1,2…		1,1,1,1,1,1,1,1,1,1,1,1,1,1,1,1,2,1,1,1,1,1,1,2,1,1,1,1,1,1,1,1,1,1,1,1,1,1,1,3,2,1,1,	3184
I9	60	0.0701	1R/1A	1,1,1,1,1,1,2,1,1,4,1,1,1,1,1,1,1,1,1,1,1,1,1,1,1,1,1,1,1,1,2,1,1,1,1,1,1,1,2,1,1,1,1,1,1,1,1,1,1,1,1,1,1,1,1,2,1,1,1,1,1,1,1,1,1,1,1,2,1,1,1,1,1,2,1,1,1,1,1,1,1,1,1,1,1,1,1,1,1,1,	1,1,1,1,1,1,1,1,1,1,1,1,1,1,1,1,1,2,1,1,1,1,1,1,1,1,1,1,1,1,1,1,1,1,1,1,1,1,1,1,1,1,1,1,1,1,1,1,1,1,1,1,1,1,1,1,1,1,1,1,1,1,1,1,1,1,1,1,1,1,1,1,1,1,1,1,1,1,1,1,1,1,1,1,1,1,1,1,1,1,1,1,1,1,1,1,1,1,1,1,1,1,4,1,1,1,1,1,1,5,1,1,1,1,1,1,1,1,1,1,1,1,1,1,1,1,1,1,1,1,1,1,1,1,1,1,1,1,1,1,1,1,1,1,1,1,1,1,1,1,1,1,1,1,1,1,1,1,1,1,1,1,1,1,1,1,1,1,1,1,1,1,1,1,1,1,1,1,1,1,1,	1,1,2,1,1,1,1,1,1,2,1,1,1,1,1,1,1,1,1,1,2,1,1,1,1,1,2,2,1,1,1,1,1,1,1,1,1,1,1,1,1,1,1,1,1,1,1,1,1,1,1,1,1,1,1,1,1,1,1,1,1,1,1,1,1,1,1,1,1,1,1,1,1,1,1,1,1,1,1,2,1,1,1,1,1,1,1,1,1,1,1,1,1,1,1,1,1,1,1,1,1,1,1,1,1,1,2,1,1,1,1,1,1,1,1,1,1,1,2,1,1,1,2,1,1,1,1,1,1,1,2,1,1,2,1,1,1,1,1,1,1,1,1,1,2,1,1,1,1,1,1,1,1,1,1,1,1,1,1,1,1,1,1,1,1,1,2,1,1,1,1,1,1,1,1,1,1,2,1,1,1,1,1,1,1,1,2,1,1,1,1,1,1,1,1,1,1,1,1,1…	1,1,1,1,1,1,1,1,1,1,1,1,1,1,2,1,1,1,1,1,1,1,1,1,1,1,1,1,1,1,1,1,1,1,1,1,1,1,1,1,1,1,1,1,17,1,1,1,1,1,1,1,1,1,1,1,1,1,1,1,1,1,1,1,1,1,1,1,1,1,1,1,1,1,1,1,1,1,2,1,1,1,1,1,1,1,1,1,1,1,1,1,1,1,1,1,1,1,1,2,1,1,1,1,1,1,1,1,1,1,1,2,1,1,1,1,1,1,1,1,1,1,1,1,1,1,1,1,1,1,1,1,1,1,1,1,1,1,1,1,1,1,1,1,1,1,1,1,1,1,1,1,1,1,1,1,1,1,1,1,1,1,1,1,1,1,1,1,1,2,1,1,1,1,1,1,1,1,1,1,1,1,1,1,1,1,1,2,1,1,1,1,1,1,2,1,1,2,1,…		1,1,1,1,1,1,1,1,1,1,1,1,1,1,1,1,2,1,1,1,1,1,1,1,1,1,1,1,1,1,1,1,1,1,1,1,1,1,1,1,1,1,1,1,1,1,1,1,1,1,1,2,1,1,1,1,1,1,1,1,1,1,1,1,1,1,1,1,1,1,1,1,1,1,1,1,1,1,1,1,1,1,1,1,1,1,1,1,1,1,1,1,1,1,1,1,1,1,1,1,1,1,1,1,1,1,1,1,1,1,1,	3949
I9	90	0.0039	0	1,1,1,1,1,1,1,15,1,1,1,1,1,1,1,1,1,1,1,1,1,1,1,4,1,1,1,1,1,1,1,1,1,1,1,1,1,1,1,1,1,1,1,1,1,1,1,1,1,1,1,10,1,1,1,1,1,1,1,1,1,1,1,1,1,1,1,1,1,1,1,1,1,1,1,1,2,1,1,1,1,1,1,1,1,1,1,1,1,1,1,1,1,1,2,1,1,1,1,1,1,1,1,1,1,1,1,1,1,1,1,1,1,1,1,1,1,1,1,1,1,1,	1,1,1,1,1,1,1,1,1,1,1,1,1,1,1,1,1,1,1,1,1,1,1,1,1,1,1,1,1,1,1,1,1,1,1,1,1,1,1,1,1,1,1,1,1,1,1,1,1,1,1,1,1,1,1,1,1,1,1,1,1,1,1,1,1,1,1,1,1,1,1,1,1,1,1,1,1,1,1,1,1,1,1,1,1,1,1,1,1,1,1,1,1,1,1,1,1,1,1,1,1,1,1,1,1,1,1,1,1,1,1,1,1,1,1,1,1,1,1,1,1,1,1,1,1,1,1,1,1,1,1,1,1,1,1,1,1,	1,1,1,1,1,1,1,1,1,1,1,1,1,1,1,1,1,1,1,1,2,1,1,1,1,1,1,1,1,1,1,1,1,1,1,1,1,1,2,1,1,1,1,1,1,1,1,1,1,1,1,1,1,1,1,1,1,1,1,1,1,1,1,1,2,1,1,1,1,1,1,1,1,1,1,1,1,1,1,1,1,1,1,1,1,1,1,1,1,1,1,2,1,1,1,1,1,1,1,1,1,1,2,1,1,2,1,1,1,1,1,1,1,1,1,1,1,1,1,1,1,1,1,1,1,1,1,1,1,1,1,1,1,1,1,1,1,1,1,1,1,1,1,1,1,2,2,3,2,1,1,1,1,1,1,1,1,1,1,1,2,1,1,1,1,1,1,1,1,1,1,1,1,1,1,1,1,2,1,1,1,1,1,1,1,1,1,1,1,1,1,1,1,1,1,1,1,1,1,1…	1,1,1,1,1,1,1,1,1,1,1,1,1,1,1,1,1,1,1,1,1,1,1,1,1,1,1,1,1,1,1,1,1,1,1,1,1,1,1,1,1,1,1,1,1,1,1,1,1,1,1,1,1,1,1,1,1,1,1,1,1,1,1,1,1,1,1,1,1,1,1,1,1,1,1,1,1,1,1,1,1,1,1,1,1,1,1,2,1,1,1,1,1,1,8,1,1,1,1,1,1,1,1,1,1,1,1,1,1,1,1,2,1,1,1,1,1,1,1,1,1,1,1,1,1,1,1,1,1,1,1,1,1,1,1,1,1,1,1,1,1,1,1,1,1,1,1,1,1,1,1,1,1,1,1,1,1,1,1,1,1,1,1,1,1,1,1,1,1,1,1,1,1,1,1,1,1,1,1,1,1,1,1,1,1,1,1,1,1,1,1,1,1,1,1,1,1,1,1,1…	1,	1,1,1,1,1,1,1,1,1,1,1,1,1,1,1,1,1,1,1,1,1,1,1,1,1,1,1,1,1,1,1,1,1,1,1,1,1,1,1,1,1,1,1,1,1,1,1,1,1,1,1,1,1,1,1,1,1,1,1,1,1,1,1,1,1,1,1,1,1,1,1,1,1,1,1,1,1,1,1,1,1,1,1,1,1,1,1,1,1,1,1,1,1,1,1,1,1,1,1,1,1,1,1,1,1,1,1,1,1,1,1,1,1,1,1,1,1,1,1,1,1,1,1,1,1,1,	4098
I9	120	0.1038	0	1,1,1,1,1,2,1,1,1,1,1,4,1,1,1,1,1,1,1,1,1,1,1,1,1,1,1,1,1,1,1,1,1,1,1,1,1,1,1,2,1,1,4,1,1,1,1,1,2,1,1,1,1,1,1,1,1,1,1,1,1,	1,1,1,2,1,1,1,1,1,1,1,1,1,1,1,1,1,1,1,1,1,1,1,1,1,1,1,1,1,1,1,1,1,1,1,1,1,1,1,1,1,1,1,1,1,1,1,1,1,1,1,1,1,1,1,1,1,1,1,1,1,1,1,1,1,1,1,1,1,1,1,1,1,1,1,1,1,1,1,1,1,1,1,1,1,1,1,1,1,1,1,1,1,1,1,1,1,1,1,1,1,1,1,1,1,1,1,1,1,1,1,1,1,1,	1,1,1,1,1,1,1,1,1,1,1,1,2,1,1,1,1,1,1,1,1,1,1,1,1,1,1,1,1,1,1,1,1,1,1,1,1,1,1,1,1,1,2,1,1,1,1,1,1,1,2,1,1,1,1,2,1,1,1,1,1,1,1,1,1,1,1,1,1,2,1,1,1,1,2,1,1,1,1,1,1,1,1,1,1,1,1,2,1,1,1,1,1,1,1,1,1,1,1,1,1,1,1,1,1,1,1,1,1,1,1,1,1,1,1,1,1,1,1,1,1,1,1,1,1,1,1,1,1,1,1,1,1,1,1,1,1,1,1,1,1,1,1,1,1,1,1,1,1,1,1,1,1,1,1,1,1,1,1,1,1,1,1,1,1,1,1,1,1,1,1,1,1,1,1,1,1,1,1,1,1,1,1,1,1,1,1,1,1,2,1,1,1,1,1,1,1,1,1,1…	2,1,1,1,1,1,1,1,1,3,1,1,1,1,1,1,1,2,1,1,1,1,1,1,1,1,1,1,1,1,1,1,1,1,1,1,1,1,1,1,1,1,1,1,1,1,1,1,1,1,1,1,1,1,1,1,1,1,1,1,1,1,1,1,1,2,1,1,1,1,1,1,1,1,1,1,1,1,1,1,1,1,1,1,1,1,1,1,1,1,1,1,1,1,1,1,1,1,1,1,1,1,1,1,1,1,1,1,1,1,1,1,1,1,1,1,1,1,1,1,1,1,1,1,1,1,1,1,1,1,1,1,1,1,1,1,1,1,1,1,1,1,1,1,1,1,1,1,1,1,1,1,1,1,2,1,1,1,1,1,1,1,1,1,1,1,1,1,1,1,1,1,1,1,1,1,1,1,1,1,1,1,1,2,1,1,1,1,1,1,1,1,1,1,1,1,1,1,1,1…		1,1,1,1,1,1,1,1,1,1,1,1,1,1,1,1,1,1,1,1,1,1,1,1,1,1,1,1,1,1,1,1,1,1,1,1,1,1,1,1,1,1,1,1,1,1,1,1,1,1,1,1,1,1,1,1,1,1,1,1,1,1,1,1,1,1,1,1,1,1,1,1,2,1,1,1,	3957
I9	150	0.0841	0	1,1,1,2,1,1,1,1,1,1,1,1,1,1,1,1,1,1,1,1,1,1,1,1,1,1,1,1,1,1,1,1,1,1,1,1,1,1,1,1,1,1,1,1,1,1,1,1,1,1,1,1,1,1,1,1,1,1,1,1,1,1,1,1,2,1,1,1,1,1,1,1,1,1,1,1,1,2,1,1,2,1,1,1,	1,1,1,1,1,1,1,1,1,1,1,1,1,1,1,1,1,1,1,1,1,1,1,1,1,1,1,1,1,1,1,1,1,1,1,1,1,1,1,1,1,1,1,1,1,1,1,1,1,1,1,1,1,1,1,1,1,1,1,1,1,1,1,1,1,1,1,1,1,1,1,1,1,1,1,1,1,1,1,1,1,2,1,1,1,1,2,1,1,1,1,1,1,1,1,1,1,1,1,1,2,1,1,1,1,1,1,1,1,1,1,1,1,1,1,	1,1,1,1,1,1,1,1,1,1,1,1,1,1,2,1,1,1,1,1,1,1,1,1,1,1,1,1,1,1,1,1,1,1,1,1,1,1,1,1,1,1,1,1,1,1,1,1,1,1,1,1,1,1,1,1,1,1,2,1,1,1,2,1,1,2,1,1,2,1,1,1,1,1,1,1,1,1,1,1,1,1,1,1,1,1,1,1,3,1,1,1,1,1,1,1,1,1,1,1,1,1,1,1,1,1,1,1,1,1,1,1,1,1,1,1,1,1,2,1,2,1,1,1,1,1,1,1,1,1,1,1,1,1,1,1,1,1,1,1,1,1,1,1,1,1,1,1,1,1,1,1,1,1,1,2,1,1,1,1,1,1,1,1,1,1,1,1,1,1,1,1,1,2,1,1,1,1,1,1,1,1,1,1,1,1,1,1,1,1,1,1,1,1,1,1,1,1,1,1…	1,1,1,1,1,1,1,1,1,1,1,1,1,1,1,1,1,1,1,1,1,1,2,1,1,1,1,1,1,1,1,1,1,1,1,1,1,1,1,1,1,1,1,1,1,1,1,1,1,1,1,1,1,1,1,1,1,1,1,1,1,1,1,1,1,1,1,1,2,1,1,1,1,1,1,1,1,1,1,1,1,1,1,1,1,1,1,1,1,1,1,1,1,1,1,1,1,1,1,1,1,1,1,1,2,1,1,1,1,1,1,1,1,1,1,1,2,1,1,1,1,1,1,1,1,1,1,1,1,1,1,1,1,1,1,1,1,1,1,1,1,1,1,2,2,1,1,1,1,1,1,1,1,1,1,1,1,1,1,1,1,1,1,1,1,1,1,1,1,1,1,1,1,1,1,1,1,1,1,1,1,1,1,1,1,1,1,1,1,1,1,1,1,1,1,1,1,1,1,1…		1,1,1,1,1,1,1,1,1,1,1,1,1,1,1,1,1,1,1,1,1,1,1,1,1,1,1,1,1,1,1,1,1,1,1,1,1,1,1,1,1,1,1,1,1,1,1,1,1,1,1,1,1,1,1,1,1,1,1,1,1,1,1,1,1,1,1,1,1,1,1,1,1,1,1,	3987
I9	165	-0.0637	0	1,1,1,1,1,1,1,1,1,1,1,1,2,1,1,1,1,2,1,1,1,1,1,1,1,1,1,1,1,1,1,1,1,1,1,2,1,1,1,1,1,1,1,1,1,15,1,1,1,1,1,1,1,1,1,1,1,1,1,1,1,2,1,1,4,1,2,1,1,3,1,1,1,1,1,1,1,2,1,1,1,1,1,1,1,1,1,7,1,1,1,1,1,2,1,1,4,2,1,1,1,1,1,1,1,1,1,1,1,1,1,1,1,1,1,1,	7,1,1,1,1,1,1,1,1,1,1,1,1,16,1,1,1,1,1,1,1,1,1,1,1,1,1,1,1,1,2,1,1,1,1,1,1,1,3,1,2,1,1,1,1,1,1,1,1,1,1,1,1,1,1,1,1,1,1,1,1,1,1,1,2,1,1,1,8,1,1,1,1,1,1,1,1,1,1,1,1,1,1,1,1,1,1,9,1,1,2,1,1,1,18,1,1,3,1,1,1,1,1,1,1,1,1,1,1,1,1,1,1,1,1,1,1,1,1,1,1,1,6,1,1,1,3,1,1,1,1,1,	1,1,1,1,1,1,1,1,1,1,1,1,1,1,1,1,2,1,1,1,1,1,1,1,1,1,1,1,1,1,1,1,1,1,1,1,1,1,1,1,1,1,1,1,1,1,1,1,1,1,1,1,3,1,1,1,1,1,1,1,1,1,1,1,1,1,1,1,1,1,1,1,1,1,1,1,1,1,1,1,1,1,1,1,1,1,1,1,1,1,1,1,2,1,1,1,1,1,1,1,1,1,1,1,1,1,1,1,1,1,1,1,1,1,1,1,1,1,1,1,1,1,1,1,1,1,1,1,1,1,1,1,1,1,1,1,1,2,1,1,1,1,1,1,1,1,1,1,1,1,1,1,1,1,1,1,1,1,1,2,11,1,1,1,1,1,1,1,1,1,1,1,1,1,1,1,1,1,1,1,1,1,1,1,1,1,1,1,1,1,1,1,1,1,1,1,1,1,1,…	1,1,1,2,1,1,1,1,1,1,1,1,1,1,1,1,1,1,1,1,1,1,1,1,1,1,1,1,1,1,1,1,1,1,1,2,1,1,1,1,1,1,1,1,1,1,1,1,1,1,1,1,1,1,1,1,1,1,1,1,1,1,1,1,1,1,1,1,1,1,1,1,1,1,1,1,1,1,1,1,1,1,1,1,1,1,1,1,1,1,1,1,2,1,1,1,1,1,1,1,1,1,1,1,1,1,1,1,1,1,1,1,1,1,1,1,1,1,1,1,1,1,1,1,1,1,1,1,1,1,1,1,1,1,1,1,1,1,1,1,1,1,1,1,1,1,2,1,1,1,1,1,1,1,1,1,1,1,1,1,1,1,1,1,1,1,1,1,1,1,1,1,1,1,1,1,1,1,2,1,2,1,1,1,1,1,1,1,1,1,1,1,1,1,1,1,1,1,1,1…		1,1,1,1,1,1,1,1,1,1,1,1,1,1,1,1,1,1,1,1,1,1,1,1,1,1,1,1,2,1,1,1,1,1,1,1,1,1,1,1,1,1,1,1,1,1,1,1,1,1,1,1,1,1,1,1,1,1,1,1,1,1,1,1,1,1,1,1,1,1,1,1,1,1,1,	3964
I9	300	1.7509	0	1,1,1,1,1,2,1,1,4,2,1,1,1,2,2,1,4,1,1,1,2,1,1,1,1,7,1,3,1,1,2,1,1,1,1,6,1,1,1,1,1,3,4,2,1,1,1,1,1,4,1,3,2,3,1,2,1,1,1,2,6,1,3,1,6,1,1,5,1,1,1,8,1,3,1,1,1,1,1,4,1,1,1,1,1,1,1,1,1,5,1,1,4,2,4,1,2,2,1,1,1,2,2,1,1,2,1,2,2,1,1,1,1,4,1,1,1,1,1,5,1,1,1,1,1,1,2,3,1,1,1,24,1,1,1,1,1,1,1,1,1,1,1,1,5,1,2,1,1,14,1,1,1,1,2,6,2,4,1,8,1,1,1,1,1,1,1,1,4,1,2,1,1,2,1,5,1,1,1,2,1,1,1,4,3,1,1,2,2,1,1,1,2,1,1,4,1,5,1…	1,4,1,1,1,1,3,2,1,1,1,1,6,2,1,4,1,3,1,3,1,1,1,1,1,1,4,1,1,1,2,1,1,1,1,2,1,3,1,1,1,1,1,1,1,1,1,1,1,1,1,1,1,3,1,1,1,1,6,1,1,1,4,2,1,1,1,8,6,1,1,1,1,5,1,1,8,2,1,1,1,1,1,1,9,1,1,1,1,1,1,1,5,8,3,1,1,1,4,1,1,1,1,1,1,1,1,1,34,1,1,1,1,6,3,1,1,1,1,1,1,1,2,1,5,1,2,1,3,1,1,1,1,1,3,8,2,1,1,4,1,3,1,1,2,4,3,1,1,1,1,1,2,8,1,1,1,1,1,1,5,11,1,1,2,1,1,8,1,1,1,2,1,17,5,1,2,3,1,1,1,1,1,1,1,1,1,4,1,1,1,2,5,2,1,1,1,1,…	1,1,1,1,1,1,1,1,1,1,1,1,1,1,1,1,1,1,1,1,1,1,1,1,1,1,1,1,1,1,1,1,1,1,1,1,2,1,1,1,1,1,1,1,1,1,1,1,1,1,1,1,2,1,1,1,1,1,1,1,1,1,1,2,1,1,1,1,1,1,1,1,1,1,1,1,1,1,1,1,1,1,1,1,1,1,1,1,1,1,1,1,1,1,1,1,1,1,1,1,1,1,1,1,1,3,1,1,1,1,1,1,1,1,1,1,1,1,1,1,1,1,1,1,1,1,1,2,1,1,2,1,1,1,1,1,1,1,1,1,1,1,1,1,1,1,1,1,1,1,1,1,1,1,1,1,1,1,1,1,1,1,1,1,1,1,1,1,1,1,1,1,1,1,1,1,1,2,1,1,1,1,1,1,1,1,1,1,1,1,1,1,1,1,1,1,1,1,1,1…	1,1,1,1,1,1,1,1,1,1,1,1,1,1,1,1,1,1,1,1,1,1,1,1,1,1,1,1,1,1,2,1,1,1,1,1,1,1,3,3,1,1,1,2,1,1,1,1,1,1,1,1,1,1,1,1,1,3,1,1,1,1,2,1,1,1,1,1,1,1,1,1,1,1,1,1,1,2,1,2,1,1,1,1,1,1,1,1,1,1,1,1,1,1,1,1,1,1,1,1,1,1,1,1,1,1,1,1,1,1,1,1,1,1,1,1,1,1,1,1,1,1,9,1,1,1,1,1,1,1,1,1,1,1,1,1,1,1,1,1,1,1,1,1,1,1,1,1,1,1,1,1,1,1,2,1,1,1,1,1,1,1,1,1,1,1,1,1,1,1,1,1,1,1,1,1,1,1,1,1,1,1,3,1,1,4,1,1,1,1,1,1,1,1,1,1,1,1,1,5…	1,	1,1,1,1,1,1,1,1,1,1,1,1,1,1,1,1,1,1,1,1,1,1,1,1,1,1,1,1,1,1,1,	3924
I9	360	0.1399	2R/3A	3,1,1,4,2,1,2,1,2,1,1,1,1,1,2,1,2,1,1,1,1,1,1,2,1,1,2,1,2,6,1,1,3,1,2,1,1,1,1,3,1,1,1,1,3,1,1,1,1,1,1,1,1,1,1,2,2,1,1,1,1,1,2,3,1,1,1,1,3,1,1,1,1,1,1,3,2,	1,1,1,1,3,1,1,1,1,1,1,2,2,1,1,1,1,1,1,2,1,1,1,1,1,1,2,1,1,1,2,1,1,2,1,1,1,1,4,1,1,1,1,19,1,3,1,1,1,1,1,1,1,1,1,2,1,1,1,1,2,1,1,1,1,1,38,1,1,3,1,1,2,1,2,1,1,1,3,1,1,1,1,1,1,1,1,1,2,1,1,1,1,2,	2,1,3,1,1,1,2,6,1,1,1,1,1,2,1,1,2,4,1,2,1,1,4,1,4,1,3,1,1,1,1,1,1,2,1,1,9,1,1,1,2,2,1,1,1,2,1,3,1,1,1,2,1,1,1,9,2,1,1,2,3,3,1,1,1,2,1,2,1,1,1,1,2,5,1,1,1,2,1,2,1,3,1,2,1,1,2,1,2,4,1,1,1,1,2,1,2,1,1,2,1,3,2,1,6,1,1,1,1,1,1,3,1,1,1,1,1,1,1,1,1,1,1,2,1,4,1,1,1,2,1,3,1,2,1,1,1,3,1,2,1,1,1,2,2,1,1,1,4,1,4,3,2,1,2,1,1,1,1,1,3,1,1,1,2,1,1,1,1,1,1,2,2,2,2,3,1,1,1,1,1,1,1,1,1,3,1,1,1,1,4,1,1,1,1,1,1,2,4,2…	1,1,1,2,3,2,1,1,1,2,2,1,1,1,1,1,3,1,1,2,2,1,1,1,1,1,1,1,1,2,1,1,1,1,1,3,1,1,1,1,2,1,2,1,1,1,1,1,1,1,1,1,2,1,1,1,2,2,3,1,1,2,1,1,1,2,1,1,1,1,2,2,1,3,2,1,1,3,2,1,1,1,1,1,1,1,1,1,1,1,1,2,1,1,2,4,2,1,1,1,1,1,1,1,1,1,1,1,3,1,1,1,1,2,1,1,1,2,1,3,2,1,1,2,1,1,1,2,1,1,3,1,4,1,1,1,1,6,1,1,1,1,3,1,1,2,1,1,3,1,1,1,4,1,1,3,1,1,1,2,2,2,7,1,1,1,2,1,2,1,4,1,1,2,1,1,2,2,1,1,1,3,1,4,2,1,1,1,1,1,1,1,1,1,1,2,1,1,1,2…		1,1,2,1,1,2,1,1,1,1,1,1,1,1,1,1,1,1,1,1,1,1,2,1,1,2,1,1,1,1,1,1,1,2,1,1,1,1,1,	1808
I9	375	-0.0311	Undetermined	5,1,1,14,1,9,18,1,1,8,8,1,53,2,1,2,1,11,1,7,1,1,78,2,1,3,45,1,1,1,2,4,18,38,1,1,1,1,1,1,2,2,1,1,2,1,13,1,1,1,1,14,1,1,1,3,1,1,52,1,1,1,1,1,1,7,15,1,1,1,1,1,1,1,1,1,1,1,3,2,1,1,27,1,1,1,2,8,19,3,1,5,2,1,5,8,1,6,11,2,1,49,1,2,31,1,1,1,1,1,1,1,1,12,1,1,3,1,3,1,1,1,1,1,1,1,2,1,1,17,1,11,1,2,1,1,1,19,1,1,7,1,5,1,1,1,46,15,1,1,1,3,4,1,1,1,1,1,1,1,1,1,1,1,1,1,1,2,1,1,1,1,20,23,1,1,1,11,6,10,1,1,28,1,1,1…	3,1,1,1,1,3,1,1,1,1,1,4,13,1,40,1,1,4,1,1,4,1,1,1,1,1,7,1,1,16,86,42,1,1,1,1,1,1,1,1,1,1,2,1,1,1,1,1,1,1,1,1,1,1,1,1,24,3,23,11,1,1,1,1,1,1,1,14,2,1,1,1,1,1,1,1,1,1,1,1,1,1,1,11,1,1,2,1,1,1,1,1,	1,1,1,1,1,1,1,1,1,1,1,9,1,1,1,1,1,1,1,2,2,1,1,1,1,2,1,1,1,1,1,1,1,1,1,1,1,1,1,1,5,24,1,1,1,2,1,67,1,1,1,32,1,1,2,1,1,3,2,1,1,1,1,1,1,1,1,2,1,1,1,1,1,1,1,1,1,1,1,2,9,1,1,1,1,1,1,1,1,1,1,1,1,1,1,1,1,1,1,1,1,2,1,1,1,1,1,1,1,1,1,1,1,1,2,1,2,6,1,1,1,1,1,1,1,2,1,1,1,1,3,1,1,1,1,1,1,14,1,1,1,1,46,10,1,1,1,1,1,1,1,1,2,1,1,1,1,1,1,4,1,37,2,1,1,1,1,24,2,1,1,1,2,1,1,1,1,1,1,1,1,1,1,1,1,1,1,2,1,1,1,1,1,1,1,1…	1,27,1,1,1,1,1,1,2,1,17,1,1,1,1,1,2,1,4,1,1,1,1,1,2,9,24,1,1,1,1,1,1,1,1,1,1,3,1,1,1,1,1,15,1,1,1,1,1,1,1,1,1,1,1,1,1,1,1,1,1,1,1,1,1,1,1,4,1,3,20,1,1,1,1,10,1,1,1,1,1,4,13,16,1,1,1,1,1,1,1,1,1,1,1,1,14,1,2,1,1,1,1,1,1,1,1,1,1,1,1,1,1,1,1,4,2,1,37,1,49,1,1,1,1,70,1,1,1,1,1,1,1,1,2,4,1,44,1,3,1,46,1,1,9,1,1,3,1,1,26,1,3,1,1,1,1,1,60,1,1,3,14,1,25,1,3,1,1,23,30,1,8,31,1,1,1,1,1,1,1,1,1,1,63,4,1,2,1…		1,1,1,1,1,1,1,1,1,1,1,1,1,1,1,1,1,1,1,1,	3967
I14	1	2.9729	Undetermined	1,1,2,1,1,1,1,1,1,2,1,1,1,1,1,1,1,1,1,1,1,1,2,1,6,3,6,1,1,2,2,1,1,1,16,1,1,1,1,1,1,2,2,1,1,2,1,1,1,1,1,1,1,1,1,1,1,1,1,1,1,1,1,1,1,4,1,1,1,2,2,1,1,1,3,5,1,1,1,1,1,3,1,1,1,1,9,1,1,1,1,1,2,1,1,1,1,1,1,58,1,3,1,1,3,1,1,1,1,1,1,1,2,1,1,1,1,1,1,1,2,1,1,1,2,1,1,1,1,1,1,1,1,1,1,1,4,1,2,1,1,1,1,1,1,2,2,1,1,1,1,2,2,1,6,1,1,1,1,1,1,1,1,3,1,3,1,1,1,2,1,1,1,2,1,1,1,1,1,1,2,2,1,6,2,1,1,1,1,3,2,1,1,1,2,1,1,1,1…	2,2,7,1,1,1,2,1,1,1,2,1,2,3,1,1,1,1,1,2,3,5,1,1,1,1,1,1,2,1,1,1,1,1,1,1,1,1,3,2,1,5,1,1,1,2,1,2,1,1,1,4,1,1,2,3,1,1,1,1,1,1,1,1,1,1,1,1,2,2,1,1,3,1,1,1,1,3,1,2,1,2,8,1,1,1,1,1,1,1,1,1,1,2,2,1,1,1,1,2,1,3,1,2,1,1,1,4,1,1,1,1,3,1,1,1,3,1,1,1,1,3,1,1,1,1,1,1,1,2,2,1,1,4,1,1,1,1,1,5,1,1,1,1,1,1,1,1,1,3,3,1,1,3,1,1,4,1,10,1,2,1,1,9,2,3,1,1,2,1,2,1,2,1,1,1,1,1,1,2,1,2,1,1,1,1,1,1,1,1,6,1,1,1,6,1,2,3,1,…	1,1,1,1,1,1,1,1,1,1,1,1,1,1,1,1,1,5,1,1,1,1,1,1,1,1,1,1,1,1,1,1,1,1,1,1,1,1,1,1,1,1,1,1,1,1,1,1,2,1,1,1,1,1,1,1,2,1,1,1,1,1,1,1,1,1,1,1,1,1,1,1,1,1,1,1,1,1,1,1,1,2,1,1,1,1,1,1,1,1,1,1,1,1,1,2,1,1,1,1,1,1,1,1,5,1,1,1,1,1,1,1,1,1,1,1,1,1,1,1,1,6,1,1,1,1,1,1,1,1,1,1,1,1,1,1,1,1,1,1,1,1,1,1,1,1,1,1,1,1,1,1,1,1,1,3,2,1,1,1,1,1,1,1,1,1,1,1,1,1,1,1,1,1,1,1,1,1,1,1,1,1,1,1,1,1,1,1,1,1,2,1,1,1,1,1,1,1,1,1…	1,1,9,1,1,1,1,4,1,1,1,1,1,1,1,1,10,1,1,1,1,1,1,1,13,1,1,1,7,1,1,1,1,1,1,1,1,1,1,1,1,4,1,1,1,1,1,1,3,1,4,1,5,1,1,1,1,1,1,1,1,1,1,1,1,1,2,1,1,4,1,25,1,1,3,2,1,1,3,1,1,4,1,1,1,1,1,1,1,19,1,1,1,1,1,1,1,1,1,3,1,1,1,2,8,1,2,1,1,1,3,1,1,1,1,1,2,1,1,2,2,3,1,1,1,1,1,5,1,1,1,1,1,1,1,1,1,8,1,1,1,1,1,1,1,1,1,1,1,1,1,1,1,1,8,1,1,2,1,1,1,1,1,1,1,1,1,1,1,1,1,1,1,5,1,1,1,1,1,1,1,1,1,1,1,1,1,1,1,1,1,1,1,1,1,1,3,1…	1,1,1,	1,1,1,1,1,1,1,1,1,1,1,1,1,1,1,1,1,1,1,1,2,1,1,1,1,1,1,1,1,1,1,1,1,1,	4027
I14	7	0.0320	Undetermined	1,1,1,4,13,1,1,2,1,1,1,1,1,1,1,1,3,2,1,1,4,1,1,6,12,2,1,2,1,1,1,1,1,1,1,1,1,1,5,1,1,2,1,1,1,1,1,4,1,1,13,2,1,1,1,1,15,1,3,1,1,1,1,1,1,1,1,1,1,1,1,1,1,1,1,39,1,1,3,1,1,1,1,2,1,1,1,2,10,1,1,10,1,1,3,2,1,1,2,1,1,1,2,1,1,1,1,1,1,1,8,1,4,1,1,1,1,1,2,1,1,1,1,1,1,1,1,1,1,1,1,2,4,11,1,4,1,1,5,1,1,1,9,1,1,1,1,1,1,1,1,1,1,3,1,1,1,1,1,1,1,2,10,3,2,1,1,2,3,1,1,1,1,2,1,1,1,1,8,1,	2,1,60,1,1,1,1,1,1,1,1,1,2,1,1,1,1,1,7,1,1,1,1,1,1,1,1,1,1,1,1,1,1,21,1,1,1,1,1,1,8,2,1,1,5,1,1,1,1,1,2,1,1,1,1,1,1,1,1,1,1,1,1,2,1,1,6,1,1,1,1,1,1,2,1,1,1,1,1,1,1,1,1,1,1,1,1,1,1,1,1,1,4,1,1,1,1,1,3,8,1,1,1,1,1,1,1,1,1,1,1,1,10,1,1,1,1,1,1,5,1,1,1,1,3,1,1,1,1,1,1,1,1,2,1,1,3,1,1,16,1,1,1,1,1,1,1,2,1,1,1,2,1,1,1,1,1,1,1,4,7,1,1,1,1,1,1,1,1,4,1,1,1,1,	1,1,1,2,1,1,1,1,1,1,1,1,1,1,1,1,1,1,1,1,1,1,1,1,1,1,1,1,1,1,1,1,1,1,1,1,1,1,1,1,1,1,1,1,1,1,1,1,2,2,17,1,1,1,1,1,1,1,1,1,1,1,1,1,1,1,1,1,1,1,2,1,1,1,1,1,1,1,1,1,2,1,1,1,1,1,1,1,2,1,1,1,1,1,1,1,1,1,1,1,1,1,1,1,1,1,11,1,1,1,1,2,1,1,1,1,1,1,1,2,1,1,3,1,1,1,1,1,1,1,3,1,1,1,1,2,1,1,1,1,1,1,1,1,2,1,1,1,1,1,1,1,1,1,1,1,1,1,1,1,1,1,1,1,1,1,1,1,1,1,1,1,1,1,1,1,1,1,1,1,1,1,1,1,1,2,1,1,1,1,1,2,1,1,1,1,1,1,1…	1,1,1,1,1,1,1,3,2,1,1,1,1,1,1,2,1,1,1,1,1,1,1,1,1,1,1,2,2,1,1,1,1,1,3,1,1,4,1,1,1,46,1,1,1,11,1,1,1,1,2,1,1,1,1,1,2,1,1,1,1,1,1,1,1,1,2,1,1,1,1,1,1,1,1,1,1,1,5,1,1,1,1,1,1,1,1,1,1,1,1,1,1,1,1,1,1,1,1,1,1,1,1,1,1,1,1,1,1,1,1,3,1,2,1,1,1,1,1,1,1,1,1,1,1,1,1,1,1,1,1,1,1,1,1,1,1,1,1,1,1,1,1,1,1,1,1,1,1,1,1,1,1,1,1,1,1,1,1,1,1,1,1,1,1,2,1,1,1,1,1,1,1,1,1,1,1,1,1,2,1,1,1,1,1,2,1,1,1,1,1,1,1,1,1,1,2,1,2…		1,1,1,1,1,1,1,1,1,1,1,1,1,1,1,1,1,1,2,1,1,1,1,1,1,1,1,1,1,1,1,1,1,1,1,1,1,1,1,1,1,1,1,1,1,1,1,1,1,1,1,2,1,1,1,1,1,1,1,1,1,1,1,1,1,	4141
I14	14	0.0612	0	1,1,1,1,5,9,1,3,1,1,4,1,1,1,1,1,2,1,1,1,3,1,4,1,1,3,1,1,2,5,1,2,2,3,1,2,1,9,1,1,1,1,1,1,1,1,1,1,10,1,4,3,7,1,1,1,1,3,1,1,1,1,1,1,1,1,1,1,2,2,1,4,2,2,1,1,1,1,5,4,1,4,1,1,1,3,2,1,2,2,1,11,6,1,3,1,5,2,1,1,1,1,1,2,1,1,1,1,1,1,4,2,1,2,1,1,1,1,3,1,1,1,2,4,1,1,7,2,3,18,1,2,1,1,1,2,1,1,1,2,7,1,1,1,1,1,1,1,1,4,1,1,7,2,1,1,1,1,2,1,1,1,1,1,1,1,1,1,1,3,7,1,1,1,2,1,2,1,1,1,1,1,6,1,8,1,1,2,2,1,1,1,	2,2,1,1,1,4,1,1,1,1,1,1,1,1,1,1,1,2,1,1,1,1,1,2,5,1,3,1,1,1,1,1,20,1,1,1,1,1,1,1,4,1,1,2,1,1,1,1,1,1,1,1,1,2,1,3,9,1,1,1,1,1,1,3,1,1,1,1,1,1,1,1,1,1,2,1,1,1,1,1,1,1,1,1,7,1,1,1,1,1,1,1,1,1,1,1,1,1,1,1,1,1,1,3,1,1,1,17,1,2,1,1,1,1,1,7,1,1,1,2,1,4,2,2,1,4,2,1,2,1,1,1,2,1,5,3,1,1,1,1,1,1,1,1,4,1,1,3,1,1,1,1,2,1,1,2,1,1,6,1,1,1,1,1,1,1,1,1,1,1,3,1,1,1,1,3,1,1,1,1,1,1,1,1,1,4,1,2,1,1,1,1,1,1,1,1,1,1,1…	1,1,1,1,1,2,1,1,1,1,1,1,1,1,1,1,1,1,1,1,1,1,1,1,1,6,1,1,1,1,1,1,1,1,1,1,1,1,1,1,1,1,2,1,3,1,2,1,7,1,1,1,1,1,1,1,1,1,1,1,1,1,1,1,1,1,1,1,1,1,1,1,1,1,1,1,1,2,1,1,1,1,1,1,1,1,1,1,1,1,1,1,1,1,1,1,3,1,1,1,1,1,1,1,1,1,1,1,1,2,1,1,1,1,1,1,2,1,1,1,1,2,1,2,2,1,1,1,1,1,1,1,1,1,1,1,1,1,1,3,1,1,1,1,1,1,1,1,1,1,1,1,1,1,1,1,1,1,1,2,1,1,1,1,1,1,1,1,1,1,1,1,1,1,1,1,1,1,2,1,1,1,1,1,1,1,1,1,1,1,1,1,1,1,1,1,1,1,1,1…	1,2,1,1,1,1,1,2,1,1,1,1,1,1,1,1,2,1,1,11,2,2,1,1,1,1,1,1,1,1,7,1,5,1,1,1,1,4,1,1,1,1,2,1,1,2,1,1,1,1,1,1,1,1,1,1,1,1,1,1,1,1,1,1,1,1,1,1,1,1,1,1,1,1,1,1,1,1,1,1,1,2,1,1,1,1,1,4,1,1,1,1,1,1,1,1,1,2,1,1,1,1,1,1,1,1,1,1,1,1,1,2,1,1,1,1,1,1,1,1,1,1,1,2,1,1,1,1,1,1,1,1,1,1,1,1,1,1,1,2,1,1,1,1,2,1,1,1,1,1,1,1,1,1,1,1,1,1,1,1,1,1,1,1,3,5,1,1,4,1,1,1,1,1,2,1,1,1,2,1,5,1,1,4,1,2,2,1,1,1,1,1,1,1,4,1,1,1,1,…	1,	1,1,1,1,1,1,1,1,1,1,1,1,1,1,1,1,1,1,1,1,1,1,1,1,1,1,1,1,1,1,1,1,1,1,1,1,1,1,1,1,1,1,1,	4013
I14	21	0.0824	0	1,1,1,2,2,1,1,2,3,3,1,3,1,3,2,1,1,1,1,1,1,1,1,1,1,2,1,1,2,1,1,3,3,2,1,1,2,4,1,2,1,2,1,1,1,1,1,2,1,1,1,1,2,1,1,1,2,1,2,1,1,1,2,2,5,1,1,1,1,2,2,1,1,1,3,1,3,1,1,1,1,1,2,1,1,2,3,1,1,3,1,1,1,1,1,4,1,2,1,1,1,1,2,1,1,1,1,2,1,1,3,1,1,5,1,4,1,1,1,1,1,2,6,1,1,1,1,1,1,6,1,1,2,4,1,1,1,3,1,4,1,1,1,1,4,1,1,1,1,4,3,1,1,1,1,1,4,1,7,1,5,3,4,1,1,4,1,1,3,1,3,3,1,1,1,2,1,1,2,1,8,1,1,1,1,1,1,3,2,1,1,1,1,1,2,1,1,1,1,1…	1,1,3,3,1,1,1,1,1,6,1,1,1,1,1,1,1,1,1,1,1,1,1,1,1,1,1,1,2,3,1,3,1,2,3,1,1,1,1,4,1,4,1,1,1,1,1,1,1,1,1,1,4,1,1,1,1,1,1,1,3,1,2,1,1,1,1,3,1,2,5,1,1,1,1,1,1,1,5,1,1,1,1,1,1,1,1,3,1,1,5,1,2,1,1,1,1,1,1,1,1,1,1,1,1,2,1,1,1,1,3,1,1,1,1,1,1,7,1,1,6,8,1,1,1,5,1,1,1,2,1,1,1,2,2,2,1,2,1,1,1,2,1,9,1,1,1,1,1,1,1,3,1,1,2,1,3,1,1,36,1,8,1,1,1,1,1,1,3,1,1,1,1,2,4,1,1,1,1,1,1,1,1,1,22,1,1,1,1,2,5,1,12,1,1,1,1,3,…	1,1,1,1,1,1,1,1,2,1,2,1,1,1,1,1,1,1,1,1,1,1,1,1,1,1,1,1,1,1,1,1,1,1,1,1,1,7,1,1,1,1,1,1,4,1,1,1,1,1,4,1,1,2,1,1,1,1,1,1,1,1,1,1,1,1,1,1,1,1,1,1,1,1,1,1,1,1,1,1,1,1,4,1,1,1,1,1,2,1,4,1,1,1,1,1,1,1,1,1,1,1,1,1,1,1,1,1,1,1,1,1,1,2,1,2,1,1,1,1,1,1,1,1,1,1,1,1,1,2,1,1,1,1,1,1,1,1,1,2,1,1,2,1,2,1,1,1,1,1,1,1,1,1,1,1,1,1,2,1,1,1,1,1,3,1,2,1,1,1,1,1,1,1,1,1,1,1,1,1,1,1,1,1,1,1,1,1,1,2,1,2,1,1,1,1,1,1,1,1…	1,1,1,1,3,1,1,1,1,1,1,1,1,9,1,1,1,2,1,1,1,1,1,1,1,2,1,1,1,1,1,2,1,1,1,1,1,1,1,4,1,1,1,1,1,1,1,4,2,1,1,1,1,1,1,1,3,1,1,1,1,1,1,1,1,1,1,1,1,1,1,1,1,1,1,1,1,5,1,1,1,1,2,1,1,1,1,1,11,1,1,1,1,1,1,2,1,2,1,2,1,1,6,1,2,1,1,1,1,1,1,1,1,1,1,1,1,1,1,1,1,2,1,1,1,1,1,1,1,3,2,2,3,1,1,1,1,1,1,1,1,1,2,1,1,1,1,1,1,1,12,1,1,3,1,1,1,1,1,1,1,1,1,1,1,1,1,1,1,1,1,1,1,1,1,5,1,1,1,1,1,1,1,1,1,1,1,1,1,6,1,1,1,1,1,1,3,1,1…	1,	1,1,1,1,1,1,1,1,1,1,1,1,1,1,1,1,1,1,1,1,1,1,1,1,1,1,1,1,1,1,1,1,1,1,1,1,1,1,1,1,1,1,1,1,1,1,1,1,1,1,1,1,	3986
I14	30	-0.0008	0	1,2,1,1,1,1,1,1,1,1,1,1,11,1,1,2,1,4,3,1,1,2,1,2,5,4,1,1,4,1,1,1,1,1,1,1,56,1,5,1,1,1,1,1,1,1,2,2,3,1,3,1,1,1,3,1,2,3,1,1,1,1,1,3,6,1,1,1,1,4,1,1,1,1,1,2,1,1,1,3,1,1,1,2,4,1,3,4,4,2,1,1,1,1,1,1,1,3,1,1,3,1,1,2,1,2,1,1,1,1,1,1,8,1,1,1,1,1,1,1,1,1,1,6,1,1,3,1,1,1,1,1,1,2,1,1,1,1,10,1,1,1,6,1,1,1,1,7,1,1,1,6,2,1,3,3,9,1,1,2,1,1,1,1,1,1,1,2,1,1,3,1,1,1,1,1,1,1,1,2,1,1,1,1,1,1,1,1,10,1,1,1,	1,1,1,1,1,3,1,1,1,1,1,1,1,1,1,1,1,4,1,1,8,2,4,1,2,1,1,1,1,1,1,5,1,1,1,1,1,2,1,1,1,3,27,8,8,3,2,2,1,1,1,1,1,1,2,1,2,3,1,1,1,1,1,3,1,1,1,1,2,7,4,1,1,4,1,1,2,1,1,1,1,3,2,1,2,1,1,2,1,1,1,2,4,1,1,1,1,1,1,1,1,3,1,1,1,1,1,2,1,1,1,1,1,1,1,1,1,1,1,2,2,1,3,1,1,1,1,1,1,1,1,3,1,1,1,1,3,1,1,1,1,1,1,2,1,1,1,1,1,1,1,2,1,1,1,2,1,1,1,2,1,2,1,1,1,1,1,1,1,1,1,1,1,1,1,1,1,1,1,1,3,1,1,1,1,1,1,1,1,1,1,1,1,1,4,1,1,2,2,…	1,1,1,1,2,1,1,1,1,1,1,1,1,1,1,1,1,1,1,1,1,1,3,1,1,1,1,1,1,1,1,1,1,1,1,1,1,1,1,1,1,1,1,1,10,1,1,1,3,1,1,1,1,1,1,1,1,1,1,1,1,1,1,1,1,1,1,1,1,2,1,9,1,1,1,1,1,1,1,1,1,1,1,1,1,1,1,1,1,1,1,1,2,1,1,1,1,1,1,1,1,1,1,1,1,1,1,1,1,1,1,1,1,1,1,1,1,1,1,1,1,1,1,1,1,1,1,1,1,1,2,1,1,2,1,1,1,1,1,1,1,1,1,1,1,1,1,1,1,1,1,1,1,1,1,1,1,1,1,1,1,1,1,1,1,1,1,1,2,1,1,1,1,1,1,1,1,2,1,1,1,1,1,1,1,1,1,1,1,1,1,1,1,1,1,1,1,1,1,…	1,1,1,1,1,1,1,1,1,1,1,1,1,1,1,1,1,1,1,1,1,1,5,1,1,1,1,1,1,1,1,1,1,1,1,1,1,1,1,1,1,1,1,3,1,1,1,1,1,1,1,1,1,1,2,1,1,1,1,1,3,1,1,1,1,1,1,1,1,1,1,1,2,1,3,1,1,1,1,1,1,1,1,1,1,1,1,1,1,1,1,1,1,1,1,2,1,1,2,1,1,1,2,1,1,1,1,1,1,1,1,1,1,1,1,1,1,1,1,1,1,6,1,1,1,1,1,1,1,1,1,1,1,1,9,1,1,17,1,5,1,1,1,1,1,1,2,1,1,1,1,14,1,1,1,2,1,1,1,1,1,1,2,1,1,1,1,1,4,1,1,1,1,1,1,1,1,1,1,1,6,1,1,1,1,1,3,1,1,1,1,1,4,1,1,1,1,1,1…		1,1,1,1,1,1,1,1,1,1,1,1,1,1,1,1,1,1,1,1,1,1,1,1,1,1,1,1,1,1,1,1,1,1,1,1,1,1,1,1,1,1,1,2,1,1,1,1,1,1,1,1,1,1,1,1,	3975
I14	60	0.0630	0	1,1,3,1,1,1,1,1,1,1,1,1,1,1,2,1,1,1,1,1,1,1,1,1,2,1,1,1,1,5,1,1,1,1,1,4,2,1,1,1,2,1,4,1,1,2,1,1,1,1,1,1,1,2,1,1,5,1,1,1,1,1,1,2,1,1,2,1,1,1,1,1,1,1,1,1,1,1,1,1,1,1,1,1,1,1,1,1,1,1,1,1,3,1,1,1,2,2,1,6,1,1,1,1,2,1,1,1,2,1,3,1,1,4,1,1,1,1,2,2,1,1,1,1,2,1,1,1,1,1,1,2,2,1,1,1,1,1,1,2,	1,1,1,1,1,5,1,1,1,1,1,1,1,1,1,2,1,1,1,3,1,1,1,1,1,1,1,1,1,1,1,1,1,1,1,1,1,1,1,1,1,1,1,1,1,1,1,1,1,1,1,1,1,1,1,1,1,1,1,1,1,1,1,1,5,1,1,1,1,1,1,1,1,1,2,1,1,1,1,1,1,1,1,1,1,1,1,1,1,1,1,1,1,1,1,1,1,1,1,1,1,1,1,1,1,1,1,1,1,1,1,1,1,1,1,1,1,1,1,1,1,1,1,1,1,1,1,1,1,1,1,1,1,1,1,1,1,1,2,1,1,1,1,1,1,1,1,1,1,1,1,1,1,1,3,1,1,1,	1,1,2,1,1,1,1,1,1,1,1,1,1,2,1,1,1,1,1,1,1,1,1,1,1,1,1,1,1,1,1,1,1,1,1,1,1,1,1,1,1,1,1,1,1,1,1,1,1,1,1,1,1,1,1,1,1,1,1,1,2,1,1,1,1,1,1,1,1,1,1,1,1,1,1,1,1,1,1,1,1,1,1,1,1,1,1,1,1,1,1,1,1,1,1,1,1,1,1,1,1,1,1,1,1,1,1,2,2,1,1,1,1,1,1,1,1,1,1,1,1,1,1,1,1,1,1,1,1,1,2,1,1,1,1,1,2,1,1,1,1,1,1,2,1,1,1,1,1,1,1,1,1,1,1,1,1,1,1,1,1,1,1,1,1,1,1,1,1,1,1,1,1,1,1,1,1,1,1,1,1,1,1,1,1,1,1,1,1,1,1,1,1,3,1,1,1,1,1,7…	1,1,1,1,1,1,1,1,1,1,1,1,1,1,1,1,1,1,1,1,1,2,1,1,1,1,1,5,1,1,1,1,1,1,1,1,1,1,1,1,1,1,1,1,1,1,1,1,1,8,1,1,1,2,1,1,1,1,1,1,1,1,1,1,1,1,1,1,1,1,1,1,1,1,1,1,1,1,1,1,1,1,1,1,1,1,1,1,1,1,1,1,1,1,1,1,1,1,1,1,1,1,1,1,2,1,1,1,1,1,1,1,1,1,1,1,1,1,1,1,2,1,1,1,1,1,1,1,1,1,1,1,1,1,1,1,1,1,1,1,1,1,1,1,1,1,1,7,2,1,3,1,1,1,1,1,1,1,2,1,1,1,1,1,1,1,1,1,1,1,1,1,1,1,1,1,1,1,1,1,1,1,1,1,1,1,1,1,1,1,1,1,1,1,1,1,1,2,4,1…		1,1,1,1,1,1,1,1,1,1,1,1,1,1,1,1,1,1,1,1,1,1,1,1,1,1,1,1,1,1,1,1,1,1,1,1,1,1,1,1,1,1,1,1,1,1,1,1,1,1,1,1,1,1,1,1,1,	3992
I14	90	-0.0398	0	16,3,1,1,1,1,1,1,1,3,1,1,2,1,2,1,1,1,1,1,1,1,1,1,1,1,1,1,1,1,1,1,1,1,3,1,1,1,1,1,1,1,1,1,3,1,1,1,1,1,1,1,1,3,1,1,1,1,1,1,2,1,1,1,1,1,1,1,1,1,1,1,1,1,1,1,1,1,1,1,1,1,1,1,1,1,1,1,1,1,1,1,1,1,1,1,9,1,1,1,1,1,2,1,1,1,1,1,1,1,1,1,1,1,1,1,1,1,1,1,1,1,2,	1,1,1,1,1,1,1,1,1,1,1,1,1,1,2,1,1,1,1,1,1,1,1,1,1,1,1,1,2,1,2,1,1,1,1,1,1,1,1,1,1,1,1,1,1,1,1,1,1,1,1,1,1,1,1,1,1,1,1,2,1,1,1,1,1,1,1,1,1,1,1,1,1,1,1,1,1,1,1,1,1,1,1,1,1,1,1,1,1,1,1,1,1,1,1,1,1,1,1,1,1,1,1,1,1,1,1,1,1,1,1,1,1,1,1,1,1,1,1,1,1,1,1,1,1,1,1,1,3,1,1,1,1,1,1,1,1,1,1,1,1,1,1,1,1,1,1,1,1,1,1,2,1,1,1,1,1,1,1,1,1,2,1,1,1,1,1,1,1,1,1,1,1,1,1,1,1,1,1,1,1,1,1,1,1,1,1,1,1,1,1,1,1,1,	1,1,1,1,1,2,1,1,1,1,1,2,1,1,1,1,1,1,1,1,1,1,1,1,1,1,1,1,1,1,1,1,1,1,1,2,1,1,1,1,1,1,2,1,1,1,1,1,1,1,1,1,1,1,1,1,2,1,1,1,1,1,1,1,2,1,1,1,2,1,1,1,2,1,1,1,1,2,1,1,1,1,1,1,1,1,1,1,1,1,1,1,1,1,1,1,1,1,1,1,1,1,1,1,1,1,1,1,2,1,1,2,2,1,1,1,1,1,1,1,1,1,1,1,1,1,1,1,1,1,1,1,1,1,1,1,1,1,1,2,1,1,1,1,1,1,1,1,1,1,1,1,1,1,1,1,1,1,1,1,1,1,1,1,1,1,1,1,1,1,1,1,1,1,1,1,1,1,1,1,1,1,1,1,2,1,1,1,1,1,1,1,1,1,1,1,2,1,1,1…	1,1,1,1,1,1,1,1,1,1,1,1,1,1,1,1,1,1,1,1,1,1,1,1,1,1,1,1,1,1,1,3,7,1,1,1,1,1,1,1,1,1,1,1,1,1,1,11,1,1,1,1,1,1,1,1,1,1,1,1,1,1,1,1,1,1,1,1,1,1,6,1,1,1,1,1,7,1,1,1,1,1,1,1,1,1,1,1,2,1,1,2,1,1,1,1,1,1,1,1,1,1,1,1,1,1,1,2,1,1,1,1,1,1,1,1,1,1,1,1,1,1,2,1,1,1,1,1,1,1,1,1,1,1,1,1,1,1,1,1,1,1,5,1,1,1,1,1,1,1,1,1,1,1,1,1,1,1,1,1,1,1,1,1,1,1,1,1,8,2,1,1,1,1,1,2,2,1,1,1,1,1,1,1,1,1,1,1,1,1,1,1,2,1,1,1,1,1,1,…		1,1,1,1,1,1,1,1,1,1,1,1,1,1,1,1,1,1,1,1,1,1,1,1,1,1,1,1,1,1,1,1,1,1,1,1,1,1,1,1,1,1,1,1,1,1,1,1,1,1,2,1,1,1,1,1,1,1,1,1,1,1,1,1,1,1,1,1,1,1,1,1,2,1,1,1,1,1,1,1,2,1,1,1,1,1,1,1,1,1,1,1,1,1,1,1,1,1,1,1,1,1,1,1,1,1,1,1,1,	3980
I14	120	-0.0701	0	1,1,1,1,1,1,1,1,1,1,1,1,1,1,1,1,1,1,1,1,1,1,1,1,1,1,1,2,1,1,1,1,1,2,1,2,1,1,1,1,1,5,1,1,1,1,1,4,1,1,3,1,1,1,1,2,1,2,14,1,1,1,1,1,1,1,2,1,1,1,1,1,1,1,1,1,1,10,1,1,1,1,1,1,1,1,1,1,1,1,1,1,1,1,1,5,1,1,1,3,1,1,5,2,1,2,1,1,2,1,1,2,2,1,1,1,1,1,1,1,1,1,2,1,1,1,1,1,1,2,1,1,2,1,1,1,	1,1,1,1,2,1,1,1,1,1,1,2,1,1,1,1,1,1,1,2,1,1,1,1,1,1,1,4,1,1,1,1,1,1,1,1,2,1,1,1,1,1,1,1,1,1,2,1,1,1,1,1,1,1,1,1,1,1,1,1,1,1,1,1,1,1,1,1,1,3,1,1,1,1,1,1,1,1,1,1,1,1,1,1,1,1,1,1,1,1,1,2,1,1,6,1,1,1,1,1,1,2,1,1,1,1,1,1,1,1,1,1,1,1,1,1,1,1,1,1,1,1,1,1,1,1,1,1,1,1,1,1,1,1,1,1,1,1,1,1,1,1,1,1,	1,1,1,1,1,1,1,2,1,1,1,1,1,1,1,1,1,1,1,1,1,1,1,1,1,1,5,1,2,1,1,1,1,1,1,1,1,1,1,1,1,1,1,1,1,1,1,1,1,1,1,1,1,1,1,1,1,1,1,1,1,1,1,1,1,1,1,1,1,1,1,1,1,1,1,1,1,1,1,1,1,1,1,1,1,1,1,1,1,1,1,1,1,1,1,1,1,1,1,1,1,1,1,1,1,1,2,1,1,1,1,1,1,1,1,1,1,1,1,1,1,1,1,1,1,1,1,1,1,1,1,1,1,1,1,1,1,1,1,1,1,1,1,1,1,1,1,1,1,1,1,1,1,1,1,1,1,1,1,1,1,1,1,1,1,1,1,1,1,1,1,1,1,1,1,1,1,1,1,1,1,1,1,1,1,1,1,1,1,1,1,1,1,1,1,1,1,1,1,1…	1,1,1,1,1,1,1,1,1,1,1,2,1,1,1,1,1,1,1,1,1,1,2,1,1,1,1,1,1,1,1,1,1,1,1,1,1,1,1,1,1,1,1,1,1,1,1,1,1,1,1,1,1,1,1,1,1,2,2,1,1,1,1,1,1,2,1,1,1,1,1,1,1,1,1,1,1,1,1,1,1,1,1,1,1,1,1,1,1,1,1,1,1,1,1,1,1,1,1,1,1,1,1,1,1,1,1,1,1,1,1,1,1,1,1,1,1,1,1,1,1,1,1,1,3,1,1,1,1,1,1,1,1,1,1,1,1,1,1,1,1,1,1,1,1,1,1,2,1,1,1,1,1,1,1,1,1,1,1,1,1,1,1,3,1,1,1,1,1,1,1,1,1,1,1,1,1,1,1,1,1,1,1,1,1,2,1,1,1,1,1,1,1,1,1,1,1,1,1,1…		1,1,1,1,1,1,1,1,1,1,1,1,1,1,1,1,1,1,2,1,1,1,1,1,1,1,1,1,1,1,1,1,1,1,1,1,1,1,1,1,1,1,1,1,1,1,1,1,1,1,1,1,1,1,1,1,1,1,1,1,1,1,1,1,1,1,1,1,1,1,1,1,1,1,1,1,1,1,1,1,1,1,1,1,1,1,1,1,1,1,1,1,1,1,1,	4046
I14	135	0.0790	Undetermined	1,1,1,4,1,1,1,9,11,1,2,1,1,2,1,1,1,1,1,1,1,1,1,1,1,1,1,1,1,1,1,1,2,1,1,1,1,1,1,1,1,1,1,1,1,1,1,1,1,1,2,1,2,1,1,1,1,1,1,1,1,1,1,1,1,1,2,1,1,1,1,1,1,1,1,1,1,1,1,1,1,1,1,1,1,1,1,1,1,1,1,7,1,1,4,1,1,1,1,1,1,1,1,1,1,1,1,1,1,1,1,	1,5,1,1,1,1,1,1,1,1,1,1,1,1,1,1,1,1,1,1,1,1,1,1,1,1,1,1,1,1,1,1,1,1,1,1,1,1,1,1,1,1,1,1,1,1,1,1,1,1,1,1,1,2,1,1,1,1,1,4,2,1,5,1,1,1,3,1,1,1,1,1,1,1,1,1,1,1,1,1,1,1,1,1,1,1,1,1,1,1,1,1,1,2,1,1,1,1,1,1,1,1,1,1,1,1,	1,1,1,2,1,1,1,1,1,1,1,1,1,1,1,1,1,1,1,2,1,1,2,1,1,1,1,1,1,2,1,1,1,1,1,1,1,1,1,1,1,1,1,1,1,1,1,1,1,1,1,1,1,1,1,1,1,1,1,1,1,1,1,1,1,1,1,1,1,1,1,1,1,1,1,1,1,1,1,1,1,1,1,1,1,2,1,1,1,1,1,1,1,1,1,1,1,1,1,1,1,1,1,1,1,1,1,1,1,1,1,1,1,1,1,1,1,1,1,1,1,1,1,1,1,1,1,1,1,1,1,1,1,1,1,1,1,1,1,1,1,1,1,1,1,1,1,1,1,1,1,1,1,1,1,1,1,1,1,1,1,1,1,1,1,1,1,1,1,2,1,1,1,1,1,1,1,1,1,1,1,1,1,1,1,1,1,1,1,2,1,1,1,1,1,1,2,1,1,1…	1,1,1,1,1,1,1,1,1,1,1,1,1,1,1,1,1,1,1,1,1,1,1,1,1,1,1,1,1,1,1,1,1,1,1,1,1,1,1,1,1,1,1,1,1,1,1,1,1,1,1,1,1,1,1,1,1,1,2,1,1,1,1,1,1,1,1,1,1,2,1,1,1,1,1,1,2,1,1,1,1,1,1,1,1,1,1,1,1,1,1,1,1,1,1,1,1,1,1,1,5,1,1,1,1,1,1,1,1,1,1,1,1,1,1,1,1,1,2,1,1,1,1,1,1,1,1,1,1,1,1,1,1,1,3,1,1,2,2,1,1,1,1,1,1,1,1,1,1,1,1,1,1,1,1,1,1,1,1,1,1,1,1,1,1,1,1,1,1,2,1,1,1,1,1,1,1,1,1,8,1,1,1,1,1,1,1,1,1,1,1,1,1,1,1,1,2,1,1,1…		1,1,1,1,1,1,1,1,1,1,1,1,1,1,1,1,1,1,1,1,1,1,1,1,1,1,1,1,1,1,1,1,1,1,1,1,1,1,1,1,1,1,1,1,1,1,1,1,1,1,1,1,1,1,1,1,1,1,1,1,1,1,1,1,1,1,1,1,1,1,1,1,1,1,1,1,1,1,1,1,	4053
I14	165	-0.1759	0	1,1,4,1,3,1,1,1,1,2,1,1,1,1,3,3,1,2,1,2,1,1,1,1,1,1,1,1,1,2,1,1,1,1,1,1,1,1,1,1,1,1,1,4,1,4,1,1,1,1,1,1,5,1,1,1,1,1,25,1,1,11,1,12,1,1,1,1,1,1,1,2,15,1,1,1,2,1,1,4,3,5,8,2,1,1,1,19,1,5,1,2,1,1,1,6,1,1,1,1,1,1,1,1,1,6,1,1,1,1,1,1,1,1,9,1,1,1,1,1,1,1,1,1,6,1,1,17,1,1,1,1,1,1,4,1,1,3,2,1,1,1,1,1,1,1,1,1,1,1,4,2,6,7,1,2,2,1,1,	1,1,1,1,1,1,3,4,1,1,4,1,8,3,1,6,6,10,1,1,1,4,1,2,2,12,1,1,1,1,1,6,1,1,1,1,9,13,1,1,1,1,1,2,1,2,4,1,3,1,1,1,6,4,1,1,1,4,1,1,1,1,1,1,1,1,1,1,1,1,1,1,1,1,1,1,1,1,1,1,1,1,2,2,3,1,1,2,1,1,1,1,3,2,1,1,1,1,1,1,3,12,2,1,1,2,1,1,1,10,1,5,1,1,1,1,1,1,1,1,1,1,1,4,1,1,1,1,4,1,1,1,1,10,1,1,1,1,1,1,1,1,1,2,1,1,13,1,1,1,1,2,1,1,1,1,1,4,1,1,1,7,1,1,1,2,1,1,5,2,1,2,1,1,1,9,1,2,1,1,6,10,1,1,3,8,1,4,1,	1,1,1,1,1,1,1,1,1,1,1,1,1,1,1,1,1,1,1,1,1,1,1,1,1,1,1,1,1,2,1,1,1,1,1,1,1,1,1,1,1,1,1,1,1,1,1,5,1,1,1,1,1,1,1,1,1,1,1,1,1,1,1,1,1,1,1,1,1,1,1,1,2,1,1,1,1,1,1,1,1,1,1,1,1,1,1,1,1,1,1,2,1,1,1,9,1,1,1,1,1,1,1,1,1,1,1,1,1,1,10,1,1,1,1,1,3,1,1,1,1,1,1,1,1,1,1,1,1,1,1,1,1,1,1,1,1,2,1,1,1,1,1,1,1,1,1,1,1,1,1,1,1,1,1,1,1,1,1,1,1,1,1,1,1,1,1,1,1,1,2,1,1,1,2,1,2,2,1,1,1,1,1,1,1,1,1,1,1,1,1,1,1,1,1,1,1,5,1,…	1,1,1,1,1,2,2,1,1,1,1,1,1,1,1,1,1,1,3,4,4,1,1,2,1,1,1,1,1,1,1,1,3,1,1,1,1,1,1,37,1,1,1,1,2,1,1,1,1,1,1,1,1,1,1,1,1,1,1,1,1,1,1,1,1,1,1,1,1,2,1,2,1,1,1,2,1,2,1,2,1,1,1,1,1,1,1,1,1,1,1,1,1,1,1,1,1,1,1,1,1,1,1,1,1,1,1,1,1,1,1,1,1,1,1,1,1,1,1,1,1,1,1,1,1,1,1,1,1,1,1,1,1,1,1,1,1,1,1,1,1,1,1,1,1,1,1,1,1,1,1,1,1,1,1,1,1,1,1,1,1,2,1,1,1,1,1,1,1,1,1,1,1,1,1,1,1,1,1,2,1,1,1,1,1,1,1,1,1,2,1,1,8,1,1,1,5,2,1,…	1,	1,1,1,1,1,1,1,2,1,1,1,1,1,1,1,1,1,1,1,1,1,1,1,1,1,1,2,1,1,1,1,1,1,1,1,1,1,1,1,1,1,1,1,	3952
I14	195	0.1321	0	3,1,4,2,1,6,1,2,2,1,1,5,1,1,1,34,2,5,7,1,1,1,1,1,1,10,2,4,7,1,1,5,1,1,1,8,6,1,2,1,1,1,12,1,1,1,6,1,1,1,10,3,2,1,3,1,5,1,7,1,1,6,1,19,1,3,1,1,4,11,1,8,1,5,1,12,1,1,2,1,1,3,5,2,9,1,2,2,3,1,2,7,1,1,1,18,1,1,1,1,5,9,1,12,1,11,1,1,1,1,1,4,1,1,5,18,3,1,1,1,1,1,1,44,3,1,1,8,9,7,1,1,3,11,1,1,6,1,1,10,1,1,1,9,31,1,1,1,1,7,9,1,1,1,2,6,1,1,1,1,8,2,1,1,1,1,1,31,1,2,1,11,3,1,7,5,6,1,1,1,1,10,1,2,1,1,1,1,1,2,1…	4,1,1,20,64,5,24,1,9,1,2,5,1,1,2,4,12,1,12,1,1,1,1,1,1,1,30,1,1,1,1,1,1,1,1,1,1,4,26,4,1,1,2,1,1,1,1,2,8,1,3,3,4,1,1,87,1,5,1,2,4,1,1,1,31,4,1,5,2,7,1,1,1,4,8,1,1,1,4,6,3,2,1,1,1,1,1,1,9,1,1,38,1,3,9,1,1,1,1,1,1,2,1,1,28,1,2,3,1,1,1,3,1,1,1,2,1,1,1,1,1,1,2,1,5,1,1,1,1,1,1,8,2,16,1,1,1,1,1,1,1,1,3,1,1,1,1,1,2,1,4,9,1,1,2,4,1,1,1,1,1,1,1,1,2,1,15,3,1,1,13,3,6,1,10,1,1,1,1,3,1,11,3,2,2,3,1,3,2,3,1,9…	1,1,5,1,1,11,1,21,1,1,1,1,1,6,1,10,12,3,1,1,1,1,1,1,1,1,1,1,1,1,3,1,1,16,1,1,4,4,1,1,1,1,1,1,1,1,1,3,1,1,1,1,1,1,2,1,1,1,1,1,1,13,1,1,1,1,6,1,1,1,1,1,1,1,1,11,1,1,1,1,1,1,1,1,1,1,1,2,1,1,1,15,1,4,38,1,1,5,1,1,1,1,1,1,1,2,1,1,1,1,1,1,1,1,1,1,1,8,3,1,1,1,1,18,1,1,30,1,1,1,1,1,1,3,2,1,1,1,1,1,1,1,1,1,1,1,1,1,1,1,1,1,2,1,2,1,6,1,1,3,1,1,7,1,1,1,1,1,1,1,1,1,1,1,1,1,	1,2,5,13,1,1,1,1,1,1,1,1,1,1,1,1,1,1,1,4,1,1,2,1,1,1,1,2,1,1,1,1,1,3,1,1,1,1,1,11,1,1,1,1,1,1,1,1,1,4,1,1,1,1,3,1,1,1,1,2,1,1,1,1,2,1,1,8,1,1,1,1,1,1,1,1,1,1,1,1,2,1,1,1,1,1,1,2,1,1,15,1,1,68,1,21,1,1,1,1,1,1,1,1,1,1,1,1,1,2,1,1,1,1,1,1,1,111,1,1,1,1,3,1,232,1,1,1,2,1,	1,1,1,	1,1,1,	3944
I14	330	-0.0752	1R/1A	1,1,1,1,2,1,1,2,1,1,6,6,1,1,3,2,3,2,1,3,9,1,4,1,1,4,1,8,1,3,1,1,1,1,1,3,1,1,2,1,1,12,5,1,1,1,1,1,1,1,9,2,1,1,1,1,1,1,5,2,1,1,1,1,1,1,21,2,3,1,2,1,1,3,1,1,2,1,1,1,1,10,2,1,1,1,1,1,1,1,1,1,1,1,9,1,1,1,1,1,1,1,1,3,1,2,4,2,6,1,1,1,1,1,1,2,4,3,1,2,3,2,3,1,2,1,1,1,3,1,1,1,1,6,1,1,1,2,1,1,3,1,10,1,1,1,16,3,1,1,2,5,1,1,2,3,1,2,1,2,1,1,10,21,5,1,1,1,1,1,1,1,	1,3,3,1,1,1,1,1,1,1,1,1,1,1,1,1,1,1,1,1,1,1,1,1,1,1,1,1,1,1,1,1,1,1,1,1,1,1,1,1,1,1,1,3,1,1,1,1,1,1,1,1,1,1,1,1,1,1,1,1,1,1,1,7,1,	1,1,1,1,1,1,1,1,1,2,1,1,1,1,1,1,1,1,1,1,1,1,1,1,1,1,1,1,1,1,1,1,1,1,1,1,1,1,1,1,1,1,1,1,1,1,1,1,1,1,1,1,1,1,1,1,1,1,1,1,1,1,1,1,1,1,1,1,1,1,1,1,1,1,1,1,1,1,1,1,1,1,1,1,1,1,1,1,1,1,1,1,1,1,1,1,1,1,1,1,1,1,1,1,1,1,2,1,1,1,1,1,1,1,2,1,1,1,1,1,1,1,1,1,1,1,1,1,1,1,1,1,1,1,1,1,1,1,1,1,1,1,1,1,1,1,1,1,1,1,1,1,1,1,1,1,1,1,1,1,2,1,1,1,1,1,1,1,1,1,1,1,1,1,1,1,1,1,1,1,1,1,1,1,1,1,1,1,6,1,1,7,1,1,1,1,1,1,1,1…	1,1,1,1,1,1,1,1,1,1,1,1,1,1,1,1,1,1,1,1,1,1,1,1,1,1,1,1,1,1,1,1,1,1,1,1,1,1,1,1,1,1,1,1,1,1,9,1,1,1,1,1,1,1,1,1,1,1,1,1,1,1,3,1,1,1,1,1,1,1,1,1,1,1,1,1,1,1,1,1,1,1,1,2,1,1,1,1,1,26,1,1,1,2,1,1,1,1,1,1,1,1,1,1,1,3,1,4,1,1,1,1,1,1,1,1,1,1,1,1,1,1,1,1,1,1,1,1,1,1,1,1,1,1,1,1,1,1,1,1,1,1,1,1,1,1,1,1,1,1,1,1,1,1,1,1,1,1,1,1,1,1,1,1,1,1,1,1,1,1,1,		1,1,1,1,1,1,1,1,1,1,1,1,1,1,1,1,1,1,1,1,1,1,1,1,1,1,1,1,1,1,1,1,1,1,1,1,1,1,1,1,1,1,1,1,1,1,1,1,1,1,1,1,1,1,1,1,1,1,1,1,1,1,1,1,1,1,	3933
I14	480	-0.4496	0	1,1,1,3,1,3,1,1,2,1,1,1,1,2,1,1,1,1,1,1,1,3,2,1,1,1,2,1,1,1,2,1,1,1,3,1,1,2,1,1,1,1,1,1,2,1,1,1,1,2,3,1,2,1,1,3,1,2,1,1,1,1,1,1,2,3,1,1,1,1,1,10,1,1,1,1,2,4,2,3,1,1,1,1,1,1,2,1,1,1,1,1,1,1,2,5,1,1,1,1,1,1,3,1,2,1,1,1,1,1,1,5,1,1,7,2,1,1,1,1,1,1,1,1,1,4,1,1,1,1,1,2,1,1,2,1,1,1,1,1,4,1,1,1,1,5,1,1,1,1,1,1,1,1,1,1,1,1,1,1,1,1,2,1,1,1,5,1,2,1,1,1,1,1,1,1,1,2,1,1,1,1,2,1,1,1,1,1,1,1,2,1,1,2,1,1,1,1,1,…	1,1,1,1,1,1,1,1,1,1,1,1,1,1,1,1,1,1,1,2,1,1,1,1,1,1,1,1,1,1,1,1,1,1,1,1,1,1,1,1,1,1,1,1,1,1,1,1,1,1,1,1,1,1,1,1,1,1,1,1,1,1,1,1,1,1,1,1,1,1,1,2,1,1,2,1,1,1,1,1,1,1,1,1,1,2,1,1,1,4,1,1,1,1,1,1,2,1,1,1,1,1,1,1,1,1,2,2,1,1,1,1,1,1,1,1,1,1,2,1,1,3,1,1,1,1,1,1,1,2,1,1,1,1,17,1,1,1,2,1,2,1,1,1,1,1,5,1,1,1,1,1,1,1,1,1,1,1,1,1,1,1,1,2,1,1,1,1,1,1,1,1,1,	1,1,1,1,1,1,1,1,5,1,1,1,1,1,1,1,1,1,1,1,1,1,1,1,1,1,2,1,1,1,1,1,1,1,1,1,1,1,1,1,1,1,1,1,1,1,1,1,1,1,1,1,1,1,1,1,1,1,1,1,1,1,1,1,1,1,1,1,1,1,1,1,1,1,1,1,1,1,1,1,1,1,1,1,1,1,1,1,1,1,1,1,1,1,1,1,1,1,1,1,1,1,1,1,1,1,1,1,1,1,1,1,1,1,1,1,1,1,1,1,1,1,1,1,1,1,1,1,1,1,1,1,1,1,1,1,1,1,1,1,1,1,1,1,1,1,1,1,1,1,1,1,1,1,1,1,1,1,1,1,1,1,1,1,1,1,1,1,1,1,1,1,1,1,1,1,1,1,1,1,1,1,1,1,1,1,1,1,1,1,1,1,1,1,1,1,1,2,1,1…	1,1,1,1,1,1,1,1,1,1,1,1,1,1,1,1,1,1,1,1,1,1,1,1,1,3,1,1,1,1,1,1,1,1,1,1,1,1,1,1,1,1,1,1,1,1,1,1,1,1,1,1,1,1,1,1,1,1,1,1,1,1,1,1,1,1,1,1,1,1,1,1,1,1,1,1,1,1,1,1,1,1,2,1,1,1,2,1,1,1,1,1,1,1,1,1,1,1,1,1,1,1,1,1,1,1,1,1,1,1,1,1,1,1,1,1,1,1,1,1,1,1,1,1,1,1,1,1,1,1,1,1,1,1,1,1,1,1,1,1,1,1,1,1,1,1,1,1,1,1,1,1,1,1,1,1,1,1,1,2,1,1,1,1,3,1,1,1,1,1,1,1,1,1,1,1,1,1,1,1,1,1,1,1,1,1,1,1,1,1,1,1,1,	1,	1,1,1,1,1,1,1,1,1,1,1,1,1,1,1,1,1,1,1,1,1,1,1,1,1,1,1,1,1,1,1,1,1,1,1,1,1,1,1,1,1,1,1,1,1,1,1,1,1,1,1,1,1,1,1,1,1,1,1,1,1,1,1,1,1,1,1,1,1,1,1,1,1,1,1,1,1,1,2,1,1,1,1,1,1,1,1,1,1,1,1,1,1,1,1,1,1,1,1,1,1,1,1,1,1,1,1,1,1,1,1,1,1,1,1,1,1,1,1,1,1,1,1,1,2,1,1,1,1,1,1,1,1,1,1,1,1,1,1,1,1,1,1,1,1,1,1,1,1,1,1,1,1,1,1,1,1,1,1,1,1,1,1,1,1,1,1,	4018
I14	570	-0.2763	1R/1A	2,3,3,7,2,10,3,1,1,1,1,3,26,1,12,3,13,4,1,1,1,1,1,2,1,1,4,1,1,1,1,1,1,1,1,1,1,1,2,1,1,1,5,8,4,1,1,1,1,1,1,2,1,2,17,6,1,4,4,6,1,1,1,1,1,1,5,1,1,3,1,1,1,1,6,1,1,1,2,1,1,2,1,1,2,1,1,1,5,1,1,5,1,1,4,1,1,1,1,4,5,1,1,1,1,1,1,1,1,3,1,3,1,1,1,1,1,1,4,3,1,1,1,1,2,3,1,1,1,2,1,1,1,1,2,6,1,1,1,4,1,2,2,1,1,2,4,1,1,1,1,2,1,2,3,8,1,5,1,1,5,1,3,1,1,1,1,1,5,18,1,1,1,1,1,3,1,1,1,4,2,6,3,2,1,1,1,1,5,1,1,1,5,1,1,1,4…	1,1,1,2,22,8,3,1,1,1,1,1,1,1,1,1,1,1,1,1,1,3,4,1,1,1,5,1,1,7,1,1,1,1,1,1,1,2,1,1,3,1,2,1,2,1,1,1,1,1,1,1,1,6,1,1,1,1,1,1,1,1,1,1,1,2,1,1,3,1,3,1,1,1,2,1,1,1,2,7,2,4,2,1,1,2,1,5,2,1,1,1,1,1,1,1,1,1,5,2,1,1,3,1,1,1,1,1,6,1,4,1,1,6,1,1,1,1,1,1,1,2,6,1,1,1,1,2,1,1,1,1,1,1,1,1,3,1,1,1,1,3,1,1,1,1,1,	1,2,1,1,1,1,1,1,1,1,1,1,1,1,1,1,1,1,1,1,1,1,2,1,1,1,1,1,1,1,1,1,1,1,1,1,1,1,1,1,1,2,1,1,1,1,1,1,1,1,1,1,1,1,1,1,1,1,1,1,1,1,1,1,1,1,1,1,1,1,1,1,1,1,1,1,1,1,1,1,1,1,1,11,1,1,6,1,1,1,1,1,1,1,1,1,1,1,1,1,1,1,4,1,1,1,1,1,1,1,1,1,1,1,1,1,1,2,1,1,1,1,1,1,1,1,1,1,1,1,1,1,1,1,1,1,1,1,1,2,1,1,1,1,1,1,1,1,1,1,1,1,1,1,2,1,13,1,2,1,1,1,1,1,2,1,1,1,1,1,2,3,1,1,2,1,1,1,1,1,1,1,1,2,1,1,1,1,1,1,1,1,1,1,1,1,1,1,1…	1,1,1,1,2,1,1,1,1,1,1,1,1,1,1,1,1,1,1,3,2,1,2,1,1,1,1,2,1,3,1,1,1,1,1,1,1,1,1,1,1,1,2,1,1,1,1,1,1,1,1,1,1,1,1,1,1,2,2,		1,1,1,1,1,1,1,1,1,1,1,1,1,1,1,1,1,1,2,1,1,1,1,1,1,1,1,1,1,1,1,1,1,1,1,1,1,1,1,1,1,1,1,1,1,1,1,1,1,1,2,1,1,1,1,	4031
I2	1	4.3172	Undetermined	1,1,1,1,1,3,1,1,1,1,1,1,2,1,1,1,1,7,1,2,1,2,1,1,1,3,2,1,1,3,4,2,1,4,1,2,1,3,2,1,3,2,1,1,1,1,2,1,1,1,2,1,1,1,1,1,1,1,1,1,1,2,1,3,1,1,1,1,1,1,1,1,2,1,1,1,1,1,1,1,3,1,1,1,1,1,1,4,1,1,1,1,1,3,3,19,1,1,1,5,8,1,1,1,2,1,1,4,6,1,3,1,1,1,6,1,1,1,1,13,1,1,1,1,1,2,4,1,1,	1,2,1,1,2,1,1,1,1,1,1,1,1,1,1,1,1,1,1,1,1,1,1,5,1,1,1,1,1,2,1,2,1,1,3,1,1,1,1,1,1,1,1,1,1,1,2,1,5,1,5,1,1,1,1,5,1,1,1,3,1,1,1,1,1,6,1,1,1,1,1,1,1,1,1,1,1,1,1,1,1,2,1,3,1,1,1,2,1,1,1,1,1,3,1,1,1,2,1,4,1,1,3,4,1,2,1,1,1,1,8,1,1,1,2,1,1,3,1,6,2,2,1,1,1,1,1,1,1,1,1,1,1,1,1,1,1,1,1,1,1,1,1,1,2,1,1,1,1,1,5,1,3,1,2,1,1,1,1,1,1,2,1,1,2,1,1,1,1,1,3,1,1,3,1,4,1,1,5,1,1,1,3,1,1,1,	1,1,1,1,1,1,1,1,1,1,1,1,1,1,1,1,1,1,1,1,1,1,1,1,1,1,1,1,1,1,1,1,1,1,1,1,1,2,1,1,1,1,1,1,1,1,1,1,1,1,2,1,1,1,1,2,2,1,1,1,1,1,1,1,1,1,1,1,1,1,1,1,1,1,1,1,1,3,1,1,1,1,1,1,1,1,1,1,1,1,1,1,1,1,1,1,1,1,1,1,1,1,1,1,1,1,1,1,1,1,1,1,1,1,1,1,1,1,1,1,1,1,1,1,1,1,1,1,1,1,1,1,1,1,1,1,1,3,6,1,1,1,1,6,1,1,1,1,1,1,1,1,1,1,1,1,1,1,1,1,1,1,1,1,1,1,1,1,1,1,1,1,1,1,1,1,1,1,1,1,1,1,1,1,1,1,2,1,1,1,1,1,1,13,1,1,1,1,1,…	1,1,1,1,1,1,1,1,1,1,1,1,1,1,1,1,1,1,1,1,1,1,1,1,1,1,1,1,2,1,1,1,1,1,1,1,1,1,1,1,1,1,1,8,1,1,1,1,1,1,1,1,1,1,2,1,1,1,1,1,1,1,1,1,1,1,1,1,1,1,1,1,1,1,1,1,1,1,1,1,1,1,1,1,1,1,1,1,1,1,1,1,1,1,1,1,1,1,1,1,1,1,1,1,1,1,1,1,1,1,1,1,1,1,1,1,1,5,1,1,1,1,1,1,1,1,1,1,1,1,1,1,1,1,1,1,14,1,1,1,1,1,1,1,1,1,1,1,1,1,1,1,1,1,1,1,1,1,1,1,1,1,1,1,1,1,1,1,1,6,1,1,1,1,1,1,1,1,1,1,1,1,1,1,1,1,1,1,1,1,1,1,1,1,1,1,1,1,2,…		1,1,1,1,1,1,1,1,1,1,1,1,1,1,1,1,1,1,1,1,1,1,1,1,1,1,1,1,1,1,1,1,1,	3900
I2	7	0.4490	Undetermined	2,2,1,1,1,1,1,1,1,3,1,3,1,1,1,1,1,1,1,1,1,1,1,1,1,3,2,1,1,1,1,2,1,1,4,1,1,1,1,1,1,1,1,1,1,1,3,1,1,1,1,2,1,2,1,1,1,4,1,1,1,1,1,	1,1,1,1,1,1,2,1,2,1,1,1,1,1,1,1,1,1,1,2,1,1,1,1,1,1,2,1,1,1,1,1,1,1,1,3,1,1,1,3,1,1,1,1,1,1,1,1,1,2,1,1,1,1,1,1,1,1,1,1,1,1,1,1,1,1,1,1,1,1,1,1,1,1,1,1,1,1,1,1,1,1,1,1,1,4,1,1,1,1,1,1,1,1,1,2,1,1,1,1,1,1,1,1,1,1,1,2,1,1,1,1,1,1,1,1,1,2,1,1,1,1,1,1,1,2,1,1,1,1,1,1,1,1,1,1,1,1,1,1,1,1,1,1,1,1,1,1,1,2,1,1,1,1,1,1,1,1,1,1,1,1,1,1,1,1,1,1,1,1,1,1,3,1,1,1,1,1,1,1,1,1,	1,1,1,1,1,1,1,1,1,1,1,1,1,1,1,1,1,1,1,1,1,1,1,1,1,1,1,1,1,1,1,1,1,1,1,1,1,1,1,1,1,1,1,1,1,1,1,1,1,1,1,1,1,1,1,1,1,1,1,1,1,1,1,1,1,1,1,1,1,1,1,2,1,1,1,1,1,1,1,1,1,1,1,1,1,1,1,1,1,1,1,1,1,1,1,1,1,1,1,1,1,1,1,2,1,1,1,1,1,1,1,1,1,1,1,1,1,1,1,1,1,1,1,1,1,2,1,1,1,1,1,1,1,1,1,1,1,1,1,1,1,1,1,1,1,1,2,1,1,1,1,1,1,2,1,1,1,1,1,1,1,4,1,1,1,1,1,1,1,1,1,1,1,1,1,1,1,1,1,1,1,1,1,1,1,1,1,1,2,1,1,1,1,1,1,1,1,1,1,1…	1,1,1,1,1,1,1,1,1,1,1,1,1,1,1,1,1,1,1,1,1,1,1,1,1,1,1,1,1,1,1,1,1,1,1,1,1,1,1,1,1,1,1,1,1,1,1,1,1,1,1,1,1,1,1,1,1,1,1,7,1,1,1,1,1,1,1,1,1,1,1,1,1,1,1,1,1,1,1,1,1,1,1,1,1,1,1,1,1,2,1,1,2,1,1,1,1,1,1,1,1,1,1,1,1,1,1,1,1,1,1,1,1,1,1,1,1,1,1,1,1,1,1,1,1,1,1,1,1,1,1,1,1,2,1,1,1,1,1,1,1,1,1,1,1,1,1,1,1,1,1,1,1,1,1,1,1,1,1,1,1,1,1,1,1,1,1,1,1,1,1,1,1,1,1,1,1,1,1,1,1,1,1,1,1,2,1,2,1,1,1,1,1,1,1,1,1,1,1,1…	1,	1,1,1,1,1,1,1,1,1,2,1,1,1,1,1,1,1,1,1,1,1,1,1,1,1,1,1,1,1,1,1,1,1,1,1,1,1,1,1,1,1,1,1,1,1,1,1,1,1,1,1,1,1,1,1,1,1,1,1,1,1,1,1,1,1,1,1,1,1,	4024
I2	14	0.2264	0	1,1,1,1,1,1,1,1,1,3,2,1,1,2,1,1,1,1,5,2,1,1,1,1,1,1,1,4,1,1,2,53,1,1,1,1,1,2,1,1,3,1,1,1,1,2,6,2,1,1,1,1,1,1,1,1,2,1,1,1,4,8,1,1,3,1,1,1,1,1,1,1,1,3,5,1,1,1,1,1,1,1,1,1,3,1,1,1,1,1,1,2,2,1,1,1,1,1,	1,1,1,1,47,1,1,2,1,1,2,1,1,1,1,1,1,2,1,4,1,1,1,2,1,1,1,1,1,1,1,3,1,1,1,1,3,1,1,1,1,1,1,1,1,1,1,1,3,1,1,1,1,1,1,1,1,1,1,1,1,2,1,1,1,1,2,2,1,1,1,1,1,1,1,1,2,1,1,2,1,2,1,1,1,1,1,1,1,1,1,2,1,1,1,1,19,1,1,1,1,1,1,1,1,2,1,1,1,1,1,1,1,1,1,1,1,1,1,9,1,1,1,2,15,1,1,	1,1,1,1,1,1,1,1,1,1,1,4,1,2,1,1,1,2,1,1,1,1,2,1,2,1,1,1,1,1,1,1,1,1,1,1,1,2,1,1,1,1,1,1,1,73,1,1,1,1,4,1,1,2,1,1,1,1,2,1,1,1,1,2,1,1,2,1,1,1,1,1,1,1,1,1,1,1,1,1,1,1,1,1,2,2,1,2,1,1,1,1,1,1,1,1,1,2,1,1,1,2,2,1,2,1,1,1,1,2,1,1,2,2,1,1,1,1,1,1,1,2,1,1,1,2,1,1,1,1,1,1,1,1,1,1,5,2,1,1,2,1,1,1,1,1,1,1,1,1,1,1,1,1,1,1,2,1,2,1,1,1,2,1,2,1,1,1,1,1,1,1,5,1,1,1,1,1,1,2,1,1,2,2,1,1,1,1,1,3,1,1,2,1,1,1,1,1,1,…	1,1,1,1,1,1,1,1,1,2,1,1,1,2,1,1,1,1,1,1,1,1,1,1,1,3,2,1,3,1,1,1,1,3,1,1,1,5,2,1,1,1,1,1,1,1,1,2,1,1,1,1,1,1,1,1,1,1,2,1,1,1,1,2,1,2,1,1,1,1,1,1,1,1,1,1,1,1,1,1,1,1,1,2,1,1,1,1,1,2,1,1,1,1,1,1,1,1,1,1,1,1,1,1,2,1,1,1,2,1,1,1,1,1,2,1,1,2,1,1,1,1,2,1,2,2,1,2,1,1,3,1,1,1,1,1,1,1,3,1,1,1,1,1,1,1,2,1,1,1,2,1,1,1,1,1,1,1,1,1,1,1,1,1,1,1,1,1,1,1,1,1,1,1,3,1,1,1,1,1,1,1,1,1,1,2,2,1,1,1,1,1,1,1,1,1,1,1,1,1…	1,	1,1,1,1,1,1,1,1,1,1,2,1,1,1,1,1,1,1,1,1,1,1,1,1,1,1,1,1,1,1,1,1,1,1,1,1,1,1,1,	3990
I2	21	0.1894	0	1,1,1,2,3,1,1,1,1,1,1,1,1,1,7,1,1,1,1,1,1,1,1,1,2,1,4,1,3,1,1,131,1,1,1,1,1,1,1,1,1,2,2,1,1,1,1,1,1,11,3,2,1,3,1,1,1,55,2,1,1,1,1,1,157,1,1,1,1,1,1,2,1,1,1,1,5,5,1,1,1,1,6,2,1,1,1,1,5,3,1,1,1,1,1,1,	2,1,1,1,1,3,1,2,1,1,1,1,1,2,1,1,1,1,1,2,1,1,1,1,1,1,1,2,1,1,1,1,1,1,1,1,1,2,2,2,1,1,1,1,1,1,1,1,1,1,1,1,1,1,1,1,1,1,1,4,2,1,3,2,1,1,1,1,1,1,1,2,1,1,1,2,1,	1,4,1,1,1,1,1,2,1,1,5,1,1,1,2,1,1,1,2,3,1,3,3,6,1,2,1,1,1,1,1,5,4,1,1,3,1,1,1,3,1,1,2,1,3,6,1,1,2,1,6,1,2,3,1,2,4,1,1,3,1,5,1,1,1,4,3,1,2,1,2,6,1,2,1,1,1,2,1,4,3,1,1,1,1,1,3,6,1,1,2,3,1,1,2,1,1,1,1,6,2,3,1,1,1,2,3,2,1,2,3,1,3,1,2,2,1,5,1,1,1,4,1,1,2,1,2,1,2,4,1,3,1,1,1,1,1,1,5,1,1,1,2,2,2,1,1,1,1,1,1,1,2,2,1,3,1,4,2,2,1,1,6,1,5,1,1,1,1,3,5,3,1,1,1,1,3,4,3,1,3,1,1,1,1,1,2,1,1,1,1,1,3,1,1,1,6,1,2,1…	1,1,1,4,1,1,1,1,1,1,1,1,1,1,1,1,1,1,2,1,1,3,1,1,2,3,1,1,1,3,1,2,1,1,2,1,1,1,1,1,1,1,1,1,1,1,1,1,1,1,1,1,1,1,2,1,1,1,1,1,1,1,1,1,1,1,3,1,1,2,1,1,2,1,1,2,5,1,2,3,1,1,1,2,6,1,1,1,1,2,1,1,1,2,1,3,1,4,1,1,1,1,1,1,1,1,1,1,1,1,1,1,1,2,1,1,1,2,1,1,1,1,1,1,1,1,3,1,1,1,1,1,1,1,1,2,2,1,1,1,1,1,2,1,1,1,1,1,1,1,1,1,1,1,1,1,2,2,1,3,1,2,1,2,1,1,1,1,1,1,1,1,4,1,1,1,1,3,1,1,1,1,1,1,1,2,1,1,1,1,1,2,1,1,1,1,1,1,1,1…		1,1,1,1,1,2,1,1,2,1,1,1,2,1,2,1,1,1,1,1,1,2,1,1,1,1,1,1,1,1,1,1,1,1,1,1,1,3,1,1,1,1,1,1,1,1,1,1,	3976
I2	30	0.1430	0	1,1,1,2,12,1,1,1,1,1,1,1,1,1,1,1,1,1,1,1,1,1,1,1,1,1,1,1,1,1,1,1,1,1,1,1,2,1,1,1,2,1,1,1,4,1,	1,1,1,1,1,1,1,1,1,1,1,1,1,1,1,1,1,1,1,1,1,1,1,1,1,1,1,1,1,1,1,1,1,1,1,1,1,1,1,1,1,1,1,1,1,1,1,1,1,1,1,2,1,1,1,1,1,1,1,1,2,1,1,1,1,1,1,1,1,1,1,1,1,1,1,1,1,1,1,1,1,1,1,1,1,1,1,1,1,1,1,1,1,1,1,1,1,1,1,1,1,1,1,1,1,1,1,1,1,1,1,1,1,1,1,1,1,1,2,1,3,2,1,1,1,1,1,1,1,1,1,1,1,1,1,1,1,1,	1,1,1,1,1,1,1,1,1,1,1,1,1,1,1,1,1,1,1,1,1,1,1,1,1,1,1,1,1,1,1,1,1,1,1,1,1,1,2,1,1,2,1,1,2,1,1,1,1,1,1,1,1,1,1,1,1,1,2,1,1,1,1,1,1,1,1,1,1,1,1,1,1,1,1,1,1,1,1,1,1,1,1,1,1,1,1,1,1,1,1,1,1,1,1,1,1,1,1,2,1,1,1,1,1,1,1,1,1,2,1,1,1,1,1,1,2,1,1,1,1,1,1,1,1,1,1,1,1,1,1,1,1,1,1,1,1,1,1,1,1,1,1,1,1,1,2,1,1,1,1,2,1,1,1,1,1,1,1,1,1,1,1,1,1,1,1,1,1,1,1,1,1,1,2,1,1,1,1,1,2,1,1,1,1,1,1,2,1,1,1,1,1,1,1,1,1,1,1,3…	1,1,1,1,1,1,1,1,1,1,1,1,1,1,1,2,1,1,1,1,1,1,1,1,1,1,2,1,1,1,2,1,1,1,1,1,1,1,1,1,1,1,1,1,1,1,1,1,1,1,1,1,1,1,1,1,1,1,1,1,1,1,1,1,1,1,1,1,1,1,1,1,1,1,1,1,1,1,1,1,1,1,1,1,1,1,1,1,1,1,1,1,1,1,1,1,1,1,1,1,1,1,1,1,1,1,1,1,1,1,1,1,1,1,1,1,1,1,1,1,1,1,1,1,1,1,1,1,1,1,2,1,1,1,1,1,1,1,1,1,1,1,1,1,1,1,1,1,1,1,1,1,1,1,1,1,1,1,1,1,1,1,1,1,1,1,1,1,1,1,1,1,1,1,1,1,1,1,1,1,1,1,1,1,1,1,1,1,1,2,1,1,1,1,1,1,1,1,1,1…		1,1,1,1,1,1,1,1,1,1,1,1,1,1,1,1,1,1,1,1,1,1,1,1,1,1,1,1,1,1,1,1,1,2,1,1,1,1,1,1,1,1,1,1,1,1,1,1,2,1,1,1,1,1,1,1,1,1,1,1,1,1,1,1,	3983
I2	60	0.0180	0	1,1,1,1,1,1,1,1,1,1,1,1,1,1,1,1,1,1,1,1,1,1,1,1,1,1,	1,1,1,2,1,1,1,1,1,1,1,1,1,1,1,1,1,2,1,1,1,1,1,1,1,1,1,1,1,1,1,1,1,1,1,1,1,1,1,1,1,1,1,1,1,1,1,1,1,1,2,1,1,1,1,1,1,1,1,1,1,1,1,1,1,1,1,1,1,1,1,2,1,1,1,1,1,1,1,1,1,1,1,1,1,1,1,1,1,1,1,1,1,1,1,1,1,1,1,1,1,1,1,1,1,1,1,1,1,1,1,1,1,1,1,1,1,1,1,1,1,1,1,1,2,1,1,1,1,1,1,1,1,1,1,1,1,1,2,1,1,1,	1,1,1,1,1,1,1,1,1,1,2,1,1,1,1,1,1,1,1,1,1,2,1,1,3,1,1,1,1,2,2,1,1,1,1,1,2,1,1,1,1,1,1,1,1,1,1,1,1,1,2,1,1,1,3,1,1,1,1,1,1,3,1,2,1,1,2,1,1,1,1,2,1,1,1,2,1,2,1,1,1,1,1,1,1,1,1,1,1,1,1,2,1,1,1,2,1,1,1,1,1,1,1,1,1,2,1,1,1,1,1,2,1,1,1,1,1,1,1,1,1,1,1,1,1,1,1,1,1,1,2,3,2,1,1,1,2,1,1,1,2,1,1,1,1,1,1,2,1,1,1,1,2,1,2,2,1,1,1,2,1,1,1,1,1,1,2,1,1,1,3,1,1,1,3,2,1,1,1,1,1,1,1,1,1,1,1,1,2,1,1,1,2,1,1,1,1,1,2,2…	1,1,1,1,1,3,1,1,1,1,1,1,1,1,1,1,1,1,3,1,1,1,1,1,1,1,1,1,1,1,1,1,1,1,1,1,1,1,2,1,1,1,1,1,2,1,3,1,1,1,1,1,1,1,1,1,1,1,1,1,1,2,1,1,1,1,1,1,1,1,1,1,1,1,1,1,1,1,1,1,1,2,1,5,1,1,1,1,1,1,1,1,1,1,1,1,1,1,1,1,1,1,1,1,1,1,1,1,1,2,1,1,1,1,1,1,1,1,1,1,1,1,1,1,1,1,2,1,4,1,2,1,1,2,1,1,1,1,1,3,1,1,1,1,1,1,1,1,1,1,2,1,1,1,1,1,1,2,1,1,1,1,1,1,1,1,1,1,1,1,2,1,1,1,1,1,1,2,1,1,1,1,1,1,1,1,2,1,1,1,1,1,2,1,1,1,1,1,1,2…		1,1,1,1,1,1,1,1,1,1,1,1,1,2,1,1,1,1,1,1,1,1,1,1,1,1,1,1,1,1,1,1,1,1,1,1,1,1,1,1,1,1,1,1,1,1,1,1,1,1,1,1,1,1,1,2,1,1,1,1,1,1,1,1,1,1,1,	4069
I2	90	-0.0698	0	1,1,1,1,1,1,1,1,1,3,1,2,1,1,1,1,1,1,2,1,1,2,	1,1,1,1,1,1,1,1,1,1,1,2,1,1,1,1,1,2,1,1,1,2,1,1,2,2,1,1,1,1,1,2,1,1,1,1,1,1,1,1,1,1,1,1,1,1,3,1,1,1,1,1,1,2,1,1,1,1,1,1,1,1,1,1,1,1,1,1,1,1,1,1,1,1,1,1,1,1,2,2,1,2,1,1,1,1,1,1,1,1,1,	1,1,1,1,1,1,3,1,1,1,1,1,1,1,2,1,1,1,1,1,2,1,1,1,1,1,1,1,1,1,2,1,1,1,1,3,1,1,2,1,1,1,1,1,1,1,1,1,1,1,1,1,2,3,1,1,1,1,1,1,1,2,1,1,1,2,3,2,1,3,1,1,2,1,1,1,1,1,2,1,2,1,1,2,1,2,1,1,2,1,3,1,3,1,1,1,1,1,1,1,4,1,5,2,2,2,1,1,1,1,1,2,1,1,3,1,1,2,3,1,1,1,1,2,3,1,1,1,1,2,4,3,1,1,1,1,1,1,1,1,1,3,2,1,1,1,1,1,2,1,1,1,2,1,1,1,2,1,1,1,1,1,1,2,1,2,1,1,1,1,2,1,1,2,4,2,1,1,1,1,1,1,1,1,1,1,1,1,1,1,1,1,1,1,1,1,5,3,2,1…	1,1,1,1,1,1,1,1,1,1,1,1,1,1,1,1,1,1,1,2,1,1,1,1,1,1,1,1,1,1,1,2,1,1,1,1,1,1,1,1,1,1,1,1,1,1,1,1,1,1,1,1,1,1,1,1,1,1,1,1,2,1,1,1,1,1,1,2,1,1,2,1,1,1,1,1,1,1,1,2,1,1,1,1,1,1,2,1,1,3,1,1,1,1,1,1,1,1,1,1,1,1,1,1,1,1,1,1,1,1,1,1,1,1,1,1,1,1,1,1,1,1,1,1,1,1,1,1,1,1,2,1,1,5,1,1,1,1,1,1,1,1,1,4,1,1,1,1,1,1,1,1,1,1,1,1,1,1,1,1,1,1,1,1,1,1,1,1,1,1,1,1,1,2,1,3,1,1,1,1,1,1,1,1,1,1,1,2,1,1,1,1,1,1,1,1,1,1,1,1…		1,1,1,1,1,1,1,1,1,1,1,1,1,1,1,1,1,1,1,1,1,1,1,1,1,1,1,1,1,1,1,1,1,1,1,1,2,1,1,1,1,1,1,2,1,1,1,1,1,1,1,1,1,1,1,1,1,1,	3939
I2	150	-0.1574	0	1,1,1,2,3,1,1,1,1,2,1,1,2,2,1,1,1,1,2,1,1,2,1,2,1,4,2,1,1,	1,1,1,1,2,1,1,1,1,1,1,1,1,1,1,1,1,1,1,1,1,1,1,1,1,1,2,4,1,1,1,1,1,1,1,1,1,1,1,1,1,1,2,1,1,1,1,1,1,1,1,1,1,1,1,1,1,1,1,1,1,2,1,1,1,1,1,1,1,1,1,2,1,2,1,2,1,1,1,1,3,1,1,1,1,1,1,1,1,1,1,1,1,1,1,1,1,1,2,1,1,1,1,1,1,1,1,1,1,1,1,1,1,1,1,	3,1,4,2,1,1,1,1,1,1,4,2,3,1,1,2,1,3,1,1,4,2,2,1,1,2,1,3,1,1,2,1,1,1,1,1,1,1,2,1,1,2,1,1,1,4,1,2,4,4,1,1,3,3,1,1,1,1,1,2,1,1,1,1,1,1,1,1,1,1,1,2,1,3,1,1,3,3,3,1,1,3,4,5,1,1,1,2,3,2,2,1,1,1,4,3,1,2,1,2,1,1,1,1,3,3,1,3,1,1,2,1,1,1,1,1,3,2,1,1,3,1,1,6,1,4,1,2,2,4,1,1,3,2,1,3,1,1,2,2,1,1,6,1,1,1,1,1,3,1,2,1,1,1,2,1,1,1,5,1,1,2,1,1,2,1,3,1,1,1,7,1,1,2,5,2,1,1,1,1,1,1,1,3,1,1,2,1,1,2,3,1,3,3,1,1,1,1,1,1…	1,1,1,2,1,1,1,1,1,2,1,1,1,1,1,1,2,1,1,1,1,1,1,1,1,1,1,2,1,1,1,1,1,1,1,1,1,1,1,1,2,1,1,1,1,1,1,6,1,1,1,1,1,1,1,1,2,1,1,1,2,1,2,1,1,1,1,1,1,1,1,1,1,1,1,1,1,1,1,1,1,1,2,1,1,1,1,1,1,1,1,2,1,2,1,1,1,1,2,1,1,1,1,3,1,1,1,1,1,1,1,3,1,1,1,1,1,1,1,1,1,1,1,1,1,1,1,1,2,1,1,1,1,1,1,1,1,1,4,1,1,1,1,1,1,1,1,1,1,1,1,1,1,1,1,1,1,1,1,1,1,1,1,1,1,1,1,1,1,1,1,1,1,1,1,1,1,1,2,1,1,1,1,1,1,5,1,1,1,1,1,1,1,1,1,1,1,1,1,1…		2,1,1,1,1,1,1,1,1,1,1,1,1,1,1,1,1,1,1,1,1,1,1,1,1,1,1,1,1,1,1,1,1,1,1,1,1,1,1,1,1,1,1,1,	3916
I2	180	0.0422	1R/1A	1,1,1,2,1,1,16,1,1,1,1,2,1,1,1,1,2,1,1,1,4,1,2,1,1,1,1,1,1,1,1,1,1,1,1,1,1,1,1,	1,1,1,1,1,1,1,1,1,1,1,1,1,1,1,1,1,1,2,1,1,1,1,1,1,1,1,1,1,1,1,1,1,1,1,1,1,1,2,1,1,1,1,1,1,1,1,1,1,1,1,1,1,1,1,2,1,2,1,1,1,1,1,1,1,1,1,1,1,1,1,1,1,1,1,1,1,1,2,1,1,1,1,1,1,1,28,1,1,1,1,2,1,1,1,1,1,1,1,1,1,1,1,1,1,1,1,1,1,1,1,1,1,1,1,1,1,1,1,1,2,1,1,1,1,1,1,1,1,1,1,	1,1,1,1,2,1,1,1,1,3,1,1,1,4,1,1,1,1,2,1,1,1,1,1,1,1,1,1,1,3,2,2,1,1,2,1,1,1,2,1,1,1,1,1,1,2,1,2,1,1,1,1,1,1,1,2,2,1,1,1,1,1,1,1,1,1,1,1,1,1,1,1,1,2,1,1,1,1,2,1,1,1,2,1,1,1,3,2,1,3,3,1,1,1,1,1,1,1,2,1,3,1,1,1,1,1,1,2,1,2,1,1,2,1,1,2,1,1,1,2,5,1,1,1,2,1,1,1,1,2,1,1,1,1,1,1,2,2,1,3,1,1,1,1,1,1,3,1,1,1,1,1,1,1,2,1,2,1,1,2,1,1,1,1,1,1,3,1,1,2,1,2,1,2,1,1,2,2,1,3,1,2,1,1,1,1,2,3,1,2,1,1,3,1,2,1,1,1,1,1…	1,1,1,1,1,1,1,2,1,1,1,1,1,3,1,1,1,1,1,1,1,1,1,1,1,1,1,3,1,1,1,1,1,1,1,2,1,1,1,1,1,1,1,1,1,1,1,1,1,1,1,1,1,1,1,1,1,1,2,1,1,1,1,6,2,1,1,1,1,1,1,1,1,1,1,1,2,1,1,1,1,1,1,1,1,1,1,2,1,1,1,1,1,1,1,1,1,1,1,2,1,1,1,1,1,1,1,1,1,1,1,2,1,1,1,1,1,1,1,1,1,1,1,2,1,1,1,1,1,1,1,1,1,1,1,1,2,2,1,1,1,1,1,1,1,1,1,1,1,1,1,1,1,1,1,1,1,1,1,1,1,1,1,1,1,1,1,1,1,1,1,2,1,2,1,1,1,1,1,1,1,1,1,1,1,1,1,1,1,1,1,2,2,1,1,1,1,1,1,1…	1,1,	1,1,1,1,1,1,1,1,1,1,1,1,1,1,1,1,1,1,1,1,1,1,1,1,1,1,1,1,2,1,1,1,1,1,1,1,1,1,1,1,1,1,1,1,1,1,1,1,1,1,1,1,1,1,1,1,1,1,1,1,1,1,1,1,1,2,1,1,1,1,	3954
I2	240	-0.0300	1R/1A	1,1,1,2,1,1,1,1,1,2,1,1,1,2,1,1,1,1,14,1,1,3,7,12,1,2,6,1,1,4,2,1,1,1,1,1,8,1,2,1,1,2,3,1,1,1,1,1,1,1,1,1,1,1,1,12,1,1,22,1,1,1,1,1,1,6,1,1,1,1,7,1,1,1,1,1,1,1,1,1,1,1,1,1,8,1,2,1,1,1,1,1,1,1,1,1,1,3,1,	1,1,1,1,1,1,1,1,1,1,1,1,1,1,1,1,1,1,1,1,1,1,1,1,1,1,1,1,4,1,1,1,1,1,1,1,1,1,1,1,1,1,1,1,1,1,1,1,1,1,1,1,1,1,1,1,1,1,1,1,1,1,1,1,1,1,1,1,1,1,1,1,1,1,1,1,1,1,1,1,1,2,1,1,1,1,1,1,1,1,1,10,1,1,5,1,1,1,1,1,1,1,1,1,1,1,1,1,1,1,1,1,1,1,1,1,1,1,1,1,1,1,1,1,1,8,5,1,1,1,1,1,1,1,1,1,1,1,1,1,1,1,1,1,1,1,1,1,1,1,1,1,1,1,1,	1,1,1,1,13,1,1,1,1,3,1,1,1,1,1,1,1,1,1,1,1,2,1,1,1,1,2,1,2,1,2,1,1,1,1,1,1,1,1,1,1,1,1,1,1,1,1,1,1,1,1,1,1,1,1,2,1,2,1,1,1,1,1,1,1,2,1,1,1,1,1,1,2,2,1,1,1,2,1,1,1,1,1,1,1,1,1,1,1,1,1,2,1,2,1,2,1,1,1,1,1,1,1,1,1,1,1,1,1,1,1,1,1,1,1,1,1,1,1,1,1,1,1,1,1,1,1,1,1,1,1,1,1,1,1,1,1,1,1,1,2,1,1,3,1,1,1,1,1,1,1,1,3,1,1,1,1,1,1,1,1,2,1,1,3,1,1,2,1,1,1,1,1,1,1,1,1,1,1,1,1,1,1,1,1,1,2,1,1,1,1,1,1,1,1,1,1,1,2,…	1,1,1,1,1,1,1,1,1,2,1,1,6,1,1,1,1,1,1,1,21,1,1,1,1,1,1,1,1,1,1,1,1,1,1,1,1,1,1,1,1,1,1,1,1,1,1,1,1,1,1,1,1,1,1,1,1,2,1,1,2,1,1,1,1,1,1,1,1,1,1,1,1,1,1,1,1,1,1,1,1,1,1,1,1,1,1,1,1,1,2,1,1,1,1,1,1,1,1,1,1,1,1,3,1,1,1,1,1,1,1,1,1,1,1,1,1,1,1,1,1,2,1,1,1,1,1,1,1,1,1,1,1,1,1,1,1,2,1,1,1,1,2,1,2,1,1,1,1,1,1,1,1,1,1,1,1,1,1,1,1,1,1,1,1,3,1,1,1,1,1,1,1,1,2,1,1,1,1,1,1,1,1,1,1,1,1,1,1,1,1,1,1,1,1,1,1,1,2,…		1,2,1,1,1,1,1,1,1,1,1,1,1,1,1,1,1,1,1,1,1,1,1,1,1,1,1,1,1,1,1,1,1,1,1,1,1,1,1,1,1,1,1,1,1,1,1,1,1,1,1,1,1,1,	4015
I2	300	-0.0843	0	1,1,5,1,6,1,1,1,1,4,3,1,2,1,4,1,1,1,1,1,2,3,1,1,1,1,1,2,1,1,1,1,1,1,1,1,19,1,1,1,1,1,4,1,2,2,1,1,5,1,1,1,1,1,4,5,1,1,1,1,3,3,1,1,1,1,1,1,2,1,2,5,1,2,1,1,18,1,7,3,1,3,1,1,1,6,1,1,1,1,1,1,	1,1,1,1,1,1,1,1,1,1,1,1,1,1,1,1,1,1,1,1,1,1,1,2,1,1,1,1,1,1,1,1,1,1,1,1,1,1,1,1,1,1,1,1,1,1,1,1,1,1,1,1,1,1,1,1,1,1,2,1,1,1,1,1,1,1,1,1,1,1,1,1,1,1,1,4,1,1,1,1,1,1,1,1,1,1,1,1,1,1,1,1,1,1,1,3,1,1,1,1,1,1,1,1,1,1,1,1,1,1,1,1,1,1,1,1,1,1,1,1,1,1,1,	1,1,1,1,1,1,1,2,1,1,1,2,1,1,1,1,1,1,1,1,1,1,1,1,1,1,1,1,1,1,1,1,2,1,1,1,1,1,1,1,1,1,1,1,1,1,1,2,1,2,1,1,1,8,1,1,1,1,1,1,1,1,1,1,1,1,1,1,1,1,1,1,1,1,1,1,1,1,1,1,1,1,2,2,1,1,1,1,1,1,1,1,1,1,1,1,1,2,1,1,1,1,1,1,1,1,1,1,1,1,1,1,1,1,2,1,1,1,1,1,1,1,1,1,1,1,1,1,1,1,1,1,1,1,1,1,1,1,1,1,1,1,1,1,1,1,1,1,1,1,1,1,1,1,2,1,1,1,1,2,1,1,1,1,1,1,1,1,1,1,1,1,1,1,1,1,1,1,1,1,1,1,1,1,1,1,1,1,1,1,1,1,1,1,1,1,1,1,1,1…	1,1,1,1,1,1,1,1,1,1,1,1,2,1,1,1,1,1,1,1,1,1,29,1,1,1,1,1,1,1,1,1,2,1,1,1,1,1,1,1,1,1,1,1,1,1,1,1,1,1,1,1,1,1,1,1,1,1,1,1,1,1,1,1,1,1,1,1,1,1,1,1,1,1,1,1,1,1,1,1,1,1,1,1,1,1,1,1,1,1,4,1,1,1,1,1,1,1,1,1,1,1,1,1,1,1,1,1,1,1,1,1,1,1,1,1,1,1,1,1,1,1,1,1,1,1,1,1,1,1,1,1,1,1,1,1,1,1,1,1,1,1,1,1,1,1,1,1,1,1,1,1,1,1,1,1,1,1,1,1,1,1,1,1,1,1,1,1,1,1,1,1,1,1,1,1,1,1,1,1,1,1,1,1,1,1,1,1,1,1,1,1,1,1,1,2,1,1,1,…	1,	1,1,1,1,1,1,1,1,1,1,1,1,1,1,1,1,1,1,1,1,1,1,1,1,1,1,1,1,1,1,1,1,1,1,1,1,1,1,1,1,1,1,1,1,1,1,1,1,1,	4095
I2	360	0.0302	0	1,1,2,1,1,1,1,1,18,1,1,1,1,1,1,1,1,1,3,1,1,2,1,2,1,1,1,1,1,1,3,1,1,3,1,1,1,1,1,1,1,3,5,1,1,	1,1,15,1,1,1,1,1,1,1,1,1,1,1,1,1,1,1,1,1,1,1,1,1,1,4,1,1,1,1,1,1,1,1,1,1,1,1,1,1,1,1,1,1,1,1,1,1,1,1,1,1,1,1,1,1,1,1,1,1,1,1,1,1,1,1,1,1,1,1,1,1,1,1,1,1,1,1,1,2,1,1,1,1,2,	1,1,1,1,1,1,1,1,1,1,1,1,2,1,1,1,1,2,1,1,1,1,1,1,1,1,1,2,1,1,1,1,1,2,1,1,1,1,1,3,1,1,1,1,1,1,1,1,1,1,1,1,1,1,1,1,1,1,1,2,1,1,1,1,1,1,1,1,1,1,1,1,1,1,1,1,1,1,1,1,1,1,1,1,1,1,1,1,1,1,1,1,3,1,1,1,1,1,1,2,1,1,1,1,1,1,1,1,1,1,1,1,1,1,1,2,1,1,1,1,1,1,1,1,1,1,1,1,1,1,1,1,1,1,1,1,1,1,1,1,2,1,1,1,1,1,1,1,1,1,1,1,1,1,1,1,1,1,2,2,1,1,1,1,2,1,2,1,1,1,1,1,1,1,1,2,1,1,1,2,1,1,1,1,1,1,1,1,1,1,1,1,1,1,1,1,1,1,1,1…	1,1,1,1,1,1,1,1,1,1,1,1,1,1,2,1,1,1,1,1,1,1,1,1,1,1,1,1,1,1,1,1,1,1,1,1,1,1,1,1,1,1,1,1,1,1,1,1,1,1,1,1,1,1,1,1,1,1,1,1,1,1,1,1,1,1,1,1,1,1,1,1,1,1,1,1,2,1,1,1,1,1,1,1,1,1,1,1,1,1,1,1,1,1,1,1,1,1,1,1,1,1,1,1,1,2,1,1,1,1,1,1,1,1,1,1,1,1,1,1,1,1,1,1,1,1,1,1,1,1,1,1,1,1,1,1,1,1,2,1,1,1,1,1,1,1,1,1,1,1,1,1,1,1,1,6,1,1,1,2,1,1,1,1,1,1,1,1,1,1,1,1,1,1,1,1,1,1,1,1,1,2,1,1,1,1,1,1,1,1,1,1,1,1,1,5,1,1,1,2…		1,1,1,1,1,1,1,1,1,1,1,1,1,1,1,1,1,1,1,1,1,1,1,1,1,1,1,1,1,1,1,1,1,1,1,1,1,1,1,1,1,1,1,1,1,1,1,1,1,1,1,1,	4016
I2	480	-0.0931	Undetermined	1,1,3,4,1,1,4,1,1,1,1,4,1,4,1,25,1,1,2,1,1,1,1,1,1,2,1,1,1,2,1,1,1,1,1,1,3,1,1,1,1,1,3,1,1,1,1,1,1,1,	1,1,16,1,1,1,1,1,1,1,1,1,1,1,1,1,1,1,1,1,1,1,1,1,1,1,1,3,1,1,1,1,1,1,1,2,2,1,1,1,1,6,1,1,1,1,1,2,1,1,1,1,1,1,1,1,1,1,1,1,1,1,1,1,1,1,1,1,2,1,1,1,1,1,1,1,1,1,3,1,1,1,1,1,1,1,1,1,1,1,1,1,1,1,1,1,1,1,1,1,1,1,1,1,1,1,2,1,1,1,1,1,1,1,1,1,1,1,1,1,1,1,1,1,1,1,1,1,1,1,1,1,2,1,1,1,1,1,1,2,1,1,1,1,1,1,1,1,1,1,1,1,1,1,1,1,1,1,1,1,1,1,2,1,1,1,2,1,1,1,1,1,1,1,1,1,1,1,1,1,1,1,1,1,1,1,1,1,1,1,1,1,1,1,1,2,1,1,1,…	1,1,1,2,1,1,1,1,1,1,1,1,1,1,1,1,1,1,2,1,1,1,2,1,1,1,1,1,1,1,1,1,1,1,1,2,1,1,1,1,1,2,1,1,1,1,1,1,1,1,1,1,1,1,1,1,1,1,1,1,1,1,1,1,1,1,1,1,1,1,1,1,1,1,1,1,1,1,1,1,1,1,1,1,1,1,1,1,1,1,1,2,1,1,1,1,1,1,1,2,1,1,1,1,1,1,1,1,1,2,1,1,1,1,1,2,1,1,1,1,1,1,1,1,1,1,1,2,1,1,1,1,1,1,1,1,1,1,1,1,1,3,1,1,1,1,1,1,1,1,1,1,1,1,1,1,1,1,1,1,1,1,1,1,1,1,2,1,1,1,1,1,1,1,1,1,1,1,2,1,1,1,1,1,1,1,1,1,1,1,1,1,1,1,1,1,1,1,1,1…	1,1,1,1,1,1,1,1,1,1,1,1,1,1,1,1,1,1,1,2,1,1,1,2,1,1,1,1,1,1,1,1,1,1,1,1,1,1,1,1,1,1,1,1,1,1,1,1,1,1,1,1,1,1,1,1,1,1,1,1,1,2,1,1,1,1,1,1,1,1,1,1,1,1,1,1,1,1,1,2,1,1,1,1,1,1,1,1,1,1,1,1,1,1,1,1,1,1,1,1,1,11,1,1,1,1,1,2,1,1,1,1,1,1,2,1,1,1,1,1,1,1,1,1,2,1,1,1,1,1,1,1,1,1,1,1,1,1,1,1,1,1,1,2,1,1,1,1,1,1,1,1,1,1,1,1,1,1,1,1,1,1,1,1,1,1,1,1,1,24,1,1,1,1,1,1,2,1,1,1,1,1,1,1,1,1,2,1,1,1,1,1,1,1,1,1,1,1,1…	1,1,1,	1,1,1,1,1,1,1,1,1,1,1,1,1,1,1,1,1,1,1,1,1,1,1,1,1,1,1,1,1,1,1,1,1,1,1,1,1,1,1,1,1,1,1,1,1,1,1,1,1,1,1,1,1,1,1,2,1,2,1,1,2,1,2,1,1,1,1,1,1,1,1,1,1,1,1,1,1,1,1,1,1,1,1,1,1,1,1,1,1,1,1,1,1,1,1,1,1,1,1,1,1,1,1,1,1,1,1,1,1,1,1,1,1,1,1,1,2,1,1,1,1,1,1,1,1,1,1,1,1,1,1,1,1,1,1,1,1,1,1,1,1,1,1,2,1,1,	4098
I2	540	-0.0963	0	1,1,1,1,1,1,2,1,1,2,1,1,1,1,1,1,1,1,1,1,2,1,1,1,2,1,1,1,1,1,2,1,1,1,2,1,2,1,1,1,2,5,1,1,4,1,1,3,2,1,1,1,1,1,1,1,	1,1,1,2,1,1,1,1,1,2,1,1,1,1,2,1,1,1,1,1,1,1,1,1,1,1,1,1,1,1,1,2,1,1,1,1,1,1,2,1,1,4,1,1,1,1,1,1,1,2,1,1,1,1,1,1,1,1,1,1,1,2,1,1,2,1,1,1,1,1,1,1,1,1,1,1,1,1,1,1,2,1,1,2,1,1,1,1,1,1,3,1,1,1,1,1,1,1,1,1,1,1,2,1,1,1,1,1,1,1,1,1,1,1,1,2,1,1,1,1,1,1,1,1,1,2,1,2,1,1,1,8,1,1,1,1,1,1,1,2,1,1,1,2,1,1,12,1,5,1,2,1,1,3,1,2,2,1,1,2,2,1,1,3,1,1,1,1,1,1,1,1,1,1,1,1,1,2,1,1,1,1,3,1,1,1,2,1,1,1,1,1,1,1,1,1,1,1,1,…	1,1,1,1,1,2,1,1,1,3,1,1,1,1,1,1,1,1,1,1,1,1,1,1,1,1,1,1,1,1,1,1,1,1,1,1,1,1,1,1,1,1,1,2,1,1,1,1,1,1,1,1,1,1,2,1,1,1,1,3,1,1,1,1,1,1,2,1,1,1,1,1,1,1,2,1,1,1,2,1,1,1,1,1,1,2,1,1,1,1,1,1,1,1,1,1,1,1,1,1,1,1,1,1,1,1,1,1,1,1,1,1,1,1,1,1,1,1,1,1,1,1,1,1,1,2,1,1,1,2,1,1,1,1,1,1,1,1,1,1,1,1,1,1,1,1,1,1,1,1,1,1,1,1,1,1,1,1,1,1,1,1,2,2,1,1,2,2,1,1,1,1,1,1,1,1,1,1,1,1,1,2,1,1,3,1,1,1,1,1,1,1,1,1,1,1,1,1,2,1…	1,1,1,1,1,1,1,1,1,1,1,1,1,1,1,1,1,1,1,1,1,1,1,1,1,1,1,1,1,1,3,1,1,1,1,1,1,1,1,1,1,1,1,1,1,1,1,1,1,1,1,1,1,1,1,1,1,3,1,1,1,1,1,1,1,2,1,1,1,1,1,1,1,1,1,1,1,1,1,1,1,1,1,1,2,1,1,3,1,1,2,1,1,1,1,1,1,1,1,1,1,1,1,1,1,1,1,1,1,3,1,1,1,1,1,1,1,1,1,1,1,1,1,1,1,1,1,1,1,1,1,1,1,1,1,1,1,1,1,1,1,1,1,1,1,1,2,1,1,1,1,1,1,1,1,1,1,1,1,1,1,1,1,1,1,1,1,1,1,1,1,1,1,1,1,1,2,1,1,1,1,1,1,1,1,1,1,1,1,1,1,1,2,1,1,1,1,1,1,2…	1,1,	1,1,1,1,1,1,1,1,1,1,1,1,1,2,1,1,1,1,1,1,1,1,1,1,1,1,1,1,1,1,2,1,1,1,1,1,1,1,1,1,1,1,2,1,2,1,1,1,1,1,2,1,1,1,1,1,1,1,1,1,1,1,1,1,2,1,1,1,1,1,1,1,1,1,1,1,1,1,1,1,1,1,1,1,1,1,1,1,1,1,1,1,1,1,1,1,1,1,1,1,1,1,1,1,1,1,2,1,1,2,1,1,1,1,1,1,1,1,1,1,1,1,2,1,1,1,1,2,1,1,1,1,1,2,1,1,1,2,1,1,2,2,1,1,1,1,1,1,1,1,2,1,1,1,1,1,1,	4028
I2	600	0.0761	0	1,1,1,2,2,1,5,2,2,1,3,3,1,1,6,1,1,1,1,2,1,1,1,1,6,1,2,1,1,3,1,1,1,1,1,1,1,1,1,2,1,1,1,1,1,1,1,1,1,1,1,1,1,2,4,2,1,2,1,2,3,3,1,1,1,1,1,1,1,2,1,1,1,1,1,7,1,1,9,1,1,1,2,1,1,5,2,1,2,1,1,1,1,1,1,2,2,1,1,1,1,1,1,1,1,1,1,1,1,1,1,1,1,2,1,1,1,1,2,1,1,1,1,1,3,1,1,1,1,1,1,1,7,1,17,1,1,1,2,1,3,1,1,1,	1,1,2,1,1,1,1,1,1,1,1,5,1,1,2,1,1,2,3,1,1,1,1,2,1,1,1,1,1,1,1,4,1,1,4,1,1,1,1,1,1,6,1,1,1,1,1,1,1,2,1,1,1,1,1,1,1,1,2,2,1,1,1,1,1,1,1,1,1,1,1,1,1,1,1,1,1,1,1,2,1,1,1,1,1,1,1,1,1,1,2,1,2,2,1,1,2,1,1,1,1,1,1,1,1,1,1,1,3,1,1,1,1,1,1,1,1,1,1,1,1,1,1,1,2,1,1,1,1,1,1,1,1,1,1,2,1,1,1,1,1,1,1,1,1,4,1,1,1,1,1,1,1,1,1,1,1,1,1,1,1,5,5,4,4,1,1,1,1,1,1,2,1,1,1,1,1,1,2,1,1,19,1,1,1,1,1,1,1,1,1,1,1,1,1,1,2,1,1,…	1,1,1,1,1,1,1,1,1,1,1,1,1,1,1,1,1,1,1,1,1,1,1,2,1,1,1,2,1,1,1,1,1,1,1,1,1,1,1,1,1,1,1,1,1,1,2,1,1,2,1,1,1,1,1,1,1,1,1,1,1,1,1,1,1,1,1,1,1,1,2,1,1,1,1,1,1,1,1,1,1,1,1,1,1,2,1,1,1,1,1,1,1,1,1,1,1,1,1,1,1,2,1,1,1,1,1,1,1,2,1,1,1,1,1,1,1,1,1,1,1,1,2,1,1,1,1,1,1,1,1,1,1,1,1,1,1,1,1,1,1,1,1,1,2,1,1,1,1,1,1,1,1,2,1,1,2,1,1,1,1,1,1,1,1,1,1,1,1,1,1,1,1,1,1,1,2,1,1,1,2,1,1,1,1,2,1,1,1,1,1,1,1,1,1,1,1,1,1,1…	1,1,1,1,1,1,1,1,2,1,3,1,1,6,4,1,2,1,1,1,1,1,1,1,1,1,1,1,1,1,1,1,1,1,1,1,1,1,1,1,1,1,1,1,2,3,1,1,1,1,1,1,1,3,1,2,1,1,1,1,1,1,1,1,3,1,1,1,1,1,1,1,1,1,1,1,1,1,1,1,1,1,1,1,1,1,1,1,1,1,1,1,1,1,2,1,1,1,1,1,1,1,1,1,2,1,1,1,1,2,1,1,1,1,1,1,1,1,1,1,2,1,1,1,1,1,1,1,1,1,1,1,1,2,1,1,1,17,1,1,1,1,1,2,3,1,1,1,1,1,1,1,1,1,1,1,1,2,1,1,1,1,1,1,1,1,1,1,1,1,1,1,1,1,1,1,1,1,1,1,1,1,1,1,1,1,1,1,1,1,1,1,2,1,1,1,1,1,1,…		1,1,1,1,1,1,1,1,1,1,1,1,1,1,1,1,1,1,1,1,1,1,1,1,1,1,1,1,1,1,1,2,1,1,2,1,1,1,1,2,2,1,1,1,1,1,1,1,1,1,1,1,1,1,1,1,1,1,1,1,1,1,1,1,1,1,1,1,1,1,1,1,1,1,1,1,1,1,1,1,1,1,1,1,1,1,1,1,1,1,1,1,1,1,1,1,1,1,1,2,1,1,1,1,2,1,1,1,1,1,1,1,1,1,1,1,1,1,1,1,1,1,1,1,1,1,1,1,1,1,1,	3973
I3	14	0.2209	0	1,1,1,1,1,6,1,1,8,21,1,2,1,1,9,1,1,1,1,33,4,2,1,5,2,1,1,1,3,1,2,3,1,1,1,1,2,1,2,1,1,1,1,1,1,1,8,1,1,1,1,1,1,1,1,2,1,1,1,1,82,1,1,3,1,2,1,1,17,1,1,1,1,1,1,1,6,23,5,1,1,3,1,1,7,16,1,1,3,1,13,1,1,1,8,1,1,1,1,1,1,1,1,1,1,21,1,1,1,1,1,1,3,1,1,3,1,1,1,1,17,12,3,1,3,1,3,1,4,2,2,1,1,1,1,79,20,1,1,1,1,8,1,1,1,1,1,1,1,1,1,1,1,2,1,36,1,1,2,1,40,1,1,1,1,2,2,1,1,1,1,1,1,1,1,1,1,1,1,1,5,1,1,1,1,5,24,1,1,1,5,1,…	1,1,1,1,2,1,1,16,18,1,1,1,1,1,1,1,1,1,14,2,1,80,1,2,1,21,1,1,1,1,1,5,1,1,1,1,1,1,1,4,2,80,1,1,1,1,1,1,1,12,1,1,1,50,1,1,60,1,1,1,1,1,1,1,6,3,22,1,1,1,1,1,1,1,1,1,1,1,1,1,1,1,1,1,1,1,3,1,1,1,1,1,1,1,1,1,1,1,1,12,2,1,1,2,1,1,1,1,1,1,1,1,1,2,1,1,1,4,5,1,1,1,1,3,1,1,1,1,1,1,2,2,1,1,1,1,1,1,1,2,1,1,1,1,1,1,7,1,1,1,1,4,17,1,1,1,2,1,1,2,1,1,1,1,1,1,1,3,2,1,1,1,1,1,1,1,1,1,4,1,1,1,1,1,1,1,1,1,8,1,1,1,1,1…	1,1,1,1,1,2,2,2,1,1,1,1,2,1,1,1,1,1,1,1,1,1,1,1,1,2,1,1,2,1,1,1,2,3,1,1,1,1,22,3,2,5,1,1,1,3,1,1,1,2,3,3,1,64,1,2,1,5,2,8,1,1,1,72,1,1,1,1,1,1,2,1,2,1,1,1,1,1,2,1,1,1,2,1,1,1,2,1,1,1,1,2,1,2,4,1,1,1,1,2,1,2,1,1,1,1,2,1,1,1,1,2,1,1,2,1,1,1,1,1,1,1,1,1,2,1,1,1,1,1,1,1,1,1,2,1,2,1,1,1,1,1,1,1,1,1,1,2,1,1,1,2,1,1,1,1,1,2,1,1,2,1,2,1,2,3,4,1,1,2,1,1,1,1,1,1,1,42,1,1,1,1,1,3,1,1,2,2,2,1,1,1,1,1,1,1,1,1…	3,1,1,1,1,1,1,1,1,1,1,1,1,1,1,1,1,1,1,1,1,1,1,1,1,1,1,1,1,1,1,1,15,1,1,1,1,1,1,1,1,1,1,1,1,1,1,1,1,1,1,1,2,1,1,1,1,1,1,1,9,1,1,1,1,1,1,1,1,1,1,1,1,1,1,1,1,1,1,3,1,1,1,1,1,1,1,1,1,1,1,1,1,1,1,1,1,1,1,1,1,1,1,1,1,1,1,1,4,1,1,1,1,1,1,1,1,1,1,1,3,1,1,1,1,1,1,1,1,1,1,1,1,1,1,1,1,1,1,1,1,1,1,1,1,1,1,1,1,1,10,1,1,1,1,1,1,1,1,1,1,1,1,1,1,1,1,1,2,1,12,1,2,1,1,1,1,1,4,1,1,1,1,1,1,1,1,1,1,1,1,1,1,1,1,13,1,1…	2,1,	1,1,1,1,1,1,1,1,1,1,1,1,1,1,1,1,1,1,1,1,1,1,1,1,1,1,1,1,1,1,1,1,1,1,1,	4150
I3	30	0.1229	0	9,1,2,1,1,1,7,3,3,4,1,1,1,1,1,1,1,4,1,3,1,1,3,1,1,1,1,1,1,1,1,1,1,1,1,1,1,1,3,2,1,2,2,1,1,1,1,1,1,2,106,1,1,1,1,2,5,32,3,2,1,1,1,1,1,6,1,1,1,1,1,1,1,1,3,1,2,1,2,1,1,1,1,1,1,1,2,1,4,2,1,4,1,4,1,1,17,1,1,1,2,4,1,1,1,1,1,2,2,1,1,1,3,1,2,1,1,7,3,2,68,2,1,5,1,2,1,3,2,	1,1,1,1,2,3,3,1,2,2,1,1,2,1,1,3,1,1,1,1,1,1,1,1,1,3,1,1,1,1,1,2,1,1,1,1,2,2,1,1,1,1,2,2,1,2,1,1,1,1,1,1,1,1,1,1,1,2,1,1,1,2,2,2,1,1,2,3,1,1,1,1,1,1,2,1,2,1,2,1,1,1,1,3,1,1,3,1,1,	1,1,3,3,3,3,1,2,1,1,2,3,1,1,1,2,1,1,1,4,2,2,1,1,1,1,2,1,1,1,1,2,1,1,1,1,2,1,1,2,1,1,1,2,1,1,2,1,1,1,1,2,1,1,3,2,1,1,3,1,1,1,2,10,1,4,1,1,1,2,1,2,1,2,1,2,1,4,1,1,1,1,3,1,2,1,2,1,2,1,1,2,1,1,3,2,1,1,2,1,1,1,1,1,1,1,2,1,2,1,2,1,3,1,2,2,2,1,1,1,1,3,1,3,1,3,1,1,2,1,1,1,1,1,1,1,4,1,1,1,1,2,1,1,2,3,3,1,1,1,3,1,1,1,2,3,3,1,1,1,1,3,1,1,5,1,2,1,1,1,1,1,1,1,1,1,1,2,1,1,1,1,2,2,2,1,3,2,2,1,1,1,2,2,1,2,2,1,3,…	1,1,1,1,1,1,1,1,1,1,1,1,1,1,1,1,1,1,1,2,1,3,1,1,1,1,1,1,2,1,2,1,1,1,1,1,1,1,1,6,1,1,1,1,1,3,1,1,1,3,1,2,1,1,1,1,1,1,1,2,1,1,1,1,1,1,1,1,1,1,1,1,2,1,1,1,3,1,1,1,1,1,1,1,1,1,1,1,1,1,1,1,1,1,1,1,1,1,1,1,2,1,1,1,2,1,1,1,1,1,1,1,1,1,1,2,1,1,1,1,1,1,1,1,1,1,1,1,1,1,1,1,1,1,1,1,1,1,1,4,1,2,1,1,1,3,1,1,1,1,1,1,1,1,1,1,1,1,1,1,1,1,1,1,1,1,1,1,1,1,1,1,1,1,2,1,1,1,1,2,1,1,3,2,1,1,1,1,1,1,1,1,3,1,1,2,1,1,1,1…	1,	2,1,1,1,1,1,1,1,2,1,1,1,1,1,1,1,2,1,1,1,1,1,1,3,1,2,1,1,1,1,1,2,1,2,1,1,1,1,1,1,1,1,1,1,1,3,2,1,1,1,1,1,	3960
I3	60	-0.0487	1R/1A	2,1,1,1,20,1,1,1,1,1,1,1,1,1,5,1,1,1,2,1,1,1,1,2,2,2,1,1,1,1,1,2,1,1,1,1,1,10,1,1,1,1,3,13,1,9,1,1,1,4,1,1,1,1,1,1,1,1,1,1,1,2,1,5,1,1,3,1,1,21,1,2,1,1,1,1,2,2,1,1,1,2,1,1,1,1,1,1,1,1,1,1,1,1,1,1,1,1,2,1,2,1,1,1,1,3,1,1,1,1,1,3,1,1,1,1,1,1,1,1,1,1,1,10,1,	1,1,1,1,2,1,1,1,1,1,1,1,1,1,2,1,1,15,1,1,1,1,1,1,1,1,1,1,1,1,1,2,1,1,1,1,1,1,1,1,1,2,1,1,1,1,1,1,1,1,1,1,2,1,1,2,1,1,1,2,1,1,1,1,1,1,1,1,1,1,1,1,1,1,1,1,1,1,1,1,1,1,1,1,1,1,1,1,1,1,1,1,1,2,1,1,1,1,1,1,1,1,1,1,1,1,1,1,1,6,1,8,1,1,2,1,1,2,1,1,1,1,1,1,2,1,2,1,1,1,1,1,1,2,1,1,1,1,1,1,3,1,2,1,	1,1,1,1,1,2,1,1,1,1,1,1,1,1,1,1,1,1,1,1,1,1,1,1,2,1,1,1,1,1,1,1,2,1,2,1,2,1,1,1,1,1,1,1,1,1,1,1,1,1,1,1,1,1,1,1,2,2,1,1,1,1,1,1,1,1,2,1,1,1,1,1,1,1,1,1,1,1,1,2,1,1,1,1,2,1,1,1,1,1,1,1,2,1,1,1,1,1,1,3,3,1,1,1,1,1,1,1,1,1,1,1,1,1,1,1,1,1,1,2,3,3,1,1,1,1,1,1,1,1,1,1,1,1,1,1,1,1,1,1,1,1,2,1,1,2,1,2,1,1,2,1,1,1,1,1,1,1,1,1,1,1,1,1,2,2,2,1,1,1,2,1,1,1,2,1,1,1,1,1,1,2,1,1,1,1,1,1,1,1,1,1,1,1,1,1,1,1,1,1…	1,1,1,1,1,1,1,1,1,1,1,1,1,1,1,1,1,1,1,1,1,1,1,1,1,1,1,1,1,1,1,1,1,1,1,2,1,1,1,1,1,1,1,1,1,1,1,1,1,2,1,1,1,1,1,1,1,1,1,1,1,1,1,1,1,1,1,1,1,1,1,1,1,1,1,2,1,1,1,1,1,1,1,1,1,1,2,1,1,1,1,1,1,1,1,1,1,1,1,1,1,1,1,15,1,2,1,1,1,1,1,1,1,1,1,1,1,1,1,1,1,1,1,1,1,1,1,1,1,1,1,1,1,3,1,1,1,1,1,2,1,1,1,1,1,1,1,1,1,1,1,1,1,1,1,1,1,1,1,1,1,1,1,1,1,1,1,1,1,1,1,1,1,1,1,1,1,3,2,1,1,1,1,1,1,1,1,1,1,2,1,1,1,1,1,1,1,1,1,…	1,	1,1,1,1,2,1,1,1,1,1,1,1,1,1,1,1,1,2,1,1,1,1,1,1,1,1,1,1,1,1,1,1,1,2,1,2,2,1,1,1,1,1,1,	3998
I3	90	-	-	1,1,1,1,1,1,1,1,3,1,1,1,1,1,2,1,2,30,4,3,1,1,2,4,2,2,2,1,1,2,1,2,2,1,3,1,1,3,2,1,1,1,1,1,1,1,1,1,1,2,4,1,1,1,2,1,1,3,2,3,1,1,1,1,1,1,1,1,1,1,1,1,1,1,1,1,	1,1,1,1,1,1,1,1,1,1,1,3,1,1,1,1,1,1,1,1,1,1,1,14,2,2,1,1,1,1,2,1,1,1,2,1,1,1,1,1,1,1,1,1,1,1,1,1,1,1,1,1,1,3,1,3,1,1,1,1,1,1,1,1,1,1,1,3,1,2,1,1,3,1,1,1,1,1,2,2,1,1,1,1,1,3,1,1,1,1,1,1,1,1,1,1,1,1,1,1,1,1,1,1,1,1,1,1,1,1,1,1,1,1,1,1,1,1,1,2,1,1,2,1,	3,1,3,1,1,1,1,2,1,1,1,2,4,1,2,1,1,2,1,2,1,3,1,3,1,2,2,5,1,3,1,1,1,5,3,1,1,2,1,2,1,1,4,1,1,4,5,1,3,1,2,1,1,1,2,4,1,1,2,1,2,1,2,1,1,1,1,3,3,1,2,1,1,1,2,1,2,1,2,1,1,1,1,1,3,3,1,3,2,1,1,2,3,1,1,2,6,4,1,6,1,1,3,3,2,2,1,1,1,1,1,1,1,1,3,1,4,3,1,4,2,1,1,1,1,3,3,1,1,2,1,5,1,2,1,1,1,2,2,1,2,1,1,1,1,1,1,1,1,2,1,2,3,2,1,1,1,2,1,2,1,1,2,1,3,1,2,1,2,1,1,3,1,1,1,2,3,1,2,1,1,4,3,1,1,3,2,1,3,3,1,2,1,2,1,1,1,2,6,1…	1,1,3,1,1,1,1,1,1,1,1,3,1,1,1,1,1,1,1,1,1,1,1,2,1,1,2,1,1,1,1,1,1,1,1,1,1,1,1,2,1,1,3,1,1,1,1,1,1,1,1,1,1,2,2,1,1,1,1,1,1,1,1,2,1,1,1,1,1,1,1,2,1,1,2,1,1,1,2,1,1,2,1,1,1,1,1,2,1,2,1,2,1,1,3,1,1,1,1,1,2,1,1,1,1,1,1,1,1,1,1,2,1,1,1,1,1,3,1,1,2,2,9,1,1,3,2,1,1,1,1,1,1,2,1,1,1,1,1,1,1,1,1,1,7,1,1,2,1,1,1,1,2,1,1,1,1,1,2,1,1,1,1,1,1,1,1,1,1,1,1,1,1,2,1,1,1,4,1,1,1,1,1,1,2,1,4,1,5,1,1,1,1,1,1,1,1,1,1,1…		1,1,1,1,1,1,1,1,1,1,1,1,1,1,1,1,1,2,1,1,1,1,1,1,1,1,1,1,1,1,2,1,1,1,1,1,1,1,1,1,1,1,1,1,1,1,1,1,1,1,1,1,1,1,1,2,1,1,1,1,1,1,1,1,1,1,1,1,1,1,1,1,1,2,1,2,1,	4003
I3	120	-0.0327	0	1,1,2,1,2,1,1,1,1,1,1,1,1,1,1,1,1,1,1,1,1,1,10,1,1,1,1,2,1,2,1,1,1,1,1,2,1,1,1,1,1,2,1,1,2,1,1,1,1,1,1,1,1,1,1,1,1,1,1,1,1,1,1,1,1,1,	1,1,1,1,1,1,1,1,2,1,1,1,1,1,1,2,1,1,1,1,1,1,1,1,1,1,1,1,1,1,1,1,1,1,1,1,1,1,1,1,1,1,1,2,2,1,1,1,1,1,1,1,1,1,1,1,1,1,1,1,2,1,1,1,1,1,1,1,1,1,1,1,1,1,1,1,1,1,2,1,1,1,1,1,1,18,1,1,1,1,2,1,1,1,1,1,1,1,1,1,1,1,1,1,2,1,1,1,1,1,1,1,1,1,1,1,1,2,1,1,1,1,1,1,1,1,1,1,1,1,1,1,1,1,1,1,1,1,1,1,1,1,1,1,1,1,	1,3,1,2,1,2,1,1,1,1,1,1,1,1,2,1,2,1,1,2,1,1,1,2,1,1,1,1,1,1,1,1,2,1,1,2,2,1,1,1,1,1,1,1,1,2,1,3,1,1,1,1,1,1,1,2,1,1,3,2,1,1,1,1,2,1,1,2,1,1,3,2,1,1,2,1,1,1,1,1,1,1,3,1,1,1,1,1,1,1,1,2,1,1,1,2,1,1,3,1,1,1,1,1,1,2,1,1,1,1,2,3,1,1,2,2,1,2,1,3,1,1,2,1,1,1,1,1,1,1,3,1,1,1,1,1,1,1,1,1,1,1,1,2,2,2,2,1,1,1,2,2,1,1,1,2,1,1,1,1,1,2,1,1,2,1,1,1,2,1,1,1,1,3,1,1,1,1,1,1,1,1,3,1,1,2,1,1,1,1,1,1,1,1,1,2,1,1,3,2…	1,1,1,1,1,1,1,1,1,1,1,1,1,1,1,1,1,1,1,1,1,1,1,1,1,1,1,1,1,1,2,1,1,1,1,1,1,1,1,1,1,1,2,1,1,1,1,1,1,1,1,1,1,1,1,1,1,1,1,1,1,1,1,1,1,1,1,1,1,1,1,1,1,1,2,1,1,1,1,1,1,1,1,1,1,1,1,1,1,1,1,1,1,1,1,1,1,1,1,1,1,1,1,1,1,1,1,1,1,1,1,1,1,1,1,1,1,1,1,1,1,1,1,1,1,1,2,1,1,1,1,1,1,1,1,1,1,1,1,1,1,1,1,1,1,1,1,1,1,1,1,1,1,3,1,1,1,1,1,1,1,1,1,1,1,1,1,1,1,1,1,1,1,1,1,1,1,1,1,1,1,1,1,1,1,2,1,1,1,1,1,1,1,1,1,1,1,1,1,1…	2,	1,1,1,1,1,1,1,1,1,1,1,1,2,1,2,1,1,1,1,1,1,1,1,1,1,1,1,2,1,1,1,1,2,1,1,1,1,1,1,1,1,1,1,1,1,1,1,1,1,1,1,1,1,1,1,2,1,1,1,1,1,1,1,1,1,1,1,1,1,1,1,1,1,1,1,1,1,1,2,1,1,1,1,1,1,1,1,1,1,1,1,1,1,1,1,2,1,1,1,	4016
I3	180	-0.1517	0	1,1,1,1,1,1,1,1,1,1,2,2,1,1,1,4,1,3,1,1,1,2,1,1,1,2,1,1,1,1,2,1,1,1,1,1,1,4,1,3,1,1,1,3,1,2,1,	1,1,1,1,1,1,1,1,1,1,2,1,2,1,1,1,1,1,1,2,1,1,2,1,5,1,1,2,1,1,1,1,1,1,1,1,1,2,2,4,1,1,1,1,1,1,1,1,1,1,1,1,1,1,1,1,1,1,1,1,1,1,3,1,1,1,1,2,1,1,1,1,	3,2,1,1,1,8,4,2,2,4,1,2,6,2,1,1,1,1,2,1,1,1,1,1,1,1,2,3,3,1,5,1,3,2,1,3,1,7,1,1,4,6,2,1,2,2,2,6,1,1,3,2,2,3,1,1,4,2,3,3,3,3,5,2,3,2,3,7,2,4,2,1,9,5,1,1,3,1,1,1,1,1,1,4,3,1,1,4,1,2,4,1,1,2,6,2,1,2,1,5,3,1,1,1,1,3,7,8,1,1,3,1,1,1,1,1,1,3,1,1,1,1,4,6,3,2,1,1,1,1,2,5,2,1,2,1,1,1,1,1,1,1,7,4,1,1,4,3,4,1,3,3,9,1,1,10,1,2,2,2,1,1,5,2,3,7,1,1,1,1,2,2,1,3,1,1,5,1,6,2,2,2,1,3,2,1,1,1,1,1,3,1,1,1,1,1,1,1,2,…	1,1,1,1,1,1,2,1,1,1,1,1,1,1,1,3,1,1,1,1,1,1,2,1,1,2,1,1,2,1,1,2,6,2,1,1,1,1,1,1,1,1,1,1,1,1,1,1,1,1,2,1,1,2,1,1,1,1,1,1,3,1,1,1,1,1,1,1,1,1,1,1,1,1,1,1,1,1,1,1,1,3,1,2,1,1,1,3,1,1,2,1,1,3,2,1,2,1,1,1,1,1,3,1,1,1,1,1,1,1,1,2,1,1,1,1,1,1,1,1,1,1,1,2,1,1,1,1,1,1,1,1,1,1,1,1,1,1,1,1,1,1,3,1,1,1,1,1,1,1,1,1,2,1,1,1,2,4,1,1,1,1,1,1,1,1,1,1,1,1,1,1,2,1,1,2,1,2,1,1,1,1,2,1,1,1,2,1,1,1,1,1,1,1,1,1,2,1,1,1…		1,1,1,1,1,1,1,1,1,2,1,1,1,1,1,1,1,1,1,1,1,1,1,1,1,1,1,1,1,2,1,2,1,1,2,1,1,1,1,1,1,1,1,1,1,2,1,1,	3970
I3	240	-0.1322	0	1,1,1,1,1,1,1,2,1,1,1,1,6,1,1,1,1,1,1,1,1,1,1,1,1,1,2,1,1,1,1,1,1,1,1,1,1,1,1,2,1,1,3,1,1,	1,1,1,1,1,1,1,1,1,1,1,1,1,1,1,1,1,1,1,1,1,1,1,1,1,1,1,1,1,1,1,1,1,1,1,1,1,1,1,1,1,1,1,1,1,1,1,1,1,1,1,1,1,1,2,1,1,1,1,1,1,1,1,1,1,1,1,2,1,1,1,1,1,1,1,1,1,1,1,1,1,1,1,1,1,1,1,1,1,1,1,1,1,1,1,1,1,1,1,1,1,1,1,1,1,2,1,1,1,1,1,1,1,1,1,2,2,1,1,1,1,1,1,1,1,1,1,1,1,1,1,1,1,1,1,1,1,1,1,10,1,2,	1,2,1,1,1,1,1,1,2,1,1,1,1,1,1,1,1,1,1,1,1,1,1,1,2,1,1,1,2,1,1,1,1,1,1,1,1,1,1,1,1,1,1,1,1,1,2,1,1,1,1,1,1,1,1,2,1,1,1,1,1,1,1,1,1,1,1,1,1,1,1,1,1,1,1,1,1,2,1,1,1,1,2,1,1,1,1,3,1,1,1,1,1,1,1,1,2,1,1,1,2,1,1,1,1,1,1,2,1,1,1,1,1,1,1,1,1,1,1,1,1,1,1,2,1,1,1,1,1,2,1,2,1,1,1,1,2,1,1,1,1,1,1,1,1,1,1,1,1,1,1,2,1,1,1,1,1,1,1,1,1,1,1,1,1,2,1,1,1,1,1,1,1,1,1,1,2,1,1,1,1,1,1,1,1,1,1,1,1,1,1,2,1,2,1,1,2,1,1,1…	1,1,1,1,1,1,1,1,1,1,1,1,1,1,1,1,1,1,1,1,1,1,1,1,1,1,1,1,1,1,1,1,1,1,1,1,1,1,1,1,1,1,1,1,1,1,1,1,1,1,1,1,1,1,1,1,1,1,1,1,1,1,1,1,1,1,1,1,1,1,1,1,1,1,1,1,1,1,2,1,1,1,1,1,1,1,1,1,1,1,1,1,1,1,1,1,1,1,1,1,1,1,1,1,1,1,1,1,1,1,1,1,1,1,1,1,1,1,1,1,1,1,1,1,1,1,1,1,1,1,1,1,1,1,1,1,1,1,1,1,1,1,1,1,1,1,1,1,1,1,1,1,1,1,1,1,1,1,1,1,1,1,1,1,1,1,1,2,1,1,1,1,1,1,1,1,1,1,1,1,1,1,1,1,1,1,1,1,1,1,1,1,1,1,1,1,1,1,1,1…		1,1,1,1,1,1,1,1,1,1,1,1,1,1,2,1,1,1,1,1,1,1,1,1,1,1,1,1,1,1,1,1,1,1,1,1,1,1,1,1,1,1,1,1,1,1,1,1,1,1,1,1,1,1,1,1,1,1,1,1,1,1,1,1,1,1,1,1,1,1,1,1,1,1,1,1,1,1,1,1,1,1,1,1,1,1,1,1,1,1,1,1,1,1,1,1,1,1,1,1,1,1,1,1,1,1,1,1,1,	3950
I3	480	-0.0671	0	1,1,2,1,2,1,1,2,6,1,2,1,1,1,2,1,1,1,1,1,2,1,1,	2,2,1,1,1,1,1,1,1,1,1,1,1,1,1,1,2,1,1,1,1,1,1,1,1,1,1,1,1,1,1,1,2,1,1,1,1,1,1,1,1,1,1,1,1,1,1,1,1,1,1,1,1,1,1,1,1,1,1,1,1,1,1,1,1,1,1,1,1,1,1,1,1,1,1,1,1,1,1,1,1,1,1,1,1,1,1,1,1,1,1,6,1,1,1,1,1,1,1,2,1,1,1,1,1,1,1,1,1,1,1,1,1,1,2,1,2,1,1,1,1,1,3,1,1,1,1,1,2,2,1,2,1,1,1,1,1,1,1,1,2,1,1,1,1,1,1,1,1,1,1,1,1,1,1,1,2,1,1,1,1,1,1,1,1,1,1,1,1,1,1,1,1,1,1,1,1,1,1,1,1,1,1,1,1,2,2,2,1,1,1,1,1,1,1,1,2,1,10,…	1,1,1,1,1,1,1,1,1,1,1,1,1,1,1,1,1,1,1,1,1,2,1,1,1,1,1,1,1,1,1,1,1,1,1,1,1,1,1,2,1,1,1,2,1,2,1,1,2,1,1,1,1,1,1,1,1,1,1,1,2,1,1,1,1,1,2,3,1,1,1,1,1,2,1,1,2,1,2,3,1,1,1,1,1,1,1,3,1,1,1,1,1,1,1,2,2,1,1,1,1,1,1,1,1,1,1,1,1,1,1,1,1,1,1,2,1,1,1,1,1,1,1,1,1,2,1,2,1,1,1,1,1,1,2,1,1,1,1,1,1,1,1,1,1,1,1,1,1,1,1,1,1,1,2,1,2,1,2,1,1,1,2,1,1,1,1,1,1,2,1,1,1,2,1,1,1,1,2,1,1,3,1,1,1,1,1,1,1,1,1,1,2,1,1,1,2,2,2,1…	1,1,1,1,1,1,1,1,1,1,1,1,1,1,1,1,1,1,1,1,1,1,1,7,1,1,1,1,1,1,1,1,1,1,1,1,1,1,1,1,1,1,1,1,1,1,1,1,1,1,1,1,1,1,1,1,1,1,1,1,1,1,1,1,1,1,1,1,1,1,1,1,1,1,1,1,1,1,1,1,1,1,1,1,1,1,1,1,1,1,1,1,1,1,1,1,1,1,1,1,1,1,1,1,1,1,1,1,1,1,1,1,1,1,1,1,1,1,1,1,1,1,1,1,1,1,1,1,1,1,1,1,1,1,1,1,1,1,2,1,1,1,1,1,1,1,1,1,1,1,1,1,1,1,1,1,1,1,1,1,1,1,1,1,1,1,1,1,1,1,1,1,2,1,1,1,1,1,1,1,1,1,1,1,1,1,1,1,1,1,1,1,1,1,1,1,1,1,1,1…		1,1,1,1,1,1,1,2,1,1,1,1,1,1,1,1,1,1,1,1,1,1,1,1,1,1,1,1,1,1,1,1,1,1,1,1,1,1,1,1,1,1,1,1,1,1,1,1,1,1,1,1,1,1,1,1,1,1,1,1,1,1,1,1,1,1,1,2,1,1,1,1,1,1,2,1,1,1,1,1,1,1,1,1,1,2,2,1,1,1,1,1,1,1,1,1,1,1,2,1,1,1,1,1,1,1,1,1,1,1,1,1,1,1,1,1,1,1,1,1,1,1,1,1,1,1,1,1,1,1,1,1,1,1,1,1,1,1,1,1,1,1,1,1,1,1,1,1,1,1,1,1,1,1,2,1,1,1,1,1,1,1,1,1,1,1,1,1,1,1,1,1,1,1,1,1,1,1,1,2,1,1,1,1,1,1,1,1,1,1,1,1,1,1,1,1,1,	3984
I1	1	1.1080	Undetermined	5,1,2,1,1,11,1,40,2,10,1,3,1,2,2,2,22,3,1,6,3,1,1,6,2,3,3,1,1,1,2,1,1,4,2,1,2,2,1,1,1,1,1,1,1,1,4,2,1,1,4,1,2,1,1,1,1,1,1,3,2,1,4,2,1,1,1,1,3,1,1,1,2,1,1,1,24,1,1,3,2,1,1,1,1,1,1,2,17,1,1,2,2,1,1,1,1,1,4,1,1,4,1,1,3,1,1,1,1,3,1,1,3,1,1,1,1,1,1,2,1,1,3,1,2,3,3,1,1,2,1,1,1,2,1,1,2,1,3,1,1,13,1,2,1,2,1,1,1,2,9,1,2,1,1,3,1,1,2,1,1,1,1,1,3,1,1,1,1,5,2,2,1,1,1,1,1,1,1,1,1,1,1,1,1,1,1,3,2,1,14,1,1,1,2,1…	2,3,1,1,1,1,1,1,2,3,1,4,4,5,1,1,3,1,2,1,1,1,1,1,2,2,1,1,1,1,1,1,1,2,8,1,1,1,1,1,1,1,2,1,1,5,1,2,1,4,1,5,1,1,1,4,1,1,1,1,1,1,2,3,1,1,4,2,1,1,2,5,2,1,1,1,3,1,1,1,1,1,1,2,1,2,1,1,3,1,1,1,2,1,1,3,1,1,6,1,2,1,1,4,1,2,1,2,1,1,2,1,1,2,1,4,1,1,21,1,3,1,3,1,1,1,1,3,1,2,1,1,2,1,1,1,1,1,1,2,1,6,1,1,1,1,1,1,1,1,1,1,1,1,2,1,1,1,1,1,3,1,1,3,4,1,15,3,1,1,1,1,2,1,1,1,1,1,1,1,1,1,1,1,1,1,1,1,1,1,1,1,1,2,1,1,2,1,1…	2,1,1,1,2,1,2,1,1,6,2,1,2,1,4,1,1,1,1,1,1,1,1,2,1,1,12,4,1,2,1,1,3,3,1,1,1,2,1,2,1,1,1,2,1,6,1,2,2,1,1,1,1,1,3,1,1,2,1,7,1,1,1,1,1,1,1,1,1,1,2,2,1,1,1,1,1,3,2,2,4,1,1,1,1,1,1,1,12,1,1,2,1,1,1,3,1,1,1,2,1,1,1,1,1,1,1,1,1,1,1,1,2,1,2,1,1,1,1,5,1,1,3,1,1,1,1,1,1,1,1,1,1,1,2,2,2,1,3,3,1,1,1,1,1,2,1,1,1,2,5,2,1,1,13,3,2,2,1,1,1,1,1,5,2,2,1,1,1,1,3,1,1,1,1,1,1,1,1,3,1,1,1,2,2,1,1,1,1,1,3,1,2,3,1,1,1,1,…	4,3,1,1,11,10,1,1,6,1,1,1,2,1,1,6,1,1,1,2,1,1,1,1,1,1,1,1,1,4,1,1,1,3,1,1,1,2,1,1,2,1,1,1,5,1,1,4,1,1,1,1,2,2,1,1,1,1,1,17,2,23,1,1,1,1,1,1,1,3,2,2,1,2,2,1,1,1,2,1,2,3,3,1,1,1,1,1,1,1,2,1,11,1,3,1,1,2,1,2,1,1,1,1,2,2,1,1,1,1,1,1,4,1,1,1,1,1,2,1,1,2,1,8,2,1,1,3,1,1,3,2,1,1,1,1,1,4,1,1,2,1,1,1,1,4,1,1,1,1,2,1,1,1,1,1,7,2,1,1,2,1,1,1,1,1,3,1,1,1,2,2,2,1,1,8,1,1,5,2,1,2,2,3,3,2,1,1,1,7,1,10,1,1,1,1,5…	1,1,1,2,1,	1,1,2,1,1,1,1,1,3,2,1,4,1,1,1,3,1,1,1,1,2,3,1,1,1,1,1,1,1,1,	3970
I1	7	0.2871	Undetermined	1,4,1,2,1,1,1,1,3,1,1,9,1,1,1,1,3,1,5,1,1,1,1,1,1,1,4,1,1,1,1,12,1,1,1,1,1,1,1,1,1,1,1,1,1,1,1,1,5,1,1,1,1,4,1,1,4,1,1,1,15,1,3,1,1,1,1,1,1,1,1,3,1,1,6,1,12,1,3,1,1,1,1,8,1,2,3,1,1,1,5,1,1,1,3,1,1,2,1,1,1,1,1,18,1,1,3,8,1,1,1,1,1,1,6,1,1,2,1,1,1,1,1,1,1,1,1,1,8,1,1,8,1,1,1,1,4,1,1,1,3,1,2,1,1,1,1,1,2,1,2,6,1,2,1,1,3,1,1,6,4,6,1,1,4,5,1,7,1,1,1,2,1,1,3,9,1,1,1,1,2,1,1,1,1,1,1,4,1,1,4,1,1,1,1,1,2,1…	1,1,1,1,2,1,5,1,1,2,1,8,1,1,1,1,1,1,1,1,1,1,4,1,1,4,9,1,1,5,1,1,2,1,5,1,1,1,1,1,1,3,1,5,1,1,1,4,1,2,1,1,1,1,1,1,1,1,1,3,1,1,1,3,1,1,1,1,1,1,1,1,1,2,2,1,1,1,1,1,1,1,2,1,1,1,10,1,1,1,1,2,2,1,1,1,3,1,1,1,1,1,1,5,1,1,10,1,1,1,1,1,1,1,1,1,1,1,1,1,1,1,1,4,1,1,1,1,1,4,11,1,1,2,1,3,1,2,1,1,1,1,1,1,1,1,1,1,1,1,1,1,1,1,1,1,1,1,1,1,1,3,4,1,1,1,2,1,1,1,5,1,1,1,1,1,4,1,1,1,7,1,2,1,1,1,1,1,1,1,1,1,1,1,1,1,1,3,…	1,1,1,1,1,1,1,1,1,1,1,1,1,1,1,1,1,1,1,1,1,1,1,1,1,1,1,1,1,1,1,1,1,1,1,1,1,1,1,1,1,1,1,1,1,1,1,1,2,1,2,2,1,1,1,1,1,1,1,1,1,1,1,1,1,1,1,1,1,1,1,1,1,1,1,1,1,1,1,1,1,1,1,1,1,1,1,2,1,1,1,1,1,1,1,1,1,1,1,1,1,1,1,1,2,1,1,1,1,2,1,1,1,1,1,1,1,1,1,1,1,1,1,1,1,1,1,1,1,2,1,1,1,1,1,1,1,1,2,1,1,1,1,1,1,1,1,1,1,1,1,1,1,1,1,1,1,1,1,1,1,1,1,1,1,1,1,1,1,1,1,1,1,1,1,1,1,1,1,1,1,1,1,2,1,1,1,1,1,1,1,1,1,1,1,1,1,1,1,1…	1,1,1,1,1,1,1,1,1,1,1,1,1,2,1,1,1,1,1,1,1,1,1,1,1,1,1,1,1,1,1,1,1,1,1,1,1,1,4,1,1,1,1,1,1,1,1,1,1,1,1,1,1,1,1,1,1,1,1,1,1,1,1,1,1,1,1,1,1,1,1,1,1,1,1,1,1,9,1,1,1,1,1,1,1,1,1,2,1,1,1,1,2,1,1,1,1,1,1,1,1,1,1,1,1,1,1,1,1,1,1,1,1,1,1,1,1,1,2,1,1,1,1,1,1,1,1,1,1,1,1,1,1,1,1,1,1,1,1,1,1,1,1,1,1,1,1,1,1,1,1,1,6,1,1,1,1,1,1,1,1,1,1,1,1,1,1,1,1,1,1,1,1,1,1,1,1,1,1,1,1,1,1,1,1,1,1,1,1,1,1,1,1,1,1,1,1,1,1,1…	1,	1,1,1,1,1,1,1,1,1,1,1,1,1,1,1,1,1,1,1,1,1,1,1,1,1,1,1,1,2,1,1,1,1,1,1,1,1,1,1,1,1,1,1,1,1,1,1,1,1,1,1,1,1,1,1,1,1,1,1,1,1,1,1,1,1,1,1,1,1,1,1,1,1,1,1,1,1,1,1,1,	4035
I1	14	0.0740	0	2,13,1,1,1,3,1,1,1,6,1,1,2,1,2,1,1,1,1,1,1,1,1,1,8,1,1,1,1,1,9,1,1,1,2,1,1,2,1,18,3,1,1,2,1,1,1,1,1,2,2,1,1,1,1,1,1,1,1,1,1,2,1,1,1,1,1,1,1,1,1,1,1,1,1,1,1,1,1,1,2,1,2,2,1,1,1,1,2,1,1,1,1,1,1,1,1,1,2,3,1,1,1,19,2,50,1,1,1,3,1,1,1,1,1,1,1,1,1,1,1,2,1,1,1,1,1,1,10,1,	1,1,1,1,1,1,1,1,1,1,1,1,1,1,1,2,1,1,1,1,2,1,1,1,1,1,1,1,1,1,1,15,1,1,1,1,1,1,1,1,2,1,1,1,1,1,1,1,1,1,1,1,1,1,1,1,1,1,1,1,1,1,1,1,1,1,1,1,1,2,1,1,1,1,1,1,1,	2,2,1,2,1,1,1,1,1,1,1,2,1,1,1,1,1,1,1,2,2,1,1,1,1,1,1,1,2,1,1,1,2,1,1,1,2,1,2,1,3,1,1,1,1,1,2,1,1,1,1,1,3,1,1,1,1,2,1,1,1,1,2,1,2,1,1,1,2,1,1,1,1,1,1,4,1,1,1,1,1,2,1,1,1,1,1,2,1,2,1,1,2,1,1,1,1,1,5,1,1,1,1,2,1,1,2,1,1,1,1,1,1,1,3,1,2,1,2,1,1,1,1,1,1,1,1,2,1,1,2,1,1,1,1,6,1,1,1,1,1,1,1,1,2,2,2,1,3,1,1,1,2,1,1,1,2,1,1,2,2,1,1,1,2,1,1,2,1,1,2,1,1,1,1,1,1,1,1,2,1,1,1,1,1,1,1,1,1,2,1,2,4,1,1,1,1,1,1,1…	1,2,1,1,1,1,1,1,54,3,1,1,1,1,1,1,1,1,1,1,1,1,1,1,3,1,1,2,1,1,3,1,1,1,1,1,2,2,3,1,1,1,1,1,1,1,1,2,1,1,1,1,1,1,1,1,1,1,1,1,1,1,1,1,1,1,1,1,1,2,1,1,1,1,1,2,1,1,1,1,1,3,1,1,1,1,1,1,1,1,1,1,1,1,1,1,1,1,1,1,1,1,1,2,1,1,1,1,1,1,2,1,1,1,1,1,1,1,4,1,3,1,1,1,1,2,1,1,1,1,1,1,1,1,1,2,1,1,1,1,1,2,3,1,2,3,3,4,1,2,1,1,1,1,1,1,1,2,1,2,1,1,1,1,1,1,1,31,1,1,1,2,2,1,1,1,1,3,1,1,1,1,1,1,1,1,1,2,1,1,1,1,1,1,1,1,1,1,1…	1,1,	1,2,1,1,1,1,1,2,1,1,1,1,2,1,1,1,1,1,1,1,1,3,1,1,1,1,1,1,1,1,1,1,	4048
I1	21	0.0968	0	1,1,1,1,2,1,1,1,1,1,1,3,1,1,1,29,1,3,1,1,1,1,1,1,1,1,1,1,4,1,1,1,1,1,2,1,1,1,3,1,1,1,2,1,1,18,1,1,2,1,1,1,1,1,1,1,1,1,3,1,1,1,1,1,1,1,1,2,1,1,1,1,2,1,1,1,2,1,2,1,1,1,1,1,1,1,1,1,1,1,1,1,1,1,1,1,1,1,1,1,1,32,1,1,2,2,1,1,1,1,2,2,	1,1,1,2,1,1,1,1,1,1,1,1,1,1,1,1,1,1,3,1,1,1,1,1,1,1,1,2,1,3,1,1,2,1,1,1,1,1,1,2,1,1,1,1,1,2,1,1,2,1,2,1,1,30,1,1,1,2,1,1,1,1,1,1,1,1,1,1,1,1,1,1,1,3,1,1,2,1,1,1,1,1,1,1,2,1,2,	2,1,1,1,1,2,1,1,1,2,1,1,2,1,1,2,1,1,1,1,1,1,1,1,1,2,1,1,3,1,2,2,1,1,1,1,1,1,1,1,1,1,1,1,1,1,1,2,1,1,1,1,2,1,1,1,1,1,1,1,2,1,1,3,1,1,1,2,1,2,1,1,1,1,1,1,1,2,1,1,1,1,1,1,2,1,4,1,1,1,4,1,1,1,3,1,1,1,2,1,1,1,1,1,1,1,1,1,2,1,2,1,1,1,3,1,1,3,1,1,1,1,2,1,1,2,1,7,2,2,1,2,1,1,1,1,1,1,1,1,1,1,1,1,1,1,1,1,1,1,1,2,4,1,1,1,1,2,1,1,1,1,2,1,1,1,3,1,1,1,1,1,1,1,2,5,1,1,1,1,1,1,1,1,1,1,3,1,3,3,1,2,2,1,1,1,1,2,3,2…	1,2,1,1,2,2,1,1,2,1,2,1,1,1,1,1,1,2,1,1,1,1,1,1,1,1,1,1,1,2,2,1,1,1,1,1,1,1,1,2,2,1,1,1,1,1,1,1,1,1,1,1,2,1,1,1,1,1,2,1,2,1,1,1,1,2,3,1,1,1,1,1,1,1,1,1,1,1,4,1,1,1,1,1,1,1,4,1,1,1,1,1,1,1,1,1,1,1,1,1,1,1,1,1,3,1,2,1,1,1,1,2,2,1,1,1,1,1,1,1,1,1,1,1,1,1,1,1,1,1,1,1,2,1,1,2,2,1,1,1,2,1,1,1,1,1,2,1,1,1,1,1,1,1,1,1,1,1,1,1,1,1,1,1,1,2,1,1,1,1,1,1,1,1,1,1,1,1,1,2,1,1,1,1,2,1,1,2,1,1,1,1,3,1,5,1,1,1,1,6…		1,1,1,1,1,1,1,1,1,1,1,1,1,1,1,1,1,1,1,1,1,1,1,1,1,1,1,1,1,1,1,1,1,1,1,1,1,1,1,1,1,1,1,1,1,1,3,	3929
I1	30	0.1547	0	1,1,1,1,1,1,1,1,1,1,1,1,1,1,1,1,2,3,1,1,1,1,1,1,1,1,1,1,1,1,1,1,1,1,1,1,1,1,1,1,1,1,1,1,1,1,1,2,1,1,1,1,3,1,1,1,1,1,1,5,1,1,1,1,1,1,1,1,1,1,1,1,1,1,1,1,1,1,1,2,1,1,1,1,1,1,1,1,3,1,1,1,59,1,1,1,1,1,1,1,1,1,1,1,1,1,1,1,1,1,1,1,1,1,1,19,1,1,3,1,1,1,1,1,1,1,1,1,1,1,1,1,1,1,1,1,1,1,1,23,1,2,1,1,1,1,1,	1,1,2,1,1,1,1,1,1,1,1,1,1,1,2,1,1,1,1,1,1,1,1,1,1,1,1,1,1,1,1,1,1,1,1,1,1,1,1,1,1,1,2,1,1,1,1,1,1,1,1,1,1,1,1,1,1,2,1,1,1,1,1,1,1,1,2,1,1,1,1,1,1,1,1,1,1,1,2,1,1,1,1,1,1,1,1,1,1,1,1,1,1,1,1,1,1,1,3,1,1,1,1,1,1,1,1,1,1,1,1,1,1,1,1,1,1,2,1,1,1,2,1,1,1,1,1,1,1,1,1,1,1,1,1,2,1,1,1,1,1,	1,1,1,1,1,1,1,1,1,1,2,2,1,1,2,1,1,1,1,1,1,2,1,1,1,1,1,1,1,1,1,1,2,1,1,1,1,1,1,2,1,2,1,1,1,1,1,1,1,3,2,2,1,1,1,1,1,1,1,1,1,1,1,1,3,1,2,1,1,2,1,1,1,1,1,1,1,1,1,1,1,1,1,1,1,1,1,1,1,1,1,1,1,1,1,1,1,1,1,1,1,1,2,1,3,1,1,1,1,1,1,1,1,1,1,1,1,1,2,1,1,1,1,1,1,1,2,1,1,1,1,1,1,1,1,1,1,1,1,2,2,1,1,3,1,1,1,1,2,1,1,1,1,1,3,1,1,1,1,2,1,1,1,1,1,1,3,1,1,1,1,1,1,1,1,2,1,2,1,1,1,2,1,1,2,1,1,1,1,1,1,1,1,1,1,1,1,1,1,1…	1,1,1,1,1,1,1,1,1,1,1,1,1,2,1,1,1,1,1,1,1,1,1,1,1,1,1,1,1,1,1,1,1,1,1,1,1,1,1,1,1,1,1,2,1,1,1,1,1,1,1,1,1,1,1,1,1,1,1,1,1,2,1,1,1,1,1,1,1,1,1,1,1,1,1,1,1,1,1,1,1,1,1,1,1,1,1,1,1,1,1,1,1,1,1,1,1,1,1,1,2,2,1,1,1,1,2,1,1,1,1,1,1,1,1,1,1,1,1,2,1,1,1,1,1,1,1,1,1,1,1,1,1,1,1,1,1,1,1,1,1,1,1,1,1,1,1,1,1,1,1,1,1,1,2,1,1,1,1,1,1,1,2,1,1,1,1,2,1,1,1,1,1,1,1,1,1,1,2,1,1,1,1,1,1,1,1,1,1,1,1,1,1,1,1,1,1,1,1,1…		1,1,1,1,1,1,1,1,1,1,1,1,1,1,1,1,1,1,1,1,1,1,1,1,1,1,1,1,1,1,1,1,1,1,1,1,1,1,1,1,1,1,1,1,1,1,1,2,1,1,1,1,1,1,1,1,1,1,1,1,1,1,1,1,1,1,2,1,1,1,1,1,1,1,	4069
I1	60	0.0817	0	2,1,1,1,2,1,1,1,1,2,1,2,2,1,1,1,1,1,4,1,1,1,1,1,1,1,3,1,1,2,1,1,1,1,1,1,2,1,1,1,1,1,4,1,1,1,7,2,1,1,1,1,1,1,1,1,1,2,2,1,1,1,1,1,2,1,	1,1,1,1,1,1,2,1,1,1,1,1,1,1,1,1,1,2,1,1,2,1,1,1,1,1,1,1,1,1,1,1,1,1,1,2,1,1,1,1,1,1,1,1,2,1,1,2,3,2,1,1,1,1,1,1,1,1,1,1,1,1,1,1,1,1,1,1,3,1,1,1,1,	1,2,1,1,1,2,1,2,1,3,3,2,1,2,2,1,1,1,1,1,1,1,1,2,1,1,1,1,2,2,1,1,1,1,2,1,1,1,1,1,1,1,1,1,1,1,1,4,2,1,1,2,1,3,1,1,1,1,3,5,1,1,1,2,1,1,3,1,2,1,1,2,1,3,2,1,1,1,3,1,2,1,2,1,1,1,1,5,1,1,1,1,1,1,1,5,1,1,1,1,1,1,1,2,1,2,1,1,1,1,2,3,1,3,1,2,3,1,1,1,2,1,1,2,2,1,1,1,3,6,1,2,1,2,1,1,2,1,4,1,3,1,1,1,3,1,1,1,2,4,3,1,1,1,1,1,2,1,1,1,3,1,1,2,1,1,3,1,1,1,3,1,1,2,1,2,3,3,3,1,1,1,2,3,6,1,2,1,1,1,1,1,1,1,2,2,2,1,2,1…	1,1,1,1,1,1,1,1,1,1,1,1,1,1,1,1,1,1,1,1,1,1,1,1,1,1,1,1,1,1,2,3,1,1,1,1,1,1,1,1,1,3,1,1,1,1,2,1,1,1,1,1,1,2,1,1,1,1,1,1,1,1,1,1,4,1,1,1,1,1,1,1,1,1,4,1,1,1,1,1,1,1,1,1,2,3,1,1,1,1,1,2,1,1,1,1,1,1,1,1,1,1,1,1,1,1,1,1,1,1,1,1,1,2,1,1,1,1,1,1,1,1,2,1,1,1,1,1,1,1,1,2,1,1,3,1,1,1,1,5,1,1,2,2,1,1,1,1,1,1,1,1,4,1,1,3,1,1,2,1,1,1,1,1,1,1,1,1,1,1,1,2,1,1,1,1,1,1,1,1,1,1,1,1,1,1,1,4,1,1,1,1,1,1,1,1,1,1,2,1…		1,1,1,1,1,1,1,1,1,1,1,1,1,1,1,1,1,1,1,1,1,1,1,1,1,1,1,1,1,1,1,1,1,1,1,1,3,1,1,1,1,1,1,1,1,1,1,1,1,2,1,2,1,1,1,1,1,1,1,1,1,1,	3977
I1	120	-0.0246	1R/1B	1,1,1,1,1,2,1,1,1,1,1,1,1,1,1,1,2,1,1,1,1,1,2,1,1,1,2,1,2,1,1,1,1,1,1,1,2,1,1,1,23,1,1,1,1,1,1,1,1,1,1,1,1,1,1,2,1,1,1,1,1,1,1,1,1,1,1,1,1,	1,1,1,1,1,1,2,1,2,1,1,1,1,1,1,1,1,1,1,1,3,1,1,1,2,1,1,1,1,1,1,1,1,1,1,1,1,1,1,1,2,1,1,1,1,1,1,1,1,1,1,1,1,1,1,1,1,1,1,1,1,1,1,1,1,1,1,1,1,	2,1,1,1,2,1,1,1,1,1,1,1,1,1,1,3,1,1,1,1,2,1,2,1,1,2,2,1,1,1,2,1,1,2,1,2,1,1,1,1,1,1,1,1,2,2,1,1,1,1,1,2,1,1,2,1,1,1,1,1,1,1,1,2,1,1,1,1,1,1,1,1,2,1,1,1,1,3,1,1,1,1,1,2,1,1,1,1,1,1,1,1,2,1,1,1,1,2,1,1,3,2,1,1,1,2,1,1,1,1,1,1,1,1,1,1,2,1,1,3,1,1,1,1,1,1,1,1,1,1,1,1,1,1,1,2,2,1,1,1,2,1,1,1,1,1,1,1,1,1,1,1,1,1,1,1,1,1,1,1,1,1,1,1,2,1,1,1,1,2,1,1,1,1,1,1,1,1,1,1,2,1,1,1,1,1,1,1,1,1,1,1,1,1,1,1,1,1,1,1…	2,1,1,1,1,1,1,2,1,1,2,1,1,1,1,1,1,1,1,1,1,1,1,1,1,1,1,1,1,1,1,1,1,1,1,1,1,1,3,1,1,1,1,1,1,1,1,1,1,1,1,2,1,1,1,1,1,1,1,2,1,1,1,1,1,1,1,1,1,1,1,1,1,1,1,1,1,1,2,1,1,1,1,1,1,1,1,3,1,1,1,1,1,1,1,1,1,3,1,1,1,3,1,1,1,1,1,1,1,1,1,1,1,1,1,1,1,1,1,1,1,1,2,1,1,1,1,1,1,1,1,1,1,1,1,1,1,1,2,1,1,1,1,2,1,1,1,1,1,1,1,1,1,1,1,2,1,2,1,1,1,1,2,1,1,1,1,1,1,1,2,1,1,1,1,1,1,2,1,2,1,1,1,1,1,1,1,1,1,1,1,1,1,1,1,1,1,1,1,1…		1,1,1,1,1,1,1,1,1,1,1,1,1,1,1,1,1,1,1,1,1,1,1,1,1,2,1,1,1,1,2,1,1,1,1,1,1,1,1,1,1,1,1,1,1,1,1,1,1,1,1,1,1,1,1,1,1,	4043
I1	135	0.0861	Undetermined	3,1,1,8,1,1,1,1,1,1,1,1,1,1,1,1,1,1,6,1,1,1,1,1,1,1,1,1,1,1,11,1,1,1,1,1,1,1,1,1,1,1,1,1,1,1,1,1,1,2,1,1,1,1,1,1,1,1,1,1,1,1,1,1,2,1,5,1,1,9,1,1,1,	1,1,1,1,1,1,1,7,2,2,1,1,1,1,1,1,1,1,19,7,1,1,1,1,1,1,1,1,1,1,1,1,1,1,1,1,1,1,1,1,1,1,1,1,1,1,1,1,1,1,1,1,1,1,1,1,1,1,1,8,1,1,1,1,1,1,1,1,1,1,1,1,7,1,1,1,1,1,1,1,1,1,1,1,1,1,1,5,1,1,1,1,1,1,	1,1,1,1,1,2,1,1,1,1,1,1,1,1,1,1,1,1,1,1,1,1,1,1,1,1,1,1,1,1,1,1,1,1,1,1,1,2,1,1,1,1,1,1,1,1,1,1,1,1,1,1,1,2,1,1,1,1,1,1,1,1,1,1,1,1,1,1,1,1,2,1,1,1,2,1,1,1,1,1,1,1,1,1,1,1,2,1,1,1,1,1,1,1,2,1,1,1,1,1,1,1,1,1,1,1,2,1,1,1,1,1,1,1,1,2,1,1,1,1,1,1,1,1,1,1,1,1,1,1,1,1,1,1,1,1,1,1,1,1,1,1,1,1,1,1,1,1,1,2,1,1,1,1,1,1,1,1,1,1,1,1,1,1,1,1,1,1,1,1,1,1,1,1,2,1,1,1,1,1,1,1,1,1,1,1,2,1,1,2,1,1,1,1,1,1,1,1,1,2…	1,1,1,1,1,1,1,1,1,1,1,2,1,1,1,1,1,1,1,1,1,1,1,1,1,2,1,1,1,2,1,1,1,1,1,1,1,1,1,1,1,1,1,1,1,1,1,1,1,1,2,1,1,1,1,1,1,1,1,1,1,1,1,1,1,1,1,1,1,1,1,1,1,1,1,1,1,1,1,1,1,1,1,1,1,1,1,1,1,1,1,1,1,1,1,1,1,1,1,1,1,1,1,1,1,1,1,1,1,1,1,1,1,1,1,1,1,1,1,1,1,2,1,1,1,1,1,1,1,1,1,1,1,1,2,1,1,1,1,1,1,1,1,1,1,1,1,1,1,1,1,1,1,1,1,2,1,1,1,1,1,1,1,1,1,1,1,1,1,1,1,1,1,1,1,1,1,1,1,1,1,1,1,1,1,1,1,1,1,1,2,1,1,1,1,1,1,1,1,1…		1,1,1,1,1,1,1,1,1,1,1,1,1,1,1,1,1,1,1,1,1,1,1,1,1,1,1,1,1,1,1,1,1,1,1,1,1,1,1,1,1,1,1,1,1,1,1,1,1,1,1,1,1,2,1,1,1,1,1,	4040
I1	240	-0.1367	1R/1A	6,1,1,1,1,1,1,1,1,1,1,1,2,1,1,1,1,1,1,1,1,2,4,1,1,2,1,1,1,1,1,1,1,1,1,1,1,1,1,1,1,1,1,1,1,1,1,1,1,1,2,1,1,2,1,1,1,1,1,1,1,1,1,1,1,1,1,1,1,	1,1,1,2,1,1,1,1,1,1,1,1,1,1,1,3,1,1,1,1,2,1,1,1,1,1,1,1,1,1,1,1,1,1,2,1,1,1,1,3,1,1,1,2,1,1,1,2,1,1,1,1,1,1,1,1,1,1,1,1,1,1,1,1,1,1,1,1,1,1,1,1,1,1,1,1,1,1,1,1,	1,1,1,1,1,1,1,1,1,1,1,1,1,1,1,1,1,1,1,1,1,1,1,1,1,1,1,1,1,1,1,1,2,1,2,1,1,1,1,1,1,1,1,1,1,1,1,1,1,1,1,1,1,1,1,1,3,1,1,1,1,1,1,1,1,1,1,1,1,1,2,1,1,1,1,1,1,1,1,1,1,1,2,1,1,1,1,1,1,1,1,1,1,1,1,1,1,1,1,1,1,1,1,1,1,1,1,1,1,1,1,1,1,1,1,1,1,1,1,1,1,1,1,1,1,1,1,1,1,1,2,2,1,1,1,1,1,1,1,1,1,1,2,1,1,1,1,1,1,1,1,1,1,1,1,1,1,1,1,1,1,1,1,1,1,2,1,1,2,1,1,1,1,1,1,1,1,1,1,1,1,1,2,1,1,1,3,1,1,1,2,1,1,1,1,1,1,1,1,1…	1,1,1,1,1,1,1,1,1,1,1,1,1,1,1,1,1,1,1,1,1,1,1,1,1,1,1,1,2,1,2,1,1,1,1,1,1,1,1,1,1,1,1,1,1,1,1,1,1,1,1,1,1,1,1,1,1,1,1,1,1,1,1,1,1,1,1,1,1,1,1,1,1,1,1,1,1,1,1,1,1,1,1,1,1,1,1,1,1,1,1,1,1,1,1,1,1,1,1,1,1,1,1,1,1,1,1,1,1,1,1,1,1,1,1,1,1,1,1,1,1,1,1,1,1,1,1,1,1,1,1,1,1,1,1,1,1,1,1,1,1,1,1,1,1,1,1,1,1,1,1,1,1,1,1,1,1,1,1,1,1,1,1,1,1,1,1,1,1,1,1,1,1,1,1,1,1,1,2,1,1,1,2,1,1,1,1,1,1,1,1,2,1,1,1,1,1,1,2,1…		1,1,1,1,1,1,1,1,1,1,1,1,1,1,1,1,1,1,1,1,1,1,1,1,1,1,1,1,1,1,1,1,1,1,1,1,1,1,1,1,1,1,1,1,1,	3912
I1	360	-0.1533	0	1,1,1,1,3,1,1,1,1,1,2,1,3,1,1,6,	1,1,1,1,1,1,2,1,2,1,1,1,1,1,1,1,3,1,4,1,2,1,1,2,2,1,1,2,2,1,1,1,2,2,1,1,3,2,2,3,1,1,2,1,2,1,1,1,2,1,1,2,1,1,1,1,1,1,1,2,1,1,3,1,2,1,2,1,3,1,1,1,1,1,1,1,1,1,1,1,1,1,1,1,1,2,1,1,1,2,1,1,1,1,1,1,1,1,1,1,1,1,1,2,1,1,1,2,2,1,2,2,2,1,1,1,1,1,1,1,1,2,1,1,1,1,3,2,1,1,1,1,	1,1,1,1,2,1,1,1,3,2,1,3,1,1,1,1,1,1,1,1,2,1,1,1,1,1,1,2,1,2,2,1,2,3,1,1,1,1,1,2,1,1,3,2,1,1,1,1,2,2,1,2,1,2,1,1,1,2,3,3,2,1,4,1,1,1,1,1,2,1,2,1,2,1,1,1,2,1,1,1,1,1,1,1,2,1,1,1,1,1,1,2,1,1,1,2,1,2,2,1,1,3,1,2,1,1,2,1,1,1,1,1,1,1,1,1,1,1,1,1,1,1,1,2,1,1,4,2,1,1,2,1,1,1,1,1,1,1,1,2,1,1,1,1,2,1,1,2,1,1,2,1,1,3,1,1,1,1,1,1,1,2,1,3,1,2,2,2,1,1,1,1,1,2,1,1,1,1,1,1,1,2,1,1,1,1,1,1,3,2,1,1,1,2,1,1,1,1,1,1…	1,3,1,1,1,1,2,1,1,2,2,1,1,1,1,1,1,2,1,1,1,1,1,1,1,1,1,1,1,2,1,1,1,1,1,1,1,2,1,1,1,1,1,1,1,1,1,1,1,1,1,2,1,1,1,2,1,1,1,1,2,1,1,1,2,1,1,1,1,1,1,1,1,1,1,1,1,1,1,1,1,1,1,1,1,1,3,1,1,2,1,1,1,1,1,1,1,1,1,1,1,1,2,1,1,1,1,1,1,1,1,1,1,1,1,1,1,1,1,1,1,1,1,1,1,1,1,2,1,1,1,1,1,1,1,1,2,1,4,1,2,2,1,2,1,1,1,2,1,3,1,1,2,1,1,1,1,2,1,2,1,1,1,1,1,1,1,1,1,1,1,1,1,1,1,1,		1,1,1,2,1,1,2,1,2,1,1,2,1,1,1,1,1,1,1,1,1,1,1,1,1,1,1,1,1,1,1,1,1,1,1,1,1,1,1,1,1,1,1,1,1,1,1,1,1,1,1,1,1,2,2,2,1,1,1,1,2,1,1,1,1,2,1,1,1,1,1,1,1,1,1,1,1,2,2,1,1,1,1,1,1,1,1,1,1,1,1,1,1,1,1,1,1,1,1,1,1,1,1,1,1,1,2,1,2,1,1,1,1,1,1,1,2,1,1,1,1,1,1,1,1,1,1,1,1,1,1,1,1,1,2,1,1,1,2,1,1,1,1,1,1,1,1,2,1,2,1,2,2,1,1,2,1,1,1,1,1,1,1,3,1,1,2,1,1,1,1,1,1,2,	3929
I7	14	-0.1768	0	1,1,3,1,1,1,1,1,1,1,1,1,1,1,1,1,1,1,1,1,1,1,1,1,1,1,1,1,1,1,1,1,1,1,1,1,1,1,1,1,1,1,1,1,1,1,1,1,1,	4,1,4,2,1,1,1,1,2,1,1,1,1,2,1,1,3,1,1,2,1,1,1,1,1,1,1,1,1,1,1,1,1,1,1,1,1,1,1,2,3,4,2,2,	1,5,1,1,1,1,1,1,1,1,1,1,1,1,1,3,1,4,1,1,1,1,1,1,1,1,1,1,1,1,1,1,1,8,1,1,1,1,2,1,1,1,1,1,1,5,1,1,1,1,1,1,1,1,1,1,1,1,1,1,1,1,1,1,1,1,1,1,1,1,1,1,1,8,1,1,1,1,1,1,1,1,1,1,1,1,1,1,1,1,1,1,1,1,1,1,1,1,1,1,1,1,1,1,1,1,1,1,6,2,1,1,2,1,1,1,2,1,1,1,1,1,1,1,1,3,1,1,1,1,1,1,1,1,1,1,1,1,1,1,1,1,1,3,1,1,1,3,1,1,2,1,1,1,1,1,1,1,1,1,1,1,2,1,1,1,1,1,1,1,1,1,1,1,1,1,1,1,1,1,1,1,1,1,1,1,1,1,1,1,1,1,1,1,1,1,1,1,1,1…	1,1,1,1,1,5,1,1,1,1,1,1,1,1,1,1,1,3,1,1,1,1,1,1,1,1,1,1,1,1,1,1,2,1,1,1,1,1,1,1,1,1,1,1,1,1,1,1,1,1,1,3,1,1,1,1,1,7,1,1,1,1,1,1,1,4,1,1,1,1,1,1,1,2,1,2,1,1,1,		4,1,1,1,1,1,1,1,1,1,1,2,1,1,1,2,2,1,	849
I7	30	-0.0555	0	2,8,2,1,2,1,2,1,1,1,1,1,1,3,1,1,1,1,1,2,1,2,1,1,1,2,1,1,2,1,1,1,1,1,1,1,1,1,1,1,1,1,1,1,1,1,1,1,1,1,3,1,2,1,1,1,2,1,1,5,1,1,1,1,1,1,5,1,1,1,1,1,1,1,3,1,1,1,1,1,1,1,1,1,1,1,1,1,1,1,1,1,4,1,1,1,1,1,2,1,1,1,1,1,1,1,1,1,	1,1,4,1,1,1,1,1,1,1,2,1,2,1,1,1,2,1,1,1,1,1,4,1,1,2,1,4,5,1,2,1,1,1,1,2,1,1,4,1,2,8,1,5,1,2,1,2,1,1,2,1,1,6,4,3,1,1,3,1,1,1,1,1,1,1,3,1,1,4,1,1,2,3,2,1,2,1,2,4,1,1,1,2,1,1,1,1,1,1,1,2,1,1,3,1,1,1,1,1,1,1,1,1,1,2,1,6,	1,8,4,1,1,1,1,1,3,1,1,1,4,1,1,2,1,7,2,1,1,1,1,5,1,1,1,1,1,1,1,1,1,1,1,11,1,1,1,4,7,1,1,1,2,1,1,1,1,1,1,1,1,2,2,1,1,1,1,4,1,4,12,4,1,1,1,1,1,1,1,9,4,1,1,1,1,1,1,1,1,1,2,1,5,1,1,3,1,1,1,1,1,7,13,2,1,1,1,1,1,1,1,15,1,6,1,1,1,1,1,1,2,1,2,1,1,1,1,1,1,1,1,1,1,2,1,1,3,3,1,1,1,1,1,1,2,3,11,1,5,1,1,1,3,1,1,1,1,2,3,1,3,1,1,5,3,1,1,2,1,5,7,5,1,1,3,2,5,1,1,1,1,2,9,1,1,1,1,1,1,1,2,9,1,2,1,1,1,1,1,1,4,2,8,1,1,…	1,1,2,1,2,1,1,1,2,1,1,1,1,1,1,1,1,1,1,3,1,1,1,1,1,1,1,1,1,1,1,1,1,2,1,2,1,1,1,1,3,1,1,13,1,1,2,1,1,1,1,1,1,1,1,1,1,1,2,1,1,1,1,1,1,1,1,1,1,1,1,1,1,1,1,1,2,1,1,1,1,1,2,1,1,1,1,1,1,3,2,1,2,1,5,1,1,3,1,1,1,1,1,1,1,1,1,1,1,1,1,2,1,1,1,1,1,1,1,1,1,1,1,2,1,1,1,2,2,1,1,1,2,1,1,1,6,1,1,1,1,1,1,1,1,1,1,1,1,	1,	1,1,1,1,1,1,1,4,1,2,1,1,1,1,1,1,1,2,2,1,2,1,2,1,2,1,3,1,	2222
I7	45	-	-	6,1,1,1,1,1,1,1,1,1,1,1,1,1,1,1,2,1,6,1,1,1,1,1,1,1,1,1,1,1,1,1,1,1,	1,1,1,1,1,1,1,1,1,1,1,1,1,1,1,1,1,4,1,1,1,1,1,1,1,1,1,1,1,2,1,1,1,1,1,1,1,1,1,1,1,1,1,1,1,1,1,1,1,1,1,1,1,1,1,1,1,1,1,1,1,1,1,1,1,1,1,1,1,1,1,1,1,2,2,1,1,2,1,1,1,1,1,1,1,1,1,1,4,1,1,1,1,1,1,1,1,1,1,1,1,1,1,1,1,1,1,1,1,1,1,1,2,1,1,1,1,1,1,1,1,1,1,1,1,3,3,1,1,1,2,1,1,1,1,1,1,1,1,1,1,1,1,1,1,1,1,1,1,2,1,1,1,1,1,1,1,1,2,2,1,1,1,1,1,1,1,1,1,1,2,1,1,1,1,1,1,1,1,1,1,1,1,1,1,1,1,1,1,1,1,1,1,1,1,1,1,1,1,1…	1,1,1,1,1,1,1,1,1,1,1,1,1,1,1,1,1,1,1,2,1,1,1,1,1,1,1,1,1,1,1,1,1,1,1,1,1,1,1,1,1,1,3,1,1,1,1,2,1,1,1,1,1,1,1,1,1,1,1,1,1,1,1,1,1,1,1,1,1,1,1,1,1,1,1,1,1,3,1,1,1,1,1,1,1,1,1,1,1,1,1,1,1,1,1,1,1,1,1,1,1,1,1,1,1,1,1,1,1,1,1,1,1,1,1,1,1,1,1,1,1,1,1,1,1,1,1,1,1,1,1,1,1,1,1,2,1,1,1,1,1,1,1,1,1,1,1,1,1,1,1,1,1,1,1,1,1,1,1,1,2,1,1,1,1,1,1,1,1,1,1,1,1,1,1,1,1,1,1,1,1,1,1,1,1,1,1,1,1,1,1,3,1,1,1,1,1,1,1,1…	1,1,1,1,1,1,1,1,1,1,1,1,1,1,1,2,1,1,1,1,1,1,1,1,1,1,1,1,1,1,1,1,1,1,1,1,1,1,1,1,1,1,1,1,1,1,1,1,1,1,1,1,1,1,1,1,1,1,1,1,1,1,1,1,1,1,1,1,1,1,1,1,1,1,1,1,1,1,1,1,1,9,1,1,1,1,1,1,1,1,1,1,1,1,1,1,1,1,3,1,1,1,1,2,1,1,1,1,1,1,1,1,1,1,1,1,1,1,1,2,1,1,1,1,1,1,1,1,1,1,1,1,1,1,1,1,1,1,1,1,1,1,1,1,1,1,1,1,1,1,1,1,1,1,1,1,1,1,1,1,1,1,1,1,1,1,1,2,1,1,1,1,1,1,1,1,1,1,1,1,1,1,1,1,1,1,1,2,1,1,1,1,1,1,1,1,1,1,1,3…	1,	1,1,1,1,1,1,1,1,1,1,1,1,1,1,1,1,1,1,1,1,1,1,2,1,1,1,1,1,1,1,1,1,1,1,1,1,1,1,1,1,1,1,1,1,1,1,1,1,1,1,1,1,1,1,1,1,1,1,1,1,1,1,1,1,1,1,1,1,1,1,1,1,1,1,1,1,1,1,1,1,1,1,1,1,1,1,1,1,1,1,1,1,1,3,1,1,1,1,1,1,1,1,1,1,1,1,1,1,1,1,1,1,1,1,1,1,1,1,1,1,1,1,1,1,1,1,1,1,1,1,1,1,1,1,1,1,1,1,1,1,1,1,1,1,1,1,1,2,1,1,1,1,1,1,1,1,1,2,1,1,1,1,1,1,1,1,1,1,1,1,1,1,1,1,1,1,1,1,1,1,1,1,1,1,1,1,1,1,1,1,1,1,	3956
I7	90	0.0147	0	1,1,2,1,1,1,1,1,1,1,4,1,1,2,2,17,1,2,1,2,48,1,1,2,1,1,1,1,1,2,1,1,1,1,1,1,1,3,1,1,1,1,1,1,1,1,1,2,1,1,2,3,3,1,3,1,2,1,1,2,1,1,1,2,1,1,1,1,1,1,2,2,1,1,1,1,1,2,1,1,11,1,4,3,1,1,2,1,3,1,1,1,1,2,51,1,1,23,1,1,1,3,2,1,1,1,1,1,1,1,1,1,1,1,1,1,	1,1,1,1,1,1,1,1,1,1,1,1,1,1,1,1,2,1,1,1,1,2,2,9,1,1,2,1,1,1,1,1,1,1,2,1,49,1,1,1,1,1,1,1,1,1,1,1,1,1,1,1,1,1,1,1,2,1,1,1,1,1,1,1,1,1,1,1,2,1,1,1,1,2,2,1,1,1,1,1,1,1,1,1,1,1,1,1,1,1,1,1,1,3,1,1,1,2,1,2,1,1,1,1,1,1,2,1,1,1,1,1,1,1,1,1,1,2,1,1,1,1,1,1,1,1,1,1,1,2,3,1,29,2,1,1,1,1,1,1,1,1,2,1,2,1,1,1,1,1,1,1,1,1,1,1,1,1,1,2,1,1,1,1,1,1,1,2,1,1,1,1,2,1,1,1,1,4,2,1,1,1,1,2,1,1,1,1,1,1,1,1,2,1,1,1,1,1,1…	1,1,1,1,1,2,1,1,1,1,1,1,2,1,1,2,1,1,1,1,1,3,3,1,3,2,1,1,1,2,1,1,1,1,1,1,1,8,1,2,1,1,1,2,1,1,1,2,1,1,1,2,1,3,3,2,1,2,1,1,1,1,1,1,1,1,3,2,1,1,2,2,1,2,1,3,4,1,1,1,1,4,1,1,1,1,1,1,1,1,1,1,2,1,1,1,1,1,1,2,1,2,2,1,1,1,1,1,1,1,1,1,1,1,1,1,1,1,2,1,1,1,2,1,1,1,1,1,1,1,1,1,2,1,1,1,1,3,1,2,3,2,3,1,2,1,1,2,2,4,1,1,1,2,3,2,1,1,3,1,1,1,1,2,1,1,1,1,1,1,1,1,1,1,2,5,2,1,3,4,1,1,1,3,1,1,1,1,2,1,1,1,1,1,1,1,2,1,1,1…	1,1,1,1,1,1,1,2,1,1,1,1,1,1,2,1,1,1,1,1,1,1,1,1,1,1,2,1,6,2,2,1,1,1,1,2,1,1,1,1,1,1,1,1,1,1,1,1,2,1,1,1,1,1,1,1,3,3,2,1,1,1,1,1,1,1,1,1,1,1,2,1,1,1,1,1,1,1,1,1,1,1,1,2,1,1,2,1,1,1,1,1,2,1,1,2,1,1,1,4,1,1,1,1,2,1,1,1,4,3,1,1,1,1,1,1,1,1,1,3,1,1,1,1,1,1,1,1,1,1,1,1,1,2,1,1,1,2,1,1,2,1,1,1,1,1,1,2,1,1,1,1,1,1,1,1,1,1,1,1,1,1,1,1,1,1,2,1,1,1,3,1,1,1,1,1,2,1,1,1,1,1,1,1,1,2,1,1,1,1,1,1,1,1,1,1,1,1,1,2…	1,1,	1,1,1,1,2,1,1,1,1,1,3,1,2,1,1,1,1,1,1,1,1,1,1,1,1,1,1,1,1,1,1,1,1,1,1,3,1,1,1,1,1,1,1,1,1,1,1,1,	4032
I7	120	0.3981	1R/1A	1,3,1,1,15,1,1,1,1,1,1,1,2,1,1,1,1,2,1,1,1,4,1,1,1,2,1,1,1,1,1,2,1,1,1,1,1,1,6,4,1,20,1,1,1,1,2,3,1,1,1,1,2,1,123,1,1,1,1,1,1,1,1,3,1,1,1,2,1,1,1,1,1,3,1,1,1,1,1,2,1,1,	1,1,1,1,1,1,2,2,1,1,1,1,1,1,1,1,1,2,2,1,1,3,1,1,2,1,1,1,1,1,1,1,1,1,1,1,1,1,1,2,1,1,1,1,1,1,1,1,1,1,1,1,1,1,2,1,1,1,1,1,1,1,2,1,1,2,1,1,1,2,1,2,1,2,1,2,2,1,1,2,1,1,1,3,1,1,1,1,2,1,1,1,1,1,1,1,1,1,1,1,1,1,1,1,1,2,1,1,1,2,1,1,2,2,1,1,1,2,1,2,1,1,1,1,1,1,1,1,2,1,2,1,2,2,1,1,1,1,1,1,1,1,1,2,1,1,1,1,1,2,1,2,1,1,1,1,1,1,1,1,1,1,1,	2,1,1,1,1,3,1,2,3,1,1,1,2,2,1,1,1,1,3,3,2,2,1,1,2,2,2,2,2,3,1,1,3,3,2,1,1,1,1,1,6,1,1,2,1,5,1,1,1,5,2,1,1,3,3,4,1,1,1,2,1,2,3,1,2,1,1,4,1,2,2,2,3,2,1,1,1,1,2,1,1,1,1,1,1,1,2,2,1,1,1,1,1,1,1,1,1,1,2,1,2,4,1,3,1,2,4,1,1,2,1,3,4,2,1,1,1,1,1,3,1,1,1,2,1,3,5,1,2,6,1,1,1,4,2,1,2,3,1,1,3,7,1,1,2,3,2,1,1,1,1,1,1,1,3,7,1,1,1,2,2,4,1,1,1,1,2,1,1,3,1,1,3,2,2,3,1,1,3,1,1,1,1,1,1,1,1,1,1,1,5,4,1,1,1,2,2,1,3,1…	1,1,1,1,2,1,1,3,1,1,1,3,1,2,1,1,1,1,2,1,1,1,1,1,1,1,1,1,1,4,2,1,1,1,1,1,1,3,1,2,1,1,1,1,1,1,1,2,1,1,5,1,1,1,2,1,1,1,2,1,1,1,1,1,1,1,1,2,1,1,1,2,1,1,1,1,1,1,1,1,1,1,2,2,1,1,1,3,1,1,2,3,1,1,1,1,1,1,2,1,1,1,1,2,7,1,1,1,1,1,1,3,1,2,1,4,1,1,1,1,1,3,1,1,1,2,2,1,2,1,1,1,1,1,1,1,1,1,1,1,1,1,1,1,1,2,1,1,1,1,1,1,1,3,1,1,1,2,2,1,2,1,1,1,1,1,1,1,1,1,1,2,1,1,1,1,1,1,1,1,1,1,1,1,1,3,2,1,1,1,1,1,1,1,1,1,1,1,1,1…	1,	1,1,1,1,2,2,1,1,1,1,2,2,1,1,2,1,1,1,1,1,1,2,1,1,1,1,1,1,1,1,1,1,2,1,1,1,1,1,1,1,1,1,1,1,	3989
I7	180	-0.0636	Allomap30	1,1,1,1,2,1,1,1,1,2,11,1,1,1,1,1,3,1,1,1,1,1,2,1,1,1,1,1,1,4,1,2,3,1,1,8,3,1,1,1,1,4,1,1,1,2,1,1,1,5,1,1,1,1,1,3,	1,1,1,1,1,1,5,1,1,1,1,7,1,1,3,1,1,1,1,1,1,1,1,1,1,1,1,1,2,1,1,1,2,1,1,1,1,1,1,1,1,1,1,1,1,1,1,1,1,1,2,1,1,1,1,1,1,1,1,1,1,1,1,1,1,1,2,1,1,1,1,1,1,3,1,1,4,1,11,1,1,1,1,1,1,1,2,1,1,1,1,1,1,1,1,1,1,1,1,1,1,1,1,1,1,1,1,	3,1,2,1,1,1,1,1,2,1,1,1,1,1,1,1,1,2,1,1,1,1,1,4,1,1,1,1,1,1,2,1,1,3,1,2,2,1,1,1,2,3,1,4,1,2,1,2,1,1,1,1,2,2,1,2,1,2,1,1,1,1,1,1,1,1,3,1,1,1,1,1,1,1,1,1,1,1,1,1,1,1,1,1,2,1,1,1,2,1,1,1,2,2,1,1,2,2,2,1,1,1,2,1,1,3,2,1,2,1,2,1,1,1,1,1,2,1,2,1,1,1,2,1,2,1,2,1,1,3,1,1,1,1,1,1,1,1,1,1,2,1,3,1,1,1,1,1,3,1,1,7,1,1,1,1,1,1,1,1,1,3,1,1,31,2,1,2,1,1,1,1,1,1,1,1,1,2,1,1,1,1,1,1,3,1,1,1,1,1,1,1,1,1,1,1,1,1,1,…	2,1,1,1,1,2,1,1,2,1,1,1,1,1,1,1,1,1,1,1,1,1,1,1,1,1,2,1,1,1,1,1,1,1,1,1,1,1,1,1,1,1,1,1,1,1,3,1,1,1,1,1,1,1,1,1,1,1,1,1,1,1,1,1,1,1,1,1,2,1,1,2,1,1,2,1,1,1,1,1,1,2,1,1,1,1,1,1,2,1,1,1,1,3,1,1,1,2,1,1,1,1,1,2,1,1,1,1,2,1,1,1,1,1,1,1,1,1,1,1,1,2,1,1,1,1,1,1,1,2,1,1,1,1,1,1,1,1,1,1,2,1,1,1,1,1,1,1,1,1,1,2,1,1,1,1,1,1,1,1,1,2,1,1,1,1,1,1,1,1,1,1,1,1,1,1,1,3,1,1,1,1,1,1,1,1,1,4,1,1,1,1,1,1,1,1,1,2,1,1…	1,1,	2,1,1,1,1,1,1,1,2,1,1,1,1,1,1,1,1,1,1,1,1,1,1,1,1,1,1,1,2,1,1,1,1,1,1,1,1,1,	4101
I7	210	0.3732	2R/3A	3,1,1,1,1,1,1,4,2,1,2,1,2,1,1,1,3,1,1,2,1,1,1,1,5,1,3,1,1,2,1,1,1,2,1,1,1,1,5,1,1,1,1,1,1,1,1,1,1,1,1,2,1,4,2,3,1,2,5,2,1,1,2,3,3,2,1,1,1,1,1,1,1,2,2,1,1,1,3,4,1,1,2,1,1,1,1,1,1,1,1,2,2,1,1,2,1,1,1,1,1,1,2,1,1,1,1,1,1,1,3,1,3,1,1,1,	1,1,3,1,1,2,1,1,1,1,1,1,2,1,1,1,1,1,1,1,1,1,1,3,1,1,1,1,1,1,1,1,1,1,1,1,2,1,1,1,1,1,1,1,1,1,1,1,1,1,2,1,1,3,1,1,1,1,1,3,1,1,1,1,1,3,1,1,1,1,1,1,1,1,4,1,1,1,1,1,1,1,1,1,1,2,1,1,1,1,1,1,2,1,1,1,1,1,1,1,1,1,1,1,1,1,1,6,1,1,1,1,1,1,1,1,1,1,1,1,1,1,1,1,1,1,1,2,4,1,1,1,2,2,2,4,1,1,1,1,1,1,1,1,1,1,1,1,1,1,1,1,1,1,1,1,2,1,1,1,1,1,1,1,1,1,1,1,1,1,1,1,5,1,1,1,1,1,1,1,1,1,1,1,1,1,1,1,1,1,1,1,1,1,	1,1,1,1,1,1,1,1,1,1,1,1,1,1,1,1,1,1,1,1,1,1,1,1,1,1,1,1,1,1,1,1,1,1,1,1,1,1,1,1,1,1,1,1,1,1,1,1,1,1,1,1,1,1,1,1,1,1,1,1,1,1,1,1,1,1,1,1,1,1,1,1,1,1,1,1,1,1,1,1,1,2,1,1,1,1,1,1,1,1,1,1,1,1,1,1,1,1,1,1,1,1,1,1,1,1,1,1,1,1,1,1,1,1,1,1,1,1,1,1,1,1,1,1,2,1,1,2,1,1,1,1,1,1,1,1,1,1,1,1,1,1,1,1,1,1,2,1,1,1,1,1,1,2,1,1,1,1,1,1,1,1,1,1,1,1,1,1,1,1,1,1,1,1,1,1,1,1,1,1,1,1,1,1,1,1,1,1,1,1,1,1,1,1,1,1,1,1,1,1…	2,1,1,1,1,1,1,1,1,1,1,1,1,1,1,1,1,1,1,1,1,1,1,1,1,1,1,1,1,1,1,1,1,1,1,1,1,1,1,1,1,1,1,1,1,1,1,1,1,1,1,1,1,1,1,1,1,1,1,1,1,1,1,1,1,1,1,1,1,1,1,1,1,1,1,1,1,1,1,1,1,1,1,2,1,1,1,1,1,1,1,1,1,1,1,1,1,1,2,1,1,1,1,1,1,1,1,1,1,1,1,1,1,1,1,1,1,1,1,1,1,1,1,1,1,1,1,1,1,1,1,1,1,1,1,1,1,1,1,1,1,1,1,1,1,1,1,1,1,1,1,1,1,1,1,1,1,1,1,1,1,1,1,1,1,1,1,1,1,1,2,1,1,1,1,1,1,1,1,1,1,1,1,1,1,1,1,1,1,1,1,1,1,1,1,1,1,1,1,1…	1,	1,1,1,1,1,1,1,1,1,1,1,1,1,1,1,1,1,1,1,1,1,1,1,1,1,1,1,1,1,1,1,1,1,1,1,1,1,1,1,1,1,1,1,1,1,1,1,1,1,1,1,1,1,1,1,1,1,1,1,1,1,1,1,1,1,1,1,1,1,1,1,1,1,1,1,1,1,1,1,1,1,1,1,1,1,1,1,1,1,1,1,	4017
I7	255	0.2325	1R/1A	1,2,1,1,1,1,1,1,2,1,2,1,1,1,1,1,1,1,1,1,1,1,1,1,1,1,	1,1,1,1,1,1,1,1,1,1,1,1,1,1,1,1,1,1,1,1,1,1,2,1,1,1,1,1,1,1,1,1,1,1,1,1,1,3,1,1,1,1,1,1,1,1,1,1,1,1,1,1,1,1,1,1,1,1,1,1,1,1,1,1,1,1,1,1,1,1,1,1,1,1,1,1,1,1,1,1,1,1,1,1,1,1,1,1,1,1,1,1,	1,1,1,1,1,1,1,1,1,1,2,1,2,1,2,1,1,1,1,1,1,1,1,1,1,1,1,1,1,1,2,1,1,1,1,1,1,2,1,1,1,1,1,1,1,1,1,2,1,1,1,1,1,3,1,1,1,1,2,1,1,2,1,1,1,1,1,1,1,1,1,1,3,1,1,1,1,1,1,1,1,1,1,1,1,2,1,1,1,1,1,1,1,1,1,1,1,1,1,1,1,1,1,1,1,1,1,1,1,1,1,1,1,1,1,2,1,1,1,1,1,1,1,1,1,1,2,1,1,1,1,1,1,2,2,1,1,1,1,1,1,2,1,1,1,1,1,1,1,1,1,1,2,1,1,2,1,1,1,1,1,1,1,1,1,2,1,1,1,1,1,1,1,1,1,1,1,1,1,1,2,2,1,1,2,1,1,1,1,1,1,1,1,1,1,1,1,1,1,1…	1,1,1,1,1,1,1,1,1,1,1,1,1,1,1,1,2,1,1,1,1,1,1,1,1,1,1,1,1,1,1,1,1,1,1,1,1,1,1,1,1,1,1,1,1,2,1,1,1,1,1,1,1,1,1,1,1,1,1,1,1,1,1,1,1,1,1,1,1,1,1,1,1,1,1,1,1,1,1,1,1,1,1,1,1,1,1,1,1,1,1,2,1,1,1,1,1,1,1,1,1,1,1,1,1,1,1,1,1,1,1,1,1,1,1,1,1,1,1,1,1,1,1,1,1,1,13,1,2,1,1,1,1,1,1,1,1,1,1,1,1,1,1,1,1,1,1,1,2,1,1,1,1,1,1,1,2,1,1,1,1,1,1,1,1,2,1,1,1,1,1,1,1,1,1,1,1,1,1,1,1,1,1,1,1,1,1,1,1,1,1,1,1,1,1,1,1,1,1,…		1,1,1,1,1,1,1,1,1,1,1,1,1,1,1,1,1,1,1,1,1,2,1,1,1,1,1,1,1,1,1,1,1,1,1,1,1,1,1,1,1,1,1,1,1,1,1,1,1,1,1,1,	4012
I7	360	0.5720	1R/1A	1,1,1,1,1,1,2,1,1,2,1,1,1,1,1,1,1,1,1,1,1,1,	1,1,1,1,1,1,1,1,1,1,1,1,1,2,1,1,1,1,1,1,1,1,1,2,1,1,1,1,1,1,1,1,1,1,1,1,1,1,1,1,1,1,1,1,1,2,1,1,1,1,1,1,1,1,1,1,1,1,1,1,1,1,1,1,1,1,1,1,2,1,1,1,1,1,1,2,1,1,1,1,1,1,1,1,1,1,1,1,1,1,1,1,1,1,2,1,1,1,1,1,1,1,2,1,1,1,1,1,1,1,1,1,1,1,2,1,1,1,1,	1,1,1,1,1,1,1,1,2,1,1,1,1,1,1,1,1,1,1,2,1,1,2,1,1,1,1,1,1,1,1,1,1,1,1,1,2,2,1,2,1,1,1,1,1,1,1,2,1,1,1,1,1,2,1,1,1,1,1,1,1,1,1,1,1,1,1,1,1,1,1,1,1,1,1,1,1,1,1,1,1,1,1,1,1,1,1,1,1,1,1,1,1,1,1,1,1,1,1,1,1,1,1,1,1,1,1,1,1,1,1,1,1,1,1,1,1,1,1,1,1,2,1,1,1,1,1,1,1,1,1,1,1,1,1,1,1,1,1,1,1,1,1,1,1,1,1,1,1,1,1,1,1,1,1,1,1,1,1,1,1,1,1,1,1,1,1,1,1,1,1,1,1,1,1,1,2,1,1,1,1,1,1,1,1,1,1,1,1,1,1,1,1,1,1,2,1,1,1,1…	1,1,1,1,1,1,1,1,1,1,1,1,1,1,1,1,1,1,1,1,1,1,1,1,1,1,1,1,1,1,1,1,1,1,1,1,1,1,1,1,1,1,1,1,1,1,1,1,1,1,1,1,1,1,1,1,1,1,1,1,1,1,1,1,1,1,1,1,1,1,1,1,1,1,1,1,1,1,1,1,1,1,1,1,1,1,1,1,1,2,1,1,2,1,1,1,1,1,1,1,1,1,1,1,1,1,1,1,1,1,1,1,1,1,1,1,1,1,1,1,1,1,1,1,1,1,1,1,1,1,1,1,1,1,1,1,1,1,1,1,1,1,1,1,1,1,1,1,1,1,1,1,1,1,1,1,1,1,1,1,1,1,1,1,1,1,1,1,1,1,1,1,1,1,1,1,1,1,1,1,1,1,1,1,1,1,1,1,1,1,1,1,1,1,1,1,1,1,1,1…		1,1,1,1,2,1,1,1,1,1,1,1,2,1,1,1,1,1,1,1,1,1,1,1,1,1,1,1,1,1,1,1,1,1,1,1,1,1,1,1,1,1,1,1,1,1,1,1,1,1,1,1,1,1,1,1,1,1,1,1,1,1,1,1,1,1,1,1,1,2,1,1,1,1,1,1,1,1,1,1,1,1,1,1,1,1,1,1,1,1,1,1,1,1,1,1,1,1,1,1,1,1,1,1,1,1,1,1,1,1,1,1,1,1,1,1,1,1,1,1,1,1,1,1,1,1,1,1,1,1,1,1,1,	4087
I7	540	0.8328	1R/1A	1,1,1,1,1,1,1,1,1,1,1,1,1,5,1,2,1,1,1,1,1,2,4,2,1,1,1,1,2,2,1,1,1,1,1,1,1,1,1,2,1,3,2,2,1,1,1,2,2,1,1,1,1,2,1,1,2,1,1,1,1,1,1,1,3,1,1,1,1,1,1,1,1,1,2,1,1,1,2,1,1,1,1,2,1,1,1,1,1,2,1,1,1,1,1,1,1,1,1,1,1,1,1,1,1,1,1,1,1,1,1,1,1,1,1,1,1,3,1,1,1,1,1,1,1,1,2,1,1,1,1,1,1,3,1,1,2,3,1,1,1,3,1,1,2,1,1,1,1,1,5,1,1,1,2,1,1,1,1,1,1,1,1,1,2,1,4,1,1,1,1,1,1,1,1,1,1,1,1,1,1,4,1,1,2,2,1,3,1,1,2,1,1,1,1,1,1,1,1,3…	2,1,1,1,1,1,1,1,1,1,2,1,1,1,1,1,1,1,1,1,1,1,1,1,1,1,1,1,2,1,1,2,1,1,3,1,1,1,1,1,1,1,1,1,1,1,1,1,1,1,1,1,1,4,1,1,1,2,1,1,1,1,1,1,1,1,1,1,1,1,1,1,1,1,3,3,1,1,2,1,2,1,1,1,1,1,1,1,1,1,1,1,1,1,1,1,1,1,1,1,1,1,1,1,1,1,1,1,2,2,1,1,1,1,2,1,1,1,1,1,1,1,1,1,1,1,1,1,1,6,1,1,1,1,1,1,2,1,1,1,2,1,1,1,1,1,1,2,1,2,6,1,1,1,1,1,1,1,1,1,1,2,1,1,1,1,2,1,1,2,1,1,1,1,1,1,1,1,	1,1,1,1,1,1,1,1,1,1,1,1,1,1,1,1,1,1,1,1,1,1,1,1,1,1,1,1,1,1,1,1,1,1,1,1,1,1,2,1,1,1,1,1,1,1,1,1,1,1,1,1,1,1,1,1,1,1,1,1,1,1,1,1,1,1,1,1,1,1,1,1,1,1,1,1,1,1,1,1,1,1,1,1,1,1,1,1,1,1,1,1,1,1,1,1,1,1,1,1,1,1,1,1,1,1,1,1,1,1,1,1,1,1,1,1,2,1,1,1,1,1,1,1,1,1,2,1,1,1,1,1,1,1,1,1,1,1,1,1,1,1,2,1,1,1,1,1,1,1,2,1,1,1,2,1,1,1,1,1,1,1,1,1,1,1,1,1,1,1,1,1,1,1,1,1,1,1,1,1,1,1,1,1,1,1,1,1,1,1,1,1,1,1,1,1,1,1,1,1…	1,1,1,1,1,1,1,1,1,1,1,1,1,1,1,1,1,1,1,1,1,1,1,1,1,1,1,1,1,1,1,1,1,1,1,1,1,1,1,1,1,1,1,1,1,1,1,1,1,1,1,1,1,1,1,1,1,1,1,1,1,1,1,1,1,1,1,1,1,1,1,4,1,1,1,1,1,1,1,1,1,1,1,1,2,1,1,1,1,1,1,1,1,1,1,1,1,1,1,1,1,1,1,1,1,1,1,1,1,1,2,1,1,1,1,1,1,1,1,1,1,1,1,1,1,1,1,1,1,1,1,1,2,1,1,1,1,1,1,1,1,1,1,1,1,1,2,1,1,1,1,1,1,1,1,1,1,1,2,1,1,1,1,1,1,1,1,1,1,1,1,1,1,1,1,1,1,1,1,1,1,1,1,1,1,1,1,1,1,1,1,1,1,1,1,1,1,1,1,1…	1,	1,1,1,1,1,1,1,1,1,1,1,1,1,1,1,1,1,1,1,1,1,1,1,1,1,1,1,1,1,1,1,1,1,1,1,1,1,1,1,1,1,1,1,1,1,1,1,1,1,1,1,1,1,1,1,1,1,1,1,1,1,1,1,	4060
I6	1	3.9223	Undetermined	4,3,1,2,2,1,2,1,1,1,1,1,1,1,1,4,1,1,1,1,1,1,1,3,1,1,1,1,1,1,1,2,1,3,1,1,1,1,1,2,1,1,4,1,1,7,1,6,8,4,1,2,1,2,1,3,1,1,1,1,3,1,5,3,1,1,1,2,1,1,1,1,1,2,2,1,1,6,1,1,2,2,1,2,15,1,1,1,2,2,1,1,4,1,1,2,1,1,2,1,2,1,1,1,2,1,1,1,1,1,1,1,3,1,1,1,2,1,1,1,1,1,2,2,1,	2,1,2,2,1,1,1,1,1,1,1,1,1,1,1,1,1,1,1,1,1,1,1,1,1,8,1,1,1,1,1,1,1,1,1,1,2,1,1,1,1,1,1,1,1,1,1,1,1,1,1,1,3,2,2,1,1,1,1,1,1,1,1,1,1,1,1,1,2,1,1,1,1,1,1,1,1,1,1,1,1,1,1,1,1,1,10,1,1,1,1,1,1,1,1,1,1,1,1,1,1,1,1,1,1,1,1,1,	1,1,1,1,1,1,1,1,1,1,1,1,1,1,1,1,1,1,1,1,1,1,1,1,1,1,1,1,1,1,1,1,2,1,1,1,1,1,1,1,1,1,1,1,1,2,1,1,1,1,1,1,1,1,1,2,1,1,1,5,1,1,1,1,1,1,1,1,1,1,1,1,1,1,1,1,1,1,1,1,1,1,1,2,1,1,2,1,1,1,1,1,1,1,1,1,2,1,1,1,1,1,1,1,1,1,1,1,1,1,1,1,1,6,1,1,1,1,1,1,1,1,1,2,1,1,1,1,1,1,1,1,1,1,2,1,1,1,1,1,1,1,1,1,1,1,1,1,1,1,1,1,1,1,1,1,1,1,1,1,1,1,1,1,1,1,1,1,1,1,1,1,1,1,1,1,1,1,1,1,1,1,1,1,1,1,1,1,1,1,1,1,1,1,1,1,1,1,1,1…	1,1,1,1,1,1,1,1,1,1,1,1,1,1,1,2,1,1,1,1,1,1,1,1,1,1,4,1,1,1,1,1,1,1,1,1,1,1,1,1,1,1,11,1,1,1,4,1,1,2,1,1,1,1,1,2,1,1,1,1,1,1,1,1,1,1,1,1,1,1,1,1,1,1,1,1,1,1,1,1,1,1,1,1,1,1,1,1,1,1,1,1,2,1,7,1,1,1,1,1,1,1,1,1,1,7,1,1,1,1,5,6,1,1,1,3,1,1,1,1,1,1,1,1,1,1,1,1,1,2,1,1,1,1,1,1,1,1,1,1,1,1,1,1,1,1,1,2,1,79,2,1,1,1,1,1,1,36,1,1,1,1,1,1,1,1,1,1,1,1,1,4,1,1,1,5,1,1,1,1,1,1,3,7,1,2,1,1,1,1,1,1,1,2,6,1,1,1,…		1,1,1,1,1,1,1,1,1,1,1,1,1,1,1,1,1,1,1,1,1,1,1,1,1,1,1,1,1,1,1,1,1,1,1,1,1,1,1,1,1,1,1,1,1,1,1,1,1,1,1,1,1,1,1,1,1,1,1,1,1,1,1,1,1,1,1,1,1,1,1,1,1,1,1,1,1,	4018
I6	7	0.2338	Undetermined	10,2,1,2,4,1,1,1,1,2,1,1,1,1,1,1,1,1,1,1,2,1,1,1,1,1,1,1,14,1,1,2,1,85,1,2,1,1,1,1,86,4,1,1,1,1,1,1,1,1,6,2,3,1,1,1,1,1,3,1,1,1,2,1,1,1,1,1,159,10,1,1,3,1,1,1,1,17,1,2,1,1,1,48,1,4,1,1,1,1,1,1,1,2,1,1,2,1,2,1,1,1,1,1,1,2,1,1,1,1,1,30,1,1,1,1,1,	1,1,1,1,1,1,3,1,1,1,1,2,1,1,1,4,1,1,1,1,1,3,1,1,1,1,2,1,1,3,3,1,1,1,1,1,1,1,1,1,1,1,3,2,1,1,1,1,1,1,1,1,1,3,1,5,1,1,1,1,1,1,1,1,1,1,1,1,1,1,2,1,1,1,2,1,2,2,1,1,1,1,1,1,1,1,1,2,2,1,1,1,1,1,1,1,2,2,1,1,1,1,1,2,2,1,1,	1,3,1,1,1,2,1,1,1,1,2,1,1,1,1,1,2,1,3,5,1,2,1,1,1,1,1,1,1,1,1,1,1,1,1,1,1,1,1,1,1,2,1,1,1,1,1,1,1,1,1,2,1,1,1,1,1,1,1,2,2,1,2,1,1,1,1,1,3,5,2,1,1,1,1,1,1,1,1,1,2,1,1,1,2,3,1,1,2,1,1,1,4,1,1,1,1,1,1,1,1,1,1,1,1,1,1,2,1,1,2,1,1,2,1,1,1,1,1,1,1,1,1,1,1,1,1,1,1,1,2,2,2,1,1,1,1,1,2,1,1,2,2,1,1,1,2,1,2,3,1,3,1,3,1,1,1,1,1,10,2,1,1,1,1,1,1,3,1,3,1,1,1,1,2,3,1,1,2,1,2,2,1,1,1,1,1,1,1,1,1,1,1,3,1,1,1,1,1,…	1,3,1,2,1,1,1,1,1,1,1,1,1,1,1,1,2,1,1,1,13,2,1,1,1,1,1,1,3,1,1,1,1,1,1,2,1,1,1,1,1,1,1,1,1,1,2,1,1,1,1,2,1,1,1,1,1,1,1,1,1,1,13,1,1,1,1,1,1,1,1,1,1,1,1,1,1,1,1,1,1,1,1,2,1,1,1,1,1,1,1,1,2,1,1,1,1,1,1,1,1,1,1,1,1,1,1,1,1,1,2,1,1,1,1,1,1,1,1,1,1,1,1,1,1,1,1,1,1,1,1,2,1,1,1,1,1,2,1,1,1,1,1,1,1,1,1,1,1,1,1,1,1,1,1,1,1,1,1,1,1,1,2,1,3,1,1,1,1,1,1,1,1,1,1,1,1,1,1,2,1,1,1,2,1,1,96,1,1,2,1,1,1,1,1,1,1,1,…	1,	1,1,1,1,1,1,1,1,1,1,1,2,1,1,1,1,1,1,1,1,1,1,1,1,1,1,1,1,1,1,1,1,1,1,1,1,1,1,1,1,1,1,1,1,1,1,1,1,	4078
I6	21	0.2701	Undetermined	1,1,1,1,1,1,1,17,1,1,2,2,1,22,1,1,1,1,2,1,1,1,1,1,1,1,4,1,1,1,4,1,2,1,1,1,1,1,1,1,6,1,1,1,1,1,1,1,1,1,1,2,12,1,1,2,1,1,1,1,1,3,	1,1,1,1,1,1,1,1,1,1,1,1,1,1,1,1,1,1,1,3,1,1,60,1,1,1,1,1,1,1,1,1,1,1,1,1,1,1,1,1,1,1,1,6,1,1,1,1,1,1,1,1,1,1,1,1,19,1,1,1,2,1,1,2,9,2,1,1,1,1,1,1,2,1,1,1,1,1,1,1,1,1,1,1,15,1,1,1,1,3,1,1,1,2,1,1,1,1,1,1,5,1,1,1,1,1,1,1,1,1,1,1,1,1,1,1,1,1,1,1,1,1,1,1,9,1,1,1,1,1,1,1,1,1,1,1,1,	1,1,1,1,1,1,1,1,1,1,1,1,1,1,1,1,1,1,1,2,1,1,1,1,1,1,1,1,1,1,1,1,1,2,1,1,1,1,1,1,1,1,1,1,1,1,1,1,1,1,1,2,2,2,1,1,1,1,1,1,1,1,1,1,1,1,1,1,1,1,1,1,1,1,1,1,1,1,1,1,1,1,2,1,1,1,2,1,1,1,1,1,1,1,1,2,1,1,1,1,1,1,1,2,1,1,1,1,1,1,1,1,1,1,1,1,2,1,1,1,1,3,1,1,1,1,1,1,1,1,1,1,1,1,1,1,1,1,1,1,1,1,1,1,1,1,1,1,1,1,1,1,1,1,1,1,1,1,1,1,1,2,1,1,1,1,1,2,1,1,1,1,1,1,1,1,1,1,1,1,1,1,1,1,1,1,1,1,1,1,1,2,1,1,1,1,1,1,1,1…	1,1,1,1,1,1,1,1,1,1,1,1,1,1,1,1,1,1,1,1,1,1,1,1,1,1,1,1,1,1,1,1,1,1,1,1,1,1,1,1,1,1,1,1,1,3,1,1,1,1,1,1,1,1,1,1,1,1,1,1,1,1,1,1,1,1,1,1,1,1,1,1,1,1,1,1,1,1,1,1,1,1,1,1,1,1,1,1,1,1,1,1,1,1,1,1,1,1,1,1,51,14,1,1,1,1,1,1,1,1,1,1,1,1,1,1,1,1,1,1,1,1,1,2,4,3,1,1,1,1,1,1,1,2,1,1,1,1,1,1,1,1,1,1,1,1,1,1,1,1,1,1,1,1,1,1,1,1,1,1,1,1,1,1,1,2,1,1,10,1,1,1,1,1,1,1,1,1,1,1,1,1,1,1,1,1,1,1,1,1,1,1,2,1,1,1,1,1,…		1,1,1,1,1,1,1,1,1,1,1,1,1,1,1,1,1,2,1,1,1,1,1,1,1,1,1,1,1,1,1,1,1,1,1,1,1,1,1,1,1,1,1,1,1,1,1,1,1,1,1,1,1,1,1,1,1,1,1,1,1,1,1,1,1,1,1,1,1,1,1,1,1,1,1,1,1,1,1,1,1,1,1,1,1,1,1,1,1,1,1,1,1,1,1,1,1,1,1,1,2,1,1,1,2,1,1,1,	4132
I6	30	-	-	1,2,1,2,1,1,20,1,1,1,1,1,1,1,1,1,1,5,2,1,1,1,34,1,1,2,1,	1,2,1,1,1,1,1,2,1,1,1,2,1,1,3,1,1,1,1,1,1,1,1,1,1,1,1,1,2,1,1,1,3,1,1,2,1,1,1,3,1,1,1,2,2,1,2,2,1,1,1,	2,1,2,2,1,1,3,2,1,3,1,2,1,1,1,1,1,2,3,2,1,1,1,2,2,2,1,1,1,1,1,1,1,1,1,1,1,1,1,2,1,2,1,1,1,1,1,1,1,1,1,1,4,1,1,1,2,1,4,1,1,1,1,1,2,1,1,1,2,1,1,1,1,1,3,1,2,3,1,1,1,6,2,1,1,1,3,1,1,1,1,1,2,2,1,1,1,2,1,1,2,1,1,1,1,1,4,2,1,1,1,1,1,1,1,1,1,1,1,1,2,3,1,1,2,6,2,1,1,1,1,1,1,2,1,1,1,1,1,1,1,1,1,2,2,1,1,1,1,1,2,1,1,1,1,2,2,2,1,1,1,4,1,1,1,1,1,2,1,1,1,1,1,1,4,3,1,3,2,1,2,1,1,1,1,1,1,1,1,1,2,1,1,2,1,2,1,1,1,2…	1,1,1,1,1,1,1,1,1,1,1,1,4,2,1,1,1,1,1,1,1,1,1,1,1,1,1,1,1,1,1,1,1,1,2,1,1,1,1,1,1,1,2,1,1,1,1,1,1,1,1,1,1,1,1,1,1,1,1,1,1,4,1,1,1,1,1,1,1,2,1,1,1,3,1,2,1,1,1,1,1,3,1,1,1,1,1,1,2,1,1,2,1,1,2,2,2,1,1,1,1,1,1,1,1,3,1,1,1,1,1,2,1,1,	1,	1,1,1,1,1,1,1,1,1,1,1,1,1,1,1,2,1,1,1,1,1,1,1,1,1,1,1,1,1,1,1,1,1,2,1,1,2,2,2,1,1,1,1,2,1,1,1,1,1,1,1,1,1,	2324
I6	60	-0.0700	Undetermined	1,1,2,1,1,1,1,1,1,1,1,1,1,1,53,1,1,1,1,1,1,1,1,1,1,1,1,2,2,1,1,1,1,1,1,1,4,5,1,1,1,3,1,1,3,2,2,1,1,1,1,	1,1,1,1,1,1,2,1,2,1,1,2,1,1,11,2,1,1,1,1,1,1,1,1,1,1,1,1,1,1,1,12,1,1,1,1,1,1,1,1,1,1,1,1,1,1,1,1,1,2,1,1,1,1,1,1,1,1,1,1,1,1,1,1,1,1,1,1,2,1,1,1,1,1,1,1,1,1,1,1,1,1,1,1,1,1,1,1,1,1,1,1,2,1,1,1,1,	2,1,1,1,1,1,1,1,1,1,1,1,1,1,1,2,1,2,1,1,1,1,1,3,2,1,1,1,1,2,1,1,1,1,1,1,1,1,1,1,1,1,1,2,1,1,1,1,1,1,1,2,1,1,1,1,1,1,1,1,1,1,1,1,1,1,1,1,1,1,1,1,1,1,1,2,1,1,1,1,1,1,2,1,1,1,1,1,1,2,1,2,1,1,2,1,1,1,1,1,1,1,1,2,1,2,1,1,1,1,1,1,1,2,1,1,1,1,1,1,1,1,1,1,1,1,1,1,1,1,1,1,1,1,1,1,1,1,1,1,1,1,1,1,2,1,1,1,1,1,1,2,1,1,1,2,1,1,1,1,1,1,1,1,1,1,1,1,1,1,1,1,1,2,1,1,1,1,1,1,1,1,1,1,1,1,2,1,1,1,1,1,1,1,1,1,1,1,1,1…	1,1,1,1,1,1,1,1,1,1,1,1,1,1,1,1,1,1,1,1,1,1,1,2,1,1,1,1,1,1,1,1,1,1,2,1,1,1,1,1,1,1,1,1,2,1,1,1,1,1,1,1,1,1,1,1,1,1,1,1,1,1,1,1,1,1,1,1,1,1,1,1,1,1,1,1,1,1,1,1,1,1,1,1,1,1,1,1,1,1,1,1,1,1,1,1,1,1,1,1,1,1,1,1,1,1,1,1,1,1,1,1,1,1,1,1,1,1,1,1,1,1,1,1,1,1,1,1,1,1,1,1,1,1,1,1,1,1,1,1,1,1,1,1,1,1,1,1,1,1,1,1,1,1,1,1,1,1,1,1,1,1,1,1,1,1,1,1,1,1,1,1,1,1,1,1,1,1,1,1,1,1,1,1,1,1,1,1,1,1,1,1,1,1,1,1,1,1,1,1…		1,1,1,1,1,1,1,1,1,1,1,1,1,1,1,1,1,1,1,1,1,1,1,1,1,1,1,1,1,1,1,1,1,1,1,1,1,1,1,1,1,1,1,1,1,1,1,1,1,1,1,1,1,1,1,1,1,1,1,1,1,1,1,1,1,1,1,1,1,1,1,1,1,1,1,1,1,1,1,1,2,1,	4004
I6	90	-0.1069	0	1,6,1,5,1,1,1,1,1,2,5,1,22,1,1,1,1,1,1,1,5,3,3,1,1,1,7,1,1,1,17,1,1,1,1,11,1,1,1,1,1,1,1,1,1,2,18,1,1,1,1,1,1,1,1,1,1,1,1,26,1,1,1,1,2,1,8,1,1,1,1,1,1,7,1,1,1,1,	1,1,1,1,1,1,1,1,1,1,14,1,1,1,1,1,1,1,1,1,1,1,2,1,1,1,2,11,1,1,1,1,1,1,1,1,1,1,2,2,1,1,1,1,1,1,1,1,1,1,1,1,1,1,2,1,1,1,1,1,1,1,1,1,1,1,1,1,1,1,1,1,1,1,1,1,1,1,1,1,1,1,1,1,1,7,1,1,1,1,1,1,1,37,1,2,1,1,1,1,1,1,1,	1,2,1,1,1,1,1,1,1,1,1,1,1,1,1,1,1,1,1,1,1,1,1,1,1,1,1,1,1,1,2,1,1,1,1,1,1,1,1,1,2,1,1,1,1,1,1,1,1,1,1,1,1,1,1,1,1,1,1,1,1,1,1,1,1,1,2,1,1,1,1,1,1,1,2,1,1,1,1,1,1,1,1,1,1,1,2,1,1,1,1,1,1,1,1,1,1,1,1,1,2,1,1,1,1,1,1,1,1,2,1,1,1,1,2,1,1,1,1,1,1,1,3,1,1,2,1,1,1,1,1,1,1,1,1,1,1,1,1,1,1,1,1,1,1,1,1,1,1,2,1,1,1,1,1,1,1,1,1,1,1,1,1,1,1,1,1,1,1,1,1,1,1,1,1,1,1,10,1,1,1,1,1,1,1,1,1,1,1,1,1,35,1,1,1,1,2,1,1…	1,1,1,1,1,1,1,2,1,1,1,1,1,1,1,1,1,1,1,1,1,1,1,1,1,1,1,2,1,1,1,1,1,1,1,1,1,1,1,2,1,1,1,1,1,1,1,1,1,45,1,1,1,1,1,1,1,1,1,1,1,1,1,1,1,1,1,1,1,1,3,1,1,1,1,1,1,1,1,1,1,1,1,1,1,1,1,1,1,1,1,1,1,1,1,1,1,1,1,31,2,1,1,1,1,1,1,1,1,1,1,1,1,1,1,3,1,1,1,1,1,1,1,1,1,1,1,1,1,2,1,1,1,1,1,1,1,1,1,1,1,1,1,1,1,1,1,1,1,1,1,1,1,1,1,1,1,1,1,1,1,1,1,1,1,1,1,1,1,1,1,1,2,1,1,1,1,1,1,1,1,1,1,1,1,1,1,1,2,1,1,1,1,1,1,1,1,1,1…	1,	1,1,1,1,1,1,1,1,1,1,1,1,1,1,1,2,1,2,1,1,1,1,1,1,1,1,1,1,1,1,1,1,1,1,1,1,1,1,1,1,1,1,1,1,1,1,1,2,1,1,1,1,1,1,1,1,1,1,1,1,1,1,1,1,1,1,1,1,1,1,1,1,1,1,1,1,1,1,1,1,1,1,1,1,1,1,1,1,1,1,1,1,1,1,1,1,1,1,1,1,1,1,	4003
I6	120	-0.0089	1R/1A	1,2,4,1,3,1,2,1,1,1,1,5,1,1,1,1,1,1,1,1,3,3,1,1,3,1,3,1,1,2,2,	1,2,1,2,1,1,1,1,1,1,3,1,1,1,1,1,1,1,1,1,1,1,1,2,1,1,1,1,1,1,1,1,1,1,1,1,1,1,1,1,1,1,1,1,1,1,3,1,1,1,2,1,3,1,2,2,1,1,2,1,1,2,1,1,1,	1,1,1,1,1,4,3,1,1,1,1,1,1,1,4,8,1,5,4,7,3,2,1,2,1,7,1,2,1,1,1,1,6,2,1,1,1,2,1,1,1,3,2,2,2,1,6,1,2,1,2,3,2,1,3,2,1,2,1,3,1,1,1,3,5,2,5,1,1,2,2,2,4,2,1,3,1,2,3,2,1,1,1,1,1,1,1,5,1,1,3,4,1,2,1,1,4,1,4,1,2,1,1,1,1,2,2,1,1,3,4,3,3,1,5,2,1,1,7,2,5,2,1,9,3,2,1,1,4,3,4,2,1,3,3,2,1,3,1,1,1,1,1,1,1,1,4,9,2,1,6,1,8,2,7,1,1,5,1,1,3,4,3,1,1,1,1,3,1,1,2,3,1,1,3,1,2,1,4,2,1,3,1,1,1,4,3,1,5,1,1,1,1,3,3,1,1,3,1,1…	1,1,1,1,1,1,1,1,1,1,2,2,1,1,1,1,1,1,1,1,1,1,1,2,1,1,2,1,1,1,1,1,1,1,1,1,1,1,1,2,1,1,1,1,1,1,1,1,1,1,1,1,1,1,2,1,1,8,1,1,1,1,2,1,4,1,1,1,1,1,1,1,1,1,1,1,1,2,1,1,1,1,1,1,1,1,2,1,1,1,2,1,1,1,1,2,1,1,1,1,1,1,1,1,1,1,1,1,1,1,1,1,1,2,1,1,2,1,1,1,1,1,1,1,1,2,1,1,2,1,1,1,1,1,1,1,2,1,1,		1,2,1,1,2,1,1,1,1,2,1,1,1,1,1,1,1,1,1,1,1,1,1,1,1,1,1,1,2,1,1,1,1,1,1,1,1,1,1,2,1,1,1,1,2,1,1,1,2,1,2,1,1,	4013
I6	150	-	-	1,1,1,1,1,1,1,1,1,1,1,2,1,27,1,2,1,2,1,1,1,1,1,1,1,1,1,3,2,	1,1,1,1,1,1,1,1,1,1,1,1,1,1,1,4,1,1,1,1,1,1,1,1,1,1,1,1,1,1,1,1,1,1,1,1,1,12,1,1,1,1,1,1,1,1,1,1,1,1,1,1,2,1,6,1,1,1,1,1,1,1,1,1,1,1,1,1,1,1,9,1,1,1,2,1,1,1,1,1,1,1,1,1,1,1,1,1,1,1,1,1,1,1,1,1,	1,1,2,3,1,1,1,1,1,1,1,1,1,1,1,1,1,1,1,1,1,1,1,1,1,1,1,1,2,2,1,1,1,1,2,1,2,1,1,2,1,1,1,1,1,2,1,1,1,1,1,1,1,1,1,1,1,2,1,1,1,2,1,2,1,1,1,1,1,1,1,1,2,1,1,1,2,1,1,2,1,1,1,1,1,2,1,2,1,1,1,1,1,1,1,1,1,1,1,1,1,1,1,1,1,1,1,1,3,1,1,1,1,1,2,1,1,1,1,1,1,2,1,2,3,2,1,2,1,1,1,1,2,1,1,1,1,1,1,1,1,1,2,1,1,3,1,1,1,3,1,1,2,1,1,1,1,2,1,1,1,1,1,1,1,1,1,2,1,3,1,2,1,1,1,2,1,3,2,1,1,1,2,1,1,1,2,1,1,3,1,1,1,2,1,1,1,1,1,1…	1,2,1,1,1,1,1,1,1,1,1,1,1,1,1,1,1,3,1,1,4,1,1,1,1,1,1,2,1,1,1,1,1,7,2,1,1,1,2,1,1,1,1,1,1,1,1,1,1,1,1,1,1,1,1,1,1,1,1,1,1,1,1,1,2,1,1,1,1,1,1,1,1,1,1,1,1,1,1,1,1,1,1,1,1,1,1,1,1,3,1,1,1,1,1,1,1,1,1,1,1,1,1,1,1,1,1,1,2,1,1,1,1,1,1,1,1,1,1,1,1,1,1,1,1,2,1,2,1,1,1,1,1,1,3,1,1,1,1,1,1,1,1,1,1,1,1,2,1,1,1,1,1,1,1,1,1,1,1,1,1,1,1,1,1,1,2,1,1,1,1,1,1,3,1,1,1,1,1,1,1,1,1,1,1,2,1,1,1,1,1,1,		1,1,1,1,1,1,1,1,1,1,1,1,1,1,1,1,1,1,1,1,1,1,1,1,1,1,1,1,1,1,1,1,1,1,1,1,1,1,1,1,1,1,1,1,1,1,1,1,1,1,1,1,1,1,1,1,1,1,1,1,1,1,1,1,1,1,1,1,1,1,1,1,1,1,1,1,1,1,1,1,1,1,1,1,1,1,1,1,1,1,1,2,1,1,1,1,1,1,1,1,1,1,1,1,1,1,1,1,1,1,	3950
I6	180	-0.1548	0	1,1,1,1,1,1,1,1,16,1,1,1,115,1,2,1,1,1,1,1,1,2,1,1,1,1,1,2,1,1,1,1,1,	1,1,1,1,1,1,1,1,1,1,1,1,1,1,1,1,1,1,2,1,1,1,1,1,1,1,1,2,1,1,1,1,1,1,1,1,2,1,1,1,1,1,1,1,1,2,1,1,1,1,1,1,1,1,1,1,1,	2,1,1,1,1,1,1,2,1,2,3,1,2,1,1,1,1,1,5,1,3,1,1,1,3,1,1,2,1,1,2,2,1,1,1,7,4,1,2,1,1,1,1,1,1,1,2,1,1,1,2,1,3,1,1,1,2,2,2,1,1,1,1,1,1,2,2,2,1,1,1,1,1,2,1,3,2,1,3,1,1,1,1,1,1,1,1,1,1,2,1,4,1,1,1,9,1,2,1,1,2,1,1,1,4,1,2,1,1,2,1,1,1,2,2,1,1,1,3,2,2,1,1,1,1,1,1,3,3,1,1,1,1,1,1,2,1,1,1,1,3,1,2,1,1,1,1,1,2,1,1,2,1,3,1,1,1,2,2,1,1,1,1,2,1,1,3,1,1,1,1,2,1,1,1,1,1,1,1,1,1,2,1,1,1,1,2,2,1,1,1,1,1,1,1,3,1,1,1,1…	1,2,1,1,1,1,1,1,1,1,1,1,1,1,1,1,1,1,1,1,1,1,1,1,1,1,1,1,1,2,1,1,1,1,1,1,1,1,1,1,1,1,1,1,1,1,1,1,1,1,1,1,1,3,1,1,1,1,1,1,1,1,1,2,1,1,1,1,1,1,1,1,1,1,1,1,1,1,1,1,1,1,1,1,1,1,1,1,2,1,1,1,1,1,1,1,5,1,1,1,1,3,1,1,2,1,1,1,1,1,1,1,1,1,1,1,1,1,1,1,1,1,1,1,1,1,1,1,1,1,2,1,1,1,1,1,1,1,2,1,1,1,1,1,1,1,1,1,1,1,1,1,1,1,1,1,1,1,1,1,1,2,1,1,38,1,1,1,1,1,1,1,1,1,1,1,1,		1,1,1,1,1,1,1,1,1,1,1,1,1,1,1,1,1,1,1,2,1,1,1,1,1,1,1,1,1,1,1,1,1,1,1,1,1,1,1,1,1,1,1,1,1,1,1,1,1,1,1,1,1,1,1,1,1,1,1,2,1,1,1,1,1,1,1,1,1,2,1,1,1,1,1,1,1,1,1,1,1,1,1,1,	4005
I6	390	-0.1240	1R/1A	2,1,4,3,10,2,1,8,1,20,2,1,3,1,20,3,1,1,2,1,4,1,3,1,1,1,1,1,15,1,1,1,9,23,1,1,1,1,26,4,2,1,1,1,2,8,1,15,3,1,5,1,10,1,1,3,1,1,1,3,2,2,32,1,1,7,1,1,1,1,1,1,1,1,1,3,1,1,1,7,8,1,3,1,1,2,1,1,6,4,1,2,4,1,1,1,5,1,5,1,4,1,6,1,1,1,1,1,3,1,5,3,6,1,1,1,1,1,1,3,1,4,1,7,16,1,1,4,1,1,1,1,1,1,2,25,6,1,3,1,4,3,1,3,1,1,1,1,3,	1,1,1,1,2,1,1,4,1,1,1,1,2,1,1,1,1,1,1,4,10,1,3,1,1,1,1,1,1,1,1,1,1,1,1,1,1,1,1,2,1,1,1,1,1,2,1,1,1,1,1,1,1,2,1,1,1,1,1,2,1,2,1,1,4,1,1,1,1,1,1,1,1,10,1,2,1,1,1,1,1,1,1,1,	1,1,1,1,3,1,1,1,1,1,1,1,1,1,1,2,2,1,1,2,1,1,1,1,1,1,1,1,1,1,1,1,1,1,1,1,1,3,1,3,1,1,1,1,1,1,1,1,2,1,1,1,1,1,1,1,1,1,1,1,3,1,1,1,2,1,1,2,1,1,2,1,1,1,1,1,1,1,3,1,2,1,1,1,1,1,1,1,1,1,1,1,1,1,1,1,1,1,1,2,1,1,1,1,1,1,1,1,1,1,1,1,1,2,1,1,1,1,1,1,1,1,2,1,1,2,1,1,1,2,1,1,1,1,1,1,1,1,2,1,1,2,1,1,1,1,1,1,1,1,1,1,1,2,1,1,1,1,1,1,1,2,1,1,1,2,1,1,1,1,1,1,1,1,2,1,2,1,1,1,1,1,1,2,1,2,1,1,1,1,1,1,1,1,1,1,1,1,1,2…	1,1,1,1,1,1,2,1,1,1,1,1,1,1,1,1,1,1,1,1,1,1,1,1,6,1,1,1,1,2,1,1,1,1,1,1,1,1,5,1,1,1,1,17,1,1,2,1,1,1,1,1,1,1,1,1,1,1,1,1,1,1,1,1,1,1,1,1,3,3,1,1,1,1,1,1,1,1,1,1,1,1,1,2,1,1,1,1,1,1,1,1,1,1,1,1,3,1,1,16,1,1,1,1,1,2,1,1,1,1,1,1,1,1,1,1,1,1,1,2,1,1,1,1,1,1,2,2,1,1,1,1,2,1,1,1,1,1,1,1,1,1,1,1,1,1,1,1,1,1,1,1,1,1,1,1,1,1,1,1,2,2,1,1,1,1,1,1,1,1,1,1,1,1,1,1,1,	1,	1,1,1,1,1,1,1,1,1,1,1,1,1,1,1,1,1,1,1,1,1,1,1,2,1,1,1,1,1,1,1,1,1,1,1,1,1,1,1,1,1,1,1,1,1,1,1,1,1,1,1,1,1,1,1,1,1,1,1,1,1,1,1,1,1,1,1,1,1,1,1,1,1,1,1,1,1,1,1,1,1,1,1,1,1,1,1,1,1,1,1,1,1,1,1,1,1,2,1,1,1,1,2,1,1,1,1,1,1,1,1,1,1,1,1,1,1,1,1,1,1,1,1,1,1,1,2,1,1,1,1,1,1,1,1,1,1,1,1,1,1,1,1,1,1,1,1,1,1,1,1,1,1,1,1,1,1,1,1,1,1,1,1,1,1,	3888
I10	1	2.6097	Undetermined	1,1,1,3,1,1,2,2,1,2,1,1,1,1,1,1,1,3,3,4,1,1,1,1,1,1,1,1,1,1,1,2,1,2,2,3,1,2,1,2,2,4,1,2,1,1,1,1,6,1,1,1,2,1,1,1,1,1,1,2,1,1,1,1,1,2,1,1,4,1,1,3,1,1,1,1,1,1,2,1,2,1,1,1,1,5,9,1,1,1,1,2,1,1,1,1,1,1,4,3,1,1,1,1,1,1,1,1,1,1,11,1,1,3,1,1,1,1,1,1,1,1,1,1,1,1,1,4,3,1,1,1,2,2,1,2,1,3,1,1,2,2,1,1,1,1,1,1,2,1,1,2,1,1,1,1,1,1,2,1,1,2,1,2,2,1,1,1,5,1,1,1,2,3,2,1,2,1,2,1,5,1,3,1,2,1,3,1,6,1,2,1,3,1,1,1,1,1,1,…	1,1,2,2,1,1,1,1,1,1,1,2,1,3,1,1,3,8,1,1,2,1,2,1,1,1,1,1,1,1,1,1,1,2,1,2,2,1,1,1,1,1,1,1,2,1,3,1,1,1,1,1,1,1,1,1,1,1,1,1,1,1,1,1,1,5,1,2,1,1,4,1,1,1,1,1,1,1,1,1,2,3,1,3,1,2,1,1,1,1,2,2,1,1,1,1,1,1,1,1,1,3,1,1,1,3,1,1,1,1,1,1,1,1,1,1,1,2,1,1,1,1,2,3,2,1,1,1,1,1,1,1,2,2,1,1,1,1,1,1,1,2,1,1,2,1,1,12,1,1,24,1,2,1,6,1,1,1,2,1,1,1,1,2,	6,1,1,1,1,2,3,7,1,1,1,1,4,2,2,1,2,1,2,1,1,4,1,1,2,1,4,1,4,1,3,4,2,3,1,1,1,1,5,4,1,4,21,1,3,1,1,14,5,2,1,4,1,1,2,1,1,1,1,1,1,1,1,1,1,1,1,1,1,1,1,1,1,1,1,1,1,7,5,7,4,1,1,9,3,4,1,1,2,1,2,1,4,1,1,1,1,1,1,1,1,1,1,1,1,3,5,1,2,5,9,1,22,4,5,2,4,2,3,1,1,2,5,2,1,1,1,1,2,1,1,1,1,1,1,1,16,5,1,1,1,1,1,7,5,1,3,1,1,1,1,2,1,1,1,1,1,1,1,3,2,1,1,1,1,4,4,1,7,1,1,1,1,1,2,5,3,6,1,1,2,1,1,1,4,5,3,3,1,1,1,1,1,2,1,2,1,5…	14,1,2,1,4,2,2,2,1,1,2,1,1,1,3,1,2,1,2,1,1,1,1,1,1,1,1,1,1,1,16,2,1,1,1,1,1,1,3,1,1,2,2,1,4,1,1,1,1,1,1,1,1,5,1,8,2,1,3,7,9,1,1,1,1,1,1,1,1,7,1,1,1,1,2,1,1,1,1,1,1,6,1,2,1,1,1,2,1,1,1,2,1,9,1,40,1,1,1,1,1,1,1,1,4,2,4,1,1,1,1,1,1,8,9,2,1,1,1,2,1,1,2,11,1,1,16,1,1,1,1,1,1,1,1,1,1,1,1,1,1,1,3,1,1,1,4,1,2,1,1,1,1,1,6,1,1,1,1,1,4,2,6,6,3,1,2,1,1,1,3,4,1,1,4,1,1,2,1,1,2,1,17,1,3,1,3,1,1,1,1,1,2,1,1,5,8…	1,	1,1,1,1,	3896
I10	30	-0.0229	0	3,1,1,1,1,1,1,1,1,1,1,1,2,1,1,1,1,1,5,1,2,1,1,1,1,1,1,1,1,1,1,2,1,1,1,1,1,1,7,1,1,2,2,1,1,1,1,1,5,1,1,2,1,1,2,1,1,1,1,1,1,1,3,1,2,2,2,1,2,1,1,31,2,1,3,1,1,1,1,1,1,1,1,1,1,1,1,1,9,1,	1,1,2,1,1,2,3,1,1,1,1,1,1,1,1,1,1,1,1,1,5,1,1,1,1,1,1,2,1,1,1,1,1,1,1,1,1,1,1,1,4,1,1,1,1,1,1,1,1,1,1,2,1,1,1,2,1,1,1,3,1,1,1,1,1,1,2,1,2,1,1,2,1,1,1,1,1,1,1,2,1,1,2,1,1,1,1,1,1,1,3,1,1,2,2,1,2,1,1,1,1,1,6,1,1,3,1,2,1,1,1,1,1,2,1,1,1,1,1,1,1,1,1,1,1,1,4,1,1,1,2,2,3,1,1,1,1,1,2,4,2,1,3,1,1,1,1,2,3,1,1,1,1,1,1,1,4,1,1,2,1,1,1,1,2,1,1,1,2,3,1,2,4,2,1,1,2,1,1,1,1,2,1,1,1,1,	1,2,5,1,2,2,1,2,1,1,1,1,1,1,1,1,1,1,3,2,1,1,1,4,3,1,2,1,1,1,1,2,1,1,1,2,2,2,1,3,1,1,2,1,1,2,1,2,1,1,1,1,1,1,3,1,1,1,1,1,1,3,1,1,1,1,3,2,1,1,1,2,1,1,1,2,1,1,1,4,1,1,1,1,2,1,1,1,1,1,1,1,1,2,2,1,4,1,10,2,2,2,1,1,1,1,1,1,1,2,1,1,2,2,2,1,1,1,3,1,1,1,1,1,1,1,3,1,1,1,1,2,1,3,2,1,3,2,3,1,4,1,1,3,3,1,1,1,1,1,1,1,1,1,2,1,1,1,1,3,1,1,1,1,5,1,1,1,3,1,1,1,1,1,1,2,1,2,1,5,1,3,1,2,1,1,1,1,3,1,1,1,1,3,1,1,1,1,1,…	1,2,3,1,6,1,1,2,1,1,1,4,1,1,1,1,1,1,1,1,2,1,1,1,1,1,1,1,1,162,1,1,1,1,1,1,1,1,1,1,2,1,1,1,1,1,1,8,1,2,1,3,1,2,1,5,1,3,1,5,1,1,1,1,1,1,1,7,1,2,1,1,1,1,1,1,1,1,1,1,1,2,1,1,1,1,2,1,1,1,1,1,1,1,1,1,2,1,2,1,5,1,1,1,1,1,1,1,1,1,1,1,1,1,1,2,3,1,1,2,1,1,1,1,1,1,1,1,1,1,3,1,1,2,1,1,1,1,2,1,2,1,1,1,1,1,1,2,1,1,1,1,1,1,1,2,1,1,1,1,1,4,1,1,1,1,2,1,3,1,2,1,1,1,1,3,1,2,1,2,1,1,1,1,1,1,2,1,1,5,1,1,1,1,1,1,1,1,1…		1,2,2,1,2,1,1,1,1,1,1,1,1,2,1,1,1,2,1,1,1,1,1,1,2,2,1,1,1,1,1,1,1,1,1,1,1,1,1,1,1,1,2,1,1,1,1,1,1,2,1,1,1,1,1,1,1,1,1,1,1,1,1,1,4,1,1,1,1,1,2,2,1,1,2,1,1,2,1,1,1,1,1,2,1,1,1,2,1,1,1,1,1,1,4,1,1,1,1,1,1,1,1,1,1,2,1,	3944
I10	90	-0.1349	0	1,1,1,1,1,1,2,1,1,1,1,1,1,1,12,1,1,1,1,3,1,1,1,1,1,1,1,2,1,1,1,4,1,1,3,23,1,1,1,1,1,1,1,1,1,1,1,1,	1,2,1,1,1,1,10,1,1,1,1,1,2,1,1,1,1,1,1,1,1,1,1,1,1,1,1,1,1,1,1,1,1,1,1,1,1,1,1,1,1,1,1,1,1,1,1,1,1,1,1,1,1,1,1,1,1,1,1,1,1,1,1,1,1,2,1,1,1,1,1,1,2,1,1,1,1,1,1,1,1,1,1,2,1,1,1,1,1,1,1,1,1,1,1,1,1,1,1,1,1,1,2,1,1,1,1,1,2,1,1,6,1,1,1,1,1,1,1,1,1,1,1,1,1,1,1,1,1,1,1,1,2,1,1,1,1,1,1,1,1,2,1,1,1,1,1,1,1,1,1,1,1,1,1,1,1,1,1,1,1,1,1,1,1,1,1,1,1,1,1,1,1,1,1,1,1,1,1,1,1,1,1,1,1,1,1,1,1,1,1,1,1,1,1,1,1,1,1,	1,1,1,1,1,1,1,1,1,1,1,1,1,1,1,1,1,1,1,1,1,1,1,1,1,1,1,1,1,1,1,1,1,1,1,1,1,1,1,1,1,1,1,1,1,1,2,1,1,1,1,1,1,1,1,1,1,1,1,1,1,1,1,1,2,1,1,1,1,1,1,1,1,1,1,1,1,1,1,1,1,1,1,1,1,1,1,1,1,1,2,1,1,1,1,1,2,1,2,1,2,1,1,1,1,1,1,1,1,1,1,1,1,1,1,1,1,1,3,1,1,1,3,1,1,1,1,1,1,1,2,2,1,1,1,1,1,2,1,2,1,1,2,1,1,1,1,2,1,2,1,2,1,1,1,1,1,1,2,1,1,1,2,1,1,2,2,2,1,1,1,1,1,1,1,1,1,1,1,1,1,1,1,1,1,1,1,1,1,1,1,1,1,1,1,1,1,1,1,1…	1,1,1,1,1,1,1,1,1,1,1,1,1,1,1,1,1,1,1,1,1,1,2,1,1,1,1,1,1,1,1,1,1,12,1,1,1,1,1,1,1,1,1,1,1,1,1,1,1,1,1,1,1,1,1,1,1,1,1,1,1,1,1,1,1,1,1,1,1,1,1,1,1,1,1,1,1,1,1,1,1,1,1,1,1,1,1,1,1,1,1,1,1,1,1,1,1,3,1,1,1,1,1,1,1,1,1,1,1,1,2,1,1,1,1,1,1,1,1,1,1,1,2,1,1,1,2,1,1,1,1,1,1,1,1,1,1,1,1,1,1,1,1,1,1,1,2,1,1,1,1,1,1,1,1,1,1,1,1,1,1,1,1,1,1,1,1,1,1,1,1,1,1,1,1,1,1,1,1,1,1,1,1,1,1,1,1,1,1,1,1,1,2,1,1,1,1,1,1,…	1,1,	1,1,1,1,1,1,1,1,1,1,1,1,1,1,1,1,1,1,1,2,1,1,1,1,1,1,1,1,1,1,1,1,1,1,1,1,1,2,1,1,1,1,1,2,1,1,1,1,1,1,1,1,	3846
I10	120	-0.1075	1R/1A	1,1,1,2,2,1,1,2,1,1,1,1,1,1,1,1,1,1,1,1,2,2,2,1,1,1,2,2,1,1,1,2,1,1,1,1,1,4,3,2,1,1,1,1,2,1,1,2,1,1,1,2,1,1,4,1,1,2,1,1,1,1,1,1,1,1,1,2,1,2,1,	2,1,1,1,1,2,1,1,1,1,1,1,4,2,1,1,2,1,1,1,2,1,2,2,1,2,1,2,2,1,1,1,1,1,1,1,1,1,1,1,1,1,1,3,1,1,1,1,1,2,1,1,1,1,2,1,1,1,1,1,1,1,1,1,1,1,1,1,1,1,2,2,1,2,2,1,1,1,1,1,1,2,1,1,2,1,1,1,1,1,1,1,2,1,1,1,1,1,1,1,3,1,1,3,1,1,1,1,1,1,1,2,2,2,1,1,1,1,1,1,2,1,1,1,1,1,1,1,1,1,1,1,1,1,1,1,2,1,1,1,2,2,1,2,1,1,1,1,1,1,2,1,1,1,1,1,2,1,2,1,1,1,2,	1,5,2,1,1,2,2,1,1,3,1,2,5,11,1,2,1,5,1,1,5,1,8,1,2,1,1,1,1,2,2,3,1,1,1,1,1,1,1,1,3,1,1,3,8,1,3,1,1,1,1,4,1,2,1,2,1,1,1,5,1,1,1,1,1,3,3,2,1,4,1,3,7,1,1,2,3,1,1,1,1,3,5,2,1,1,1,1,1,1,1,1,2,2,2,1,2,3,1,1,1,1,2,1,1,1,6,1,1,1,1,1,1,3,1,1,1,2,1,1,1,1,1,2,1,1,2,1,1,1,1,1,1,1,1,7,1,2,1,2,2,3,3,3,1,1,1,2,1,2,4,2,1,2,1,1,2,2,1,2,1,2,1,1,2,1,1,1,1,1,1,2,1,2,1,2,4,2,2,3,1,1,1,1,4,1,1,3,1,1,2,2,2,3,2,1,1,3,1,…	2,1,1,1,1,1,3,1,2,1,1,1,1,1,1,1,1,1,2,2,1,1,1,5,1,1,1,1,1,2,1,2,1,2,1,1,1,1,1,1,1,1,8,1,1,1,1,1,1,1,1,1,1,1,2,2,2,1,1,1,1,1,1,1,1,1,1,1,1,4,1,1,1,1,1,2,1,1,2,1,1,2,4,2,1,1,2,1,1,1,1,1,1,1,2,1,1,1,1,1,1,1,1,1,1,2,2,2,1,1,1,1,1,1,1,3,1,1,1,2,1,2,1,3,3,1,1,1,1,1,1,1,1,1,1,1,1,1,1,3,1,1,1,1,2,1,1,1,1,1,1,1,3,1,1,1,1,1,1,1,2,1,4,4,1,1,2,1,1,1,1,1,3,1,1,1,1,1,2,2,1,1,1,1,1,1,1,4,1,1,2,1,1,1,1,1,1,1,1,1…	1,	1,1,1,1,1,1,1,2,1,1,1,2,1,1,1,1,1,1,1,2,1,1,1,1,1,1,1,1,1,1,2,1,1,1,2,1,1,1,1,1,1,1,1,1,1,1,2,1,2,1,1,1,1,1,1,1,1,1,1,1,1,2,1,1,	3924
I10	150	-0.0601	0	1,2,1,1,1,1,1,1,1,1,1,1,1,1,1,1,1,3,1,1,1,2,1,1,1,1,1,1,1,1,1,1,1,1,1,1,1,1,1,1,2,1,1,1,	1,2,1,1,1,1,1,1,1,1,1,1,2,1,1,1,1,1,1,2,1,1,1,1,1,1,1,1,1,1,1,1,1,2,1,1,2,1,1,1,1,1,2,1,1,1,1,1,1,1,1,1,1,1,1,1,1,1,1,1,1,1,1,4,1,2,1,1,1,2,1,1,2,1,1,2,2,1,1,1,1,1,1,1,1,1,3,1,1,1,1,1,1,1,1,1,1,1,1,1,1,1,3,1,1,2,1,1,1,1,1,1,1,1,1,1,1,1,2,1,1,1,1,1,1,1,1,2,1,1,1,1,1,1,1,2,1,1,1,1,1,1,1,1,1,1,1,1,1,1,2,1,2,1,1,1,1,1,1,1,1,1,2,2,1,1,1,1,1,1,1,1,1,2,	2,2,1,1,2,1,1,3,1,2,2,4,1,1,1,2,2,1,1,2,1,1,1,1,1,2,1,1,1,1,1,1,1,1,1,1,1,1,1,3,3,1,1,1,1,2,3,1,1,1,1,2,2,9,1,2,1,1,1,2,1,2,1,1,1,1,1,1,3,1,1,1,3,2,1,1,1,1,1,2,1,1,1,4,1,3,3,3,1,1,1,2,4,1,4,5,4,3,1,1,1,1,1,1,1,1,1,2,2,1,1,1,1,1,3,1,1,2,1,1,1,1,1,4,1,1,6,2,5,3,1,1,2,5,1,2,1,2,1,1,1,1,1,1,1,2,2,1,2,1,1,1,2,1,1,1,1,2,3,1,4,1,1,3,1,1,1,2,1,1,2,1,2,1,2,2,1,1,1,1,1,2,1,1,1,1,1,1,2,1,1,1,2,4,1,1,2,1,1,2…	1,1,1,1,2,1,1,1,1,1,1,1,1,1,1,1,1,1,1,1,1,2,2,1,2,1,1,1,3,1,1,1,1,1,1,1,1,2,1,1,1,2,1,1,1,1,1,1,1,1,2,1,1,1,1,1,1,1,1,1,1,2,1,1,1,1,1,1,1,1,1,1,1,1,1,1,1,1,1,1,2,1,1,1,1,1,2,1,3,1,2,1,1,5,1,1,1,1,1,1,1,1,1,1,2,1,1,1,1,1,1,1,1,3,2,2,1,2,1,1,1,1,1,1,1,1,1,1,1,1,1,1,1,1,1,1,2,1,1,1,1,1,1,1,1,1,1,1,1,1,1,5,2,1,1,1,1,1,1,1,1,1,1,1,1,1,1,1,1,1,1,1,1,2,1,1,1,1,1,1,1,1,1,1,1,1,1,1,1,2,1,1,1,2,1,2,1,1,1,1…	1,	1,1,1,1,1,1,1,1,1,1,1,1,1,1,1,1,1,1,1,1,1,1,1,1,2,1,1,1,1,1,1,1,1,1,1,1,1,1,1,1,1,1,1,1,1,1,1,1,1,1,1,1,1,1,1,1,1,1,1,1,1,2,1,1,1,1,1,1,1,1,1,1,1,1,	4047
I10	180	-0.0832	0	1,1,1,1,1,1,1,1,1,1,1,1,1,1,1,1,1,1,1,2,1,1,1,1,1,1,2,1,2,1,1,1,1,1,1,1,2,1,1,1,2,1,1,1,1,1,1,2,1,1,1,1,1,1,1,1,1,1,1,1,1,1,1,1,1,1,3,1,1,1,3,1,	1,1,1,1,1,1,1,1,1,1,1,1,1,1,1,1,1,2,1,1,1,1,1,1,1,1,1,1,2,1,1,1,1,1,1,1,1,1,1,1,1,1,1,1,1,1,1,1,1,1,1,1,1,1,2,4,1,1,1,1,1,1,1,1,1,1,1,1,1,1,1,1,1,1,1,1,1,1,1,1,1,1,1,1,1,1,1,1,1,1,1,1,1,2,1,1,1,1,1,1,1,1,1,1,1,1,1,1,1,1,1,1,1,1,1,1,1,1,1,1,1,1,1,2,1,1,1,1,1,1,1,1,1,1,1,1,1,1,1,1,1,1,1,1,2,1,1,1,2,1,1,1,1,1,1,1,1,1,1,1,1,1,1,1,1,1,1,1,1,1,1,1,1,1,1,1,1,1,1,1,1,1,1,1,1,1,1,1,1,1,1,1,1,1,1,1,1,1,1,1…	1,1,2,1,1,4,1,1,1,1,1,1,2,1,2,3,1,1,1,1,1,1,1,1,1,1,2,1,1,1,1,2,1,1,1,1,2,1,1,1,2,1,2,1,1,1,1,1,1,1,1,1,1,1,1,1,1,2,1,1,1,1,1,1,1,1,2,1,1,1,1,1,1,1,2,1,1,1,1,1,1,2,1,1,1,1,1,1,1,1,1,1,1,1,1,1,1,1,1,1,1,1,1,1,1,1,1,2,1,1,1,1,1,1,2,1,2,4,1,1,1,1,1,2,1,1,1,1,1,3,1,1,2,1,2,2,2,1,1,1,2,1,1,1,1,1,3,1,1,1,1,1,1,1,1,1,1,1,1,1,1,1,1,1,1,1,1,1,1,1,1,1,1,1,2,1,1,1,1,1,1,2,1,1,1,1,1,1,1,1,1,2,1,2,1,1,1,1,1,1…	1,1,2,1,1,1,1,1,1,1,1,1,1,1,1,1,1,1,1,1,1,1,1,1,1,1,4,1,1,1,1,1,1,1,1,2,1,1,1,1,1,4,1,1,1,1,1,1,1,1,1,1,1,1,1,1,1,1,1,1,2,1,1,2,1,1,1,1,1,1,1,1,1,1,1,1,1,1,1,1,1,1,1,1,1,1,1,2,1,1,1,2,1,1,1,1,1,1,1,1,1,1,1,1,1,1,1,1,1,1,3,1,1,1,1,1,1,1,1,1,1,2,3,2,1,1,1,1,1,1,1,1,1,1,1,1,1,1,1,1,1,1,1,1,1,1,1,1,1,1,1,1,1,1,1,1,1,2,1,1,1,1,1,1,1,1,1,1,1,1,1,1,1,1,1,1,1,1,1,1,1,1,1,1,1,2,1,1,1,1,1,2,1,1,1,1,1,2,1,1…	1,	1,1,1,1,1,1,1,1,1,1,1,1,1,1,1,1,1,1,1,1,1,1,1,1,1,1,1,1,1,1,1,1,1,1,1,1,1,1,1,1,1,1,1,1,1,1,1,1,1,1,1,1,1,1,1,1,1,1,1,1,1,	4054
I10	210	-0.1662	1R/1A	1,1,1,1,1,1,12,3,1,1,1,1,1,1,1,1,2,1,1,1,1,1,1,17,1,1,15,1,5,1,1,1,1,1,1,1,1,1,1,1,4,1,1,1,2,1,1,1,11,1,4,1,2,3,1,1,1,2,1,1,1,2,1,1,1,1,1,1,1,7,1,1,1,1,1,1,1,1,1,1,1,1,1,4,1,1,9,4,1,1,3,1,1,1,3,1,1,1,11,1,3,14,1,1,1,1,1,1,2,1,1,1,3,1,1,16,1,1,1,1,5,1,1,2,1,1,1,1,1,5,1,23,3,1,3,1,2,1,1,11,1,1,1,1,2,1,1,1,1,1,2,1,1,1,1,4,1,1,1,3,1,1,1,1,1,1,1,1,1,10,1,1,1,1,1,1,1,1,1,17,1,1,1,1,1,	1,1,1,2,1,1,1,1,1,1,1,1,1,1,1,1,1,1,1,1,1,9,1,1,1,1,1,1,1,1,1,1,1,1,1,1,3,1,1,1,1,1,1,3,1,2,1,1,1,1,1,1,1,1,1,1,1,3,1,1,1,1,1,1,67,8,1,1,1,1,1,1,1,1,1,1,1,1,3,1,1,1,1,1,1,1,1,1,1,2,1,1,2,1,1,1,1,1,2,1,1,1,1,1,1,1,1,1,1,1,1,11,1,1,1,1,1,3,1,1,2,1,1,1,7,3,1,1,1,1,1,1,3,1,1,1,1,1,1,1,1,2,1,1,1,1,1,1,1,1,1,1,1,1,1,1,1,1,1,1,1,1,1,1,1,1,1,1,1,1,1,1,1,1,1,1,1,1,1,1,1,1,7,1,1,1,1,1,1,9,1,1,1,1,1,1,1,1,1…	1,1,3,1,1,1,1,1,1,1,1,1,1,1,1,1,1,1,1,1,1,1,1,1,1,2,1,1,1,1,1,1,1,1,1,1,1,1,1,1,1,1,1,1,1,1,1,1,1,1,1,1,1,1,1,1,1,1,1,1,1,1,1,1,1,1,1,1,1,1,1,1,1,1,1,1,1,1,1,1,1,1,1,1,1,1,1,2,1,1,1,2,1,1,1,1,1,1,1,1,1,1,1,1,1,1,1,1,1,1,1,1,1,1,1,1,1,1,1,2,1,1,1,1,1,1,1,1,1,1,1,1,1,1,1,1,1,1,1,1,1,1,2,1,1,1,1,1,1,1,1,1,1,1,1,1,1,1,1,1,1,1,1,1,2,1,1,1,1,1,1,1,1,2,1,1,1,1,1,1,1,1,1,1,1,1,1,1,1,1,1,1,1,1,1,1,1,1,1,1…	2,1,1,1,1,1,1,1,1,1,1,1,1,1,1,1,1,1,7,1,1,1,1,1,1,1,1,1,1,1,1,1,1,1,1,1,1,1,1,1,1,1,1,1,1,1,1,1,1,1,1,1,1,1,1,1,1,1,1,1,1,1,2,1,1,1,1,1,1,1,1,1,1,1,1,1,1,1,1,1,1,1,1,1,1,1,1,1,1,1,1,1,1,1,1,1,1,1,2,1,1,1,1,1,1,1,1,1,1,1,1,1,2,1,1,1,1,1,1,1,1,1,1,1,2,1,1,1,2,14,1,1,1,1,1,1,1,1,1,1,1,1,1,1,2,1,1,1,1,1,1,1,1,1,1,1,1,2,1,1,1,1,1,1,1,1,1,1,1,1,1,1,2,1,1,1,1,1,1,1,1,1,1,1,20,1,1,1,1,1,1,1,1,1,1,1,1,1,1…	1,1,	1,1,2,1,1,1,1,1,1,1,1,1,1,1,1,1,1,1,1,1,1,1,1,1,1,1,1,1,1,1,1,1,1,1,1,1,1,1,1,1,1,1,1,1,1,1,	4052
I10	300	0.0960	1R/1A	1,1,5,1,1,4,1,4,1,1,3,1,1,3,1,2,1,1,3,1,1,1,3,1,2,1,1,1,1,1,1,2,4,3,1,1,1,2,1,2,1,6,3,1,1,1,27,1,1,1,4,1,1,4,2,2,23,1,2,1,1,4,2,1,1,1,2,1,1,1,2,2,1,1,1,2,2,16,1,1,3,1,3,6,1,1,1,2,9,6,1,1,1,3,1,1,2,1,1,2,1,1,1,2,1,1,1,1,1,2,1,14,1,3,13,2,1,10,1,9,1,4,1,5,1,1,1,1,1,1,1,4,1,1,1,3,1,1,2,1,1,1,1,1,1,1,2,1,1,2,1,1,1,2,1,1,1,17,2,2,1,1,1,2,1,1,2,1,6,2,1,1,1,1,1,2,1,4,2,1,1,1,2,1,1,1,1,1,1,2,1,1,1,3,1,1,…	1,1,1,1,1,1,1,1,1,1,1,1,2,1,2,2,1,1,1,1,1,2,1,1,1,6,1,1,2,2,1,1,1,1,1,1,2,1,1,1,1,3,4,1,1,1,1,1,1,1,2,1,2,3,1,1,1,1,5,1,3,3,1,1,3,1,1,1,4,1,1,1,1,17,3,4,6,1,1,1,33,8,1,1,2,2,1,1,1,1,1,1,1,1,1,1,1,1,1,1,1,13,1,1,1,1,1,1,1,1,4,1,1,1,1,1,1,16,1,1,1,2,2,1,1,2,2,1,1,1,2,1,2,1,1,1,1,1,1,1,1,1,1,3,1,1,1,1,1,1,1,1,1,1,1,1,1,1,1,1,1,1,1,10,1,5,1,1,1,1,1,1,2,1,2,1,15,2,1,1,4,1,1,1,1,1,1,1,1,1,1,5,3,2,1,1,1…	1,1,3,1,1,3,1,2,1,1,1,1,1,1,1,1,1,1,1,1,1,1,2,1,1,1,1,1,1,3,1,1,1,1,4,1,1,1,1,1,1,1,1,2,1,1,1,1,1,1,1,1,1,1,1,2,2,1,5,1,1,1,1,2,2,1,1,1,1,1,1,2,1,1,1,1,1,1,1,1,1,1,1,1,1,1,1,1,1,1,1,3,1,1,1,1,1,1,2,1,1,1,1,1,1,1,1,1,2,1,1,1,1,1,1,1,1,1,1,1,1,1,1,1,1,2,1,1,1,1,1,1,1,1,3,1,1,1,1,1,1,1,1,1,1,1,1,1,1,1,1,1,1,2,1,1,2,1,1,1,1,1,1,1,1,1,1,1,1,1,1,2,1,1,1,1,1,1,1,1,3,1,1,1,1,1,1,1,1,1,1,1,2,1,1,1,1,1,1,1…	1,1,2,1,1,1,1,1,1,1,1,3,1,1,1,1,24,1,1,1,2,1,1,1,1,1,1,1,1,1,1,1,1,17,2,2,1,2,2,1,1,2,4,1,4,1,1,1,1,1,2,1,1,1,3,1,1,1,1,1,3,1,1,1,1,1,1,1,2,1,1,2,2,1,2,11,1,2,4,1,2,2,1,1,1,2,1,1,4,5,1,1,1,2,1,1,1,1,1,10,1,2,1,2,1,1,1,2,1,1,1,1,1,1,1,1,1,2,1,72,1,1,1,1,1,1,1,1,1,1,6,1,1,1,1,1,1,2,1,1,1,1,2,1,2,3,1,1,2,1,1,2,1,1,2,1,1,19,1,1,1,1,1,1,1,1,2,6,1,1,8,2,1,1,1,1,1,1,1,1,2,1,1,1,1,1,1,1,6,1,1,1,1,1,1,1,2…	1,1,1,	1,1,1,1,1,1,2,1,1,1,1,1,1,1,1,2,1,2,1,1,1,1,1,1,1,1,1,1,1,1,1,1,1,1,1,1,1,1,1,1,1,1,1,1,1,1,1,1,1,1,1,1,1,1,1,1,1,1,1,1,2,1,1,1,1,1,1,1,1,1,1,	3986
I10	360	0.1359	0	1,1,1,3,2,4,2,1,1,1,1,1,1,1,1,1,1,1,2,1,1,1,8,2,4,3,5,1,1,5,1,1,1,2,1,1,2,2,1,1,1,1,2,1,1,1,1,6,1,3,1,1,1,2,1,2,1,2,1,2,1,1,3,5,3,1,1,1,7,1,10,1,1,1,7,1,2,1,2,1,3,3,1,1,12,1,1,13,1,4,1,1,1,1,1,6,1,1,2,2,1,1,1,1,1,1,1,1,2,1,1,1,1,1,1,2,1,1,1,13,1,2,6,1,3,1,1,1,1,1,1,1,1,1,1,3,3,1,1,1,1,1,1,1,1,4,1,1,1,1,1,3,8,1,2,1,10,2,3,1,1,1,1,2,1,9,2,1,7,1,1,7,8,1,1,1,2,1,1,1,2,1,1,1,1,3,1,6,1,1,12,1,2,1,1,1,2…	2,4,1,1,1,1,1,1,1,1,1,6,1,17,7,1,1,1,1,1,1,6,1,1,1,1,1,2,1,3,1,1,1,1,1,1,1,1,1,4,1,1,1,1,1,1,1,1,1,1,1,1,1,1,1,1,1,1,1,1,1,2,1,1,1,1,1,1,1,1,1,1,3,1,1,1,3,1,2,1,1,1,1,1,1,1,1,5,1,1,1,1,1,1,1,2,1,1,1,2,1,1,11,2,1,1,3,1,1,1,1,1,1,1,1,4,1,1,1,3,1,1,1,1,1,1,1,1,1,1,1,1,1,1,1,4,1,2,1,1,1,1,2,1,1,2,7,1,1,1,1,12,1,1,1,2,3,1,2,1,1,1,4,3,1,1,1,1,1,1,1,1,1,1,1,1,1,1,1,1,3,1,1,1,5,6,1,1,1,1,2,1,1,1,1,1,1,1,…	1,1,1,1,1,1,1,1,2,1,1,1,1,1,1,1,1,1,1,1,1,1,1,1,1,1,1,1,1,1,6,1,1,1,1,2,1,1,1,1,1,2,1,1,1,1,1,1,1,1,1,3,2,1,1,1,2,1,1,1,1,1,1,1,1,1,1,1,1,2,1,1,2,1,1,1,1,1,1,1,2,2,1,1,1,1,2,1,1,1,1,1,1,1,1,1,1,3,1,1,1,1,1,2,1,1,1,1,1,1,2,1,1,1,1,1,1,1,3,1,1,1,1,1,2,1,2,1,1,13,1,1,1,1,1,1,1,1,1,1,1,1,8,2,1,1,1,1,1,1,2,1,1,1,1,1,1,1,1,1,1,1,1,1,1,1,1,1,2,1,1,1,1,1,1,1,1,1,1,1,1,1,1,1,1,1,1,2,1,1,1,2,1,1,1,1,1,1,1,…	1,1,1,1,1,2,1,1,1,1,1,1,1,1,1,1,1,1,1,1,1,1,1,1,1,1,1,2,1,1,1,2,1,1,2,1,1,6,1,1,1,1,2,1,2,1,1,1,1,1,1,1,1,1,1,1,1,1,1,1,6,1,1,1,3,1,1,1,2,1,1,1,1,1,1,7,1,1,1,1,2,1,1,1,1,1,1,1,1,1,2,1,2,1,1,1,1,1,1,1,1,1,1,1,1,1,1,2,1,1,1,1,1,1,1,1,1,2,1,1,1,1,1,1,1,1,1,1,1,1,2,1,1,1,1,1,2,1,1,2,2,1,1,1,1,1,2,1,1,1,1,1,1,1,1,1,2,1,1,3,1,1,1,1,1,1,1,1,2,1,1,1,1,1,1,1,1,4,1,1,1,1,1,1,1,1,1,1,1,1,11,2,1,2,1,1,1,1,1,…	1,1,	1,1,1,1,1,1,1,1,1,1,1,1,1,1,1,1,1,1,1,1,1,1,1,1,1,1,1,1,1,1,1,1,1,1,1,1,1,1,1,1,1,1,1,1,1,1,1,1,1,1,1,1,1,1,1,1,1,1,1,1,1,1,1,1,1,1,1,1,1,1,1,	4062
I10	480	2.3840	1R/1A	1,4,1,1,1,3,2,1,1,1,1,1,1,5,1,1,5,1,1,1,1,2,1,2,2,1,1,1,1,4,1,1,3,1,5,1,2,1,1,4,2,1,2,1,1,1,1,1,1,1,1,1,1,1,1,1,1,6,1,1,1,1,3,2,1,1,1,1,3,4,3,2,1,1,1,7,1,1,2,2,2,1,1,1,1,1,1,3,1,1,1,1,2,1,2,1,1,1,1,1,1,1,1,1,3,1,1,2,2,1,1,1,2,1,1,1,2,1,1,1,1,3,1,2,1,3,1,1,1,3,1,3,1,1,3,2,2,1,1,1,5,1,15,1,3,1,1,1,1,1,1,1,1,1,1,1,1,1,2,1,1,1,2,1,1,1,1,2,1,2,1,1,2,1,1,1,1,1,1,1,1,1,1,1,1,1,2,1,1,1,1,1,3,1,2,1,1,1,1,…	7,1,1,1,1,1,1,1,2,1,2,1,1,1,1,1,1,1,1,1,1,3,1,1,1,1,2,1,1,1,1,1,2,1,1,1,1,1,1,1,1,1,1,1,1,1,1,1,1,1,1,4,7,1,1,1,1,1,6,1,1,1,2,1,2,1,1,1,1,1,1,1,1,1,1,1,1,1,1,1,1,1,1,1,1,1,1,1,1,2,1,1,1,1,1,1,1,1,1,1,1,1,2,2,1,1,1,1,1,1,3,1,1,1,2,1,1,1,1,1,1,4,1,1,1,1,3,1,2,2,1,5,2,1,30,1,1,1,1,8,1,1,1,2,1,1,1,1,1,1,1,1,4,1,2,1,1,1,2,1,3,2,1,2,1,1,2,1,3,1,1,1,1,2,1,4,1,1,3,4,1,1,6,1,1,1,1,2,1,1,1,1,1,1,1,1,2,3,1,…	1,1,1,1,1,1,1,1,1,1,1,1,1,1,1,1,1,2,1,1,1,1,1,1,1,1,1,1,10,1,1,1,1,2,1,1,1,1,1,1,1,1,1,1,1,1,1,1,1,1,1,1,1,1,1,2,1,1,1,1,1,1,1,1,1,1,1,1,1,1,1,1,1,1,1,1,1,1,1,1,1,1,1,1,1,1,1,1,1,1,1,1,1,1,1,1,1,1,1,1,1,1,1,1,1,1,1,1,1,1,1,1,2,1,1,1,1,1,1,2,1,1,1,1,1,1,1,1,1,1,1,1,1,1,1,1,1,1,1,2,1,1,1,1,1,1,1,1,1,1,1,1,1,1,1,2,1,1,1,1,1,1,1,1,1,1,1,1,1,1,1,1,1,1,1,1,1,1,1,1,1,1,1,1,1,1,1,1,1,1,1,1,1,1,1,1,1,1,1,…	1,1,1,1,1,1,1,1,2,1,1,1,1,1,1,1,1,1,1,1,1,1,1,1,1,1,1,1,1,1,1,1,1,1,1,1,1,1,1,1,1,1,1,1,1,1,1,1,1,1,1,1,1,1,8,1,1,1,1,1,1,1,1,1,2,1,1,1,1,1,1,1,3,1,1,1,1,1,1,1,1,1,1,1,1,1,1,1,1,1,1,1,1,1,1,1,2,1,1,4,1,1,2,1,1,1,1,1,1,1,1,1,1,1,1,1,1,1,1,1,1,1,1,1,9,1,1,1,1,1,1,1,1,4,1,1,1,1,1,1,1,1,1,1,1,1,1,1,1,4,1,3,1,1,1,1,3,1,1,2,2,1,1,1,1,1,1,1,9,1,1,1,1,1,1,1,1,1,1,1,1,1,1,1,2,1,1,1,1,3,1,1,2,1,1,1,1,2,1,1…	1,1,	1,1,1,1,1,1,1,1,1,1,1,1,1,1,1,1,1,1,1,1,1,1,1,1,1,1,1,1,1,1,1,1,1,1,1,1,1,1,1,1,1,1,1,1,1,1,1,1,1,1,	3994
I12	30	-	-	1,5,1,1,1,1,4,1,2,1,1,1,1,1,1,1,1,1,4,1,1,1,1,1,1,1,1,1,1,1,1,1,1,1,1,1,1,1,1,1,1,1,1,1,1,1,3,1,1,1,1,1,2,1,1,1,1,1,1,1,1,1,1,1,1,1,1,1,1,1,1,1,1,1,1,1,1,1,1,1,1,1,1,1,1,1,1,1,1,1,1,1,1,1,5,1,1,1,1,1,1,1,1,1,1,1,1,1,1,1,1,1,1,1,1,1,1,1,1,1,1,1,1,1,1,1,1,1,1,1,1,1,1,1,1,1,2,1,1,1,1,1,1,1,1,1,1,1,1,1,1,1,1,1,1,2,1,1,	2,1,1,1,1,1,1,1,1,1,1,1,1,1,1,1,1,1,2,1,1,1,1,1,1,1,1,1,1,1,1,1,1,1,1,1,1,1,1,1,1,1,1,1,1,1,1,1,1,1,1,1,1,1,1,1,2,1,1,1,1,1,1,1,1,1,1,1,1,1,1,1,1,1,1,1,1,1,1,1,1,1,1,1,1,1,1,1,1,1,1,1,1,1,1,1,1,1,1,1,1,1,1,1,1,1,1,1,1,1,1,1,1,1,1,1,1,1,1,1,1,1,1,1,1,1,1,1,1,1,1,1,1,1,1,1,1,1,1,1,1,1,1,1,1,1,1,1,1,1,1,1,1,1,1,1,1,1,1,1,1,1,1,1,1,1,1,2,1,1,1,1,1,1,1,1,1,1,1,1,1,1,1,1,1,1,1,1,1,1,1,1,1,1,1,1,1,3,1,1…	1,1,1,1,1,1,1,1,1,1,1,1,1,1,1,1,1,1,1,1,1,1,1,1,1,1,1,1,1,1,1,1,1,1,1,1,1,1,1,1,1,1,1,1,1,1,1,1,1,1,1,1,1,1,1,1,1,1,1,1,1,1,1,1,2,1,1,1,1,1,1,1,1,1,1,1,1,1,3,1,1,1,1,1,1,1,1,1,1,1,1,1,1,1,1,1,1,1,1,1,1,1,1,1,1,1,1,1,1,1,1,1,1,1,1,1,1,1,1,1,1,1,1,1,1,1,1,1,1,1,1,1,1,1,1,1,1,1,1,1,1,1,1,1,1,1,1,1,1,1,1,1,1,1,1,1,1,1,1,1,1,3,1,1,1,1,1,1,1,1,1,1,1,1,1,1,1,1,1,1,1,1,1,1,1,1,1,1,1,1,1,1,1,1,1,1,1,1,1,1…	1,1,1,1,1,1,1,2,1,1,1,1,1,1,1,1,1,1,1,1,1,1,1,1,1,1,1,1,1,1,2,1,1,1,1,1,1,1,1,1,1,1,1,1,1,1,1,1,1,1,1,1,1,1,1,1,1,1,1,1,1,1,1,1,1,1,1,1,1,1,1,1,1,1,1,1,1,1,1,1,1,1,1,1,1,1,1,1,1,1,1,1,1,1,1,1,1,1,1,1,1,1,1,1,1,1,1,1,1,1,1,1,1,1,1,1,1,1,1,1,1,1,1,1,1,1,1,1,1,1,1,1,1,1,1,1,1,1,1,1,1,1,1,1,1,1,1,1,1,1,1,1,1,1,1,1,1,1,1,1,1,1,1,1,1,1,1,1,1,1,1,1,1,1,1,1,1,1,1,1,1,1,1,1,1,1,1,1,3,1,1,1,1,1,1,1,1,1,1,1…		1,1,1,1,1,1,1,1,1,1,1,1,1,1,1,1,1,1,1,1,1,1,1,1,1,1,1,1,1,1,1,1,1,1,1,1,1,1,1,1,1,1,1,1,1,1,1,1,1,1,1,1,1,1,1,1,1,	4036
I12	60	0.2592	1R/1A	1,1,1,1,1,1,6,1,1,2,1,1,1,1,6,1,1,1,2,1,1,1,1,1,1,1,1,2,3,1,1,2,1,1,1,1,2,1,2,1,1,1,1,1,1,1,1,1,1,1,3,1,1,1,1,1,1,1,1,1,1,4,1,2,1,1,1,1,1,1,1,1,1,1,1,1,1,3,1,1,1,1,1,1,1,1,5,1,3,1,1,1,1,1,2,1,1,1,2,1,1,1,1,1,1,1,2,1,1,1,3,1,1,1,1,1,1,1,1,1,1,1,1,2,1,3,1,1,1,1,1,1,1,1,1,1,1,1,1,1,1,1,1,2,1,1,2,1,1,1,1,1,1,1,1,1,1,1,1,2,1,1,1,3,3,1,1,2,2,2,3,2,1,1,1,2,1,1,1,1,1,5,1,2,2,2,1,2,1,1,1,1,2,1,1,1,2,1,1,1…	1,1,1,1,1,1,1,1,1,1,3,1,2,1,1,1,3,1,1,1,1,4,1,1,1,1,1,1,1,1,1,1,1,1,2,1,1,1,1,1,2,1,1,1,1,1,1,1,1,2,1,3,1,1,1,1,1,1,1,1,1,1,1,1,1,2,1,2,1,1,2,1,1,1,1,1,1,1,1,2,1,1,1,1,1,1,1,1,1,1,1,1,1,1,2,5,1,1,1,1,1,2,1,1,1,1,1,1,1,1,1,2,1,1,1,1,3,1,1,1,1,1,2,1,1,1,1,1,1,1,1,1,1,1,2,3,1,1,2,3,1,2,1,1,1,1,1,2,1,1,1,1,1,2,1,1,1,1,1,1,1,1,1,1,1,1,1,1,1,4,1,1,1,1,1,2,2,1,1,1,1,1,4,1,1,1,1,1,2,1,1,1,1,1,1,1,1,1,1,1…	1,1,1,1,1,1,1,1,1,1,1,1,1,1,1,1,1,1,1,1,1,1,1,1,1,1,1,1,1,1,1,1,1,1,1,1,1,1,1,1,1,1,1,1,1,1,1,1,1,1,1,1,1,1,1,1,1,1,1,1,1,1,2,1,1,1,1,1,1,1,1,1,1,1,1,1,1,1,1,1,1,1,1,1,1,1,1,1,1,1,1,1,1,1,1,1,1,1,1,1,1,1,1,1,1,1,1,1,1,1,1,1,1,1,1,2,1,1,1,1,1,1,1,1,1,1,1,1,1,1,1,1,1,1,1,1,1,1,1,1,1,1,1,1,1,1,1,1,1,1,1,1,1,1,1,1,1,1,1,1,1,1,1,1,1,1,1,1,1,1,1,1,1,1,1,1,1,1,1,1,1,1,1,1,1,1,1,1,1,1,1,1,1,1,1,1,1,1,1,1…	1,1,1,1,1,1,1,1,1,1,1,1,1,1,1,1,1,1,1,1,1,1,1,1,1,1,1,1,1,1,1,1,1,1,1,1,1,1,1,1,1,1,1,1,1,1,1,1,1,1,1,1,1,1,1,1,1,1,1,1,1,1,1,1,1,1,1,1,1,1,1,1,1,1,1,1,1,1,1,1,1,1,1,1,5,1,1,1,1,1,1,1,1,1,1,1,1,2,1,1,1,1,1,1,1,1,1,1,1,1,1,1,1,1,1,1,1,1,1,1,1,1,1,1,1,1,1,1,1,1,1,1,1,1,1,1,1,1,1,1,1,1,1,1,1,1,1,1,1,1,1,1,1,1,1,1,1,1,1,1,1,1,1,1,1,1,1,1,1,1,1,1,1,1,1,1,1,1,1,1,1,1,1,1,1,1,1,1,1,1,1,1,1,1,1,1,1,1,1,1…		1,1,1,1,1,1,1,1,1,1,1,1,1,1,1,1,1,1,1,1,1,1,1,1,1,1,1,1,1,1,1,1,1,1,1,1,1,1,1,1,1,1,1,1,1,1,1,1,1,1,1,1,1,1,1,1,1,1,1,	3946
I12	75	-	-	1,5,1,1,1,1,1,1,1,1,1,1,1,1,3,1,1,1,1,1,1,1,1,1,1,1,1,1,1,1,1,1,1,1,1,1,1,1,1,1,2,1,1,1,1,1,1,1,1,1,1,1,3,2,1,1,1,1,1,1,1,1,1,1,1,1,1,1,1,1,1,1,1,4,1,1,1,1,1,1,1,2,1,1,1,1,1,1,1,1,1,1,1,1,1,2,1,1,1,1,2,1,3,2,1,2,1,1,2,1,1,1,1,1,1,1,2,1,1,	1,1,1,1,1,1,1,2,1,1,1,1,1,1,2,1,1,1,1,1,1,1,1,1,1,1,1,1,1,1,2,1,1,1,1,1,1,1,1,1,1,1,1,1,1,1,1,1,1,1,1,1,1,1,1,1,1,1,1,1,1,1,1,1,1,1,1,1,1,1,1,1,1,1,1,1,1,1,1,1,1,1,1,3,1,1,1,1,1,2,1,1,1,1,1,1,1,1,1,1,1,1,1,1,1,1,1,1,1,1,1,1,1,1,1,1,1,1,1,2,1,1,1,1,1,1,1,1,1,1,1,1,1,1,1,1,1,1,3,1,1,1,1,1,1,1,1,1,1,1,1,1,1,1,1,1,1,1,1,1,1,1,1,1,1,1,1,1,1,1,1,1,1,1,1,2,1,1,1,1,1,1,1,1,1,2,1,1,1,1,1,1,1,1,1,1,1,1,1,1…	1,1,1,1,1,1,1,1,1,1,1,1,1,1,1,1,1,1,1,1,1,1,1,1,1,1,1,1,1,1,1,1,1,1,1,1,1,1,1,1,1,1,1,1,1,1,1,1,1,1,1,1,1,1,1,1,1,1,1,1,1,1,1,1,1,1,1,1,1,1,1,1,1,1,1,1,1,1,1,1,1,1,1,1,1,1,1,1,1,1,1,1,2,1,1,1,1,1,1,1,1,1,1,1,1,1,1,1,1,1,1,1,1,1,1,1,1,1,1,1,1,1,1,1,1,1,1,1,1,1,1,1,1,1,1,1,1,1,1,1,1,1,1,1,1,1,1,1,1,1,1,1,1,1,1,1,1,1,1,1,1,1,1,1,1,1,1,1,1,1,2,1,1,1,1,1,1,1,1,1,1,1,1,1,1,1,1,1,1,1,1,1,1,1,1,1,1,1,1,1…	1,1,1,1,1,1,1,1,1,1,1,1,1,1,1,1,1,1,1,1,1,1,1,1,1,1,1,1,1,1,1,1,1,1,1,1,1,1,1,1,1,1,1,1,1,1,1,1,1,1,1,1,1,1,1,1,1,1,1,1,1,1,1,4,1,1,1,1,1,1,1,1,1,1,1,1,1,1,1,1,1,1,1,1,1,1,1,1,1,1,1,1,1,1,1,1,1,1,1,1,1,1,1,1,1,1,1,1,1,1,1,1,1,1,1,1,1,1,1,1,1,1,1,1,1,1,1,1,1,1,1,1,1,1,1,1,1,1,1,1,1,1,1,1,1,1,1,1,1,1,1,1,1,1,1,1,1,1,1,1,1,1,1,1,1,1,1,1,1,1,1,1,1,1,1,1,1,1,1,1,1,1,1,1,1,1,1,1,2,1,1,1,1,1,1,1,1,1,1,1…	1,	1,1,1,1,1,1,1,1,1,1,1,1,1,1,1,1,1,1,1,1,1,1,1,1,1,1,1,1,1,1,1,1,1,1,1,1,1,1,1,1,1,1,1,1,1,1,1,1,1,1,1,1,1,1,1,1,1,1,1,1,1,1,1,1,1,1,1,	3958
I12	90	0.6095	0	1,1,1,1,1,1,1,1,1,1,1,1,1,1,1,1,1,1,1,1,1,1,1,1,1,1,1,1,1,1,1,2,1,1,1,1,1,1,1,1,1,1,1,1,1,1,1,1,1,1,1,1,1,2,1,1,1,1,1,1,1,1,1,1,1,1,1,1,1,1,1,1,1,1,1,1,	1,1,1,1,1,1,1,1,1,1,1,1,1,1,1,1,1,1,1,1,1,1,1,1,1,1,1,1,1,1,1,1,1,1,1,1,1,1,1,1,1,1,1,1,1,1,1,1,1,1,1,1,1,1,1,1,1,1,1,1,1,1,1,1,1,1,1,1,1,1,1,1,1,1,1,1,1,1,6,1,1,1,1,1,1,1,1,1,1,3,1,1,1,1,1,1,1,1,1,1,1,1,1,1,1,1,1,1,1,1,1,1,1,1,1,1,1,1,1,1,1,1,1,1,1,1,1,1,1,1,1,1,1,1,1,1,1,1,1,1,1,1,1,1,1,1,1,1,1,1,1,1,1,1,1,1,1,1,1,1,1,1,1,1,1,1,1,1,1,1,1,1,1,1,	1,1,1,1,1,1,1,1,1,1,1,1,1,1,1,1,1,1,1,1,1,1,1,1,1,1,1,1,1,1,1,1,1,1,1,1,1,2,1,1,1,1,1,1,1,1,1,1,1,1,1,1,1,1,1,1,1,1,1,1,1,1,1,1,1,1,1,1,1,1,1,1,1,1,1,1,2,1,1,1,1,1,1,1,1,1,1,1,1,1,1,1,1,2,1,1,1,1,1,1,1,1,1,1,1,1,1,1,1,1,1,1,1,1,1,1,2,1,1,1,1,1,1,1,1,1,1,1,1,1,1,1,1,1,1,1,1,1,1,1,1,1,1,2,1,1,1,1,1,1,1,1,1,1,1,1,1,2,1,1,1,1,1,1,1,1,1,1,1,1,1,1,1,1,1,1,1,1,1,1,1,1,1,1,1,1,1,1,1,1,1,1,1,1,1,1,1,1,1,1…	1,1,1,1,1,1,1,1,1,1,1,1,1,1,1,1,1,1,1,1,1,1,1,1,1,1,1,1,1,1,1,1,1,1,1,1,1,1,1,1,1,1,1,1,1,1,1,1,1,1,1,1,1,1,1,1,1,1,1,1,1,1,1,1,1,1,1,1,1,1,1,1,1,1,1,1,1,1,1,1,1,1,1,1,1,1,1,1,1,1,1,1,1,1,1,1,1,1,1,1,1,1,1,1,1,1,1,1,1,1,1,1,1,1,1,1,1,1,1,1,1,1,1,1,8,1,1,1,1,1,1,1,1,1,1,1,1,1,1,1,1,1,1,1,1,1,1,1,1,1,1,1,1,1,1,1,1,1,1,1,1,1,1,1,1,1,1,1,1,1,1,1,1,1,1,1,1,1,1,1,1,1,1,1,1,1,1,1,1,1,1,1,1,1,1,1,1,1,1,1…		1,1,1,1,1,1,1,1,1,1,1,1,1,1,1,1,1,1,1,1,1,1,1,1,1,1,1,1,1,1,1,1,1,1,1,1,1,1,1,1,1,1,1,1,1,1,1,1,1,1,2,	4018
I12	120	-0.0800	1R/1A	1,1,1,1,1,1,1,5,1,1,1,1,1,1,1,1,1,1,1,4,1,1,1,1,1,1,1,3,1,1,1,2,1,3,5,1,1,2,1,1,1,1,1,1,1,1,1,1,1,4,2,1,1,1,1,3,1,7,1,2,5,1,1,1,1,7,2,1,1,1,1,1,1,1,2,14,1,1,1,1,1,1,1,1,1,1,1,1,1,1,1,1,2,4,1,1,2,1,1,1,1,1,1,1,1,1,1,1,1,1,1,1,1,1,1,1,1,1,1,2,1,1,1,1,1,1,1,2,1,	1,1,4,1,1,1,1,1,1,1,1,1,1,1,1,1,1,1,1,1,1,1,1,1,1,1,1,1,1,1,1,1,1,1,1,1,1,1,1,1,1,1,1,1,1,1,2,1,1,1,1,1,1,1,1,1,1,1,1,1,3,1,1,1,1,1,1,1,1,1,1,1,1,1,1,1,1,1,1,1,1,1,1,1,1,1,1,1,1,1,1,1,1,1,1,1,1,1,1,1,1,1,1,1,1,1,1,1,1,1,1,1,1,1,1,1,1,1,1,1,1,1,1,1,2,1,1,1,2,1,1,1,1,1,1,1,1,1,1,1,1,1,1,1,1,1,1,1,1,1,1,1,1,1,	1,2,1,1,1,1,1,1,1,1,1,1,1,1,1,1,1,1,1,1,1,1,1,1,1,1,1,1,1,1,1,1,1,1,1,1,1,1,1,1,1,1,1,1,1,1,1,1,1,1,1,1,1,1,1,1,1,1,1,1,1,1,1,1,1,1,1,1,1,1,1,1,1,1,1,1,1,1,3,1,1,1,1,1,1,1,1,1,1,1,1,1,1,1,1,1,1,1,1,1,1,1,1,1,1,1,1,1,1,1,1,1,1,1,1,1,1,1,1,1,1,1,1,1,1,1,1,1,1,1,1,1,2,1,1,1,1,1,1,1,1,1,1,1,1,1,1,1,1,1,2,1,1,1,1,1,1,1,1,1,1,1,1,1,1,1,1,1,1,1,1,1,1,1,1,1,1,1,1,1,1,1,1,1,1,2,1,1,1,1,1,1,1,1,1,1,1,1,1,1…	1,2,4,1,1,1,1,1,1,1,1,1,1,1,1,1,1,1,1,1,2,1,1,1,1,1,1,1,1,1,1,1,1,1,1,1,1,1,1,1,1,1,1,1,1,1,2,1,1,1,1,1,1,1,1,1,1,1,1,1,1,1,1,1,1,1,1,1,1,1,1,1,1,1,1,1,1,1,1,1,1,1,1,1,1,1,1,1,1,1,1,1,1,1,1,1,1,1,1,1,1,4,1,1,1,1,1,1,1,1,1,1,1,1,1,1,1,1,1,1,1,1,1,1,1,1,1,1,1,1,1,1,1,1,1,1,1,1,1,1,1,1,1,1,1,1,1,1,1,1,1,1,1,1,1,1,1,1,1,1,1,1,1,1,1,1,1,1,1,1,1,1,1,1,1,1,1,1,1,1,1,1,1,2,1,1,1,1,1,1,1,1,1,1,1,1,1,1,1,1…		1,1,1,1,1,1,1,1,1,1,1,1,1,1,1,1,1,1,1,1,1,1,1,1,1,1,1,1,1,1,	4083
I12	150	0.1607	1R/1A	1,2,3,1,1,1,1,1,1,1,1,2,1,2,2,1,1,1,1,1,2,1,1,1,1,2,1,1,1,1,2,1,1,1,1,1,1,1,2,1,1,1,1,1,1,1,1,1,2,1,1,1,1,1,1,1,2,1,1,2,1,1,1,1,1,1,1,2,1,1,1,1,1,1,1,1,3,3,1,1,2,1,1,1,1,1,1,1,1,1,1,1,1,1,1,2,4,1,1,1,1,1,1,2,1,1,1,1,1,4,1,	1,1,1,1,1,3,2,1,1,1,1,1,1,1,1,1,1,1,1,4,1,1,1,1,1,1,1,1,2,8,1,2,1,1,1,2,1,1,1,1,1,1,1,4,1,1,1,1,1,1,1,1,2,1,1,1,1,2,1,1,1,1,2,1,1,1,1,1,1,1,1,1,1,1,1,1,1,1,1,1,1,1,1,1,1,1,1,1,1,1,1,1,1,1,1,1,1,1,1,1,1,1,1,1,1,1,1,1,1,1,1,1,1,1,1,1,2,	1,1,1,1,1,1,1,1,1,1,1,1,1,1,1,1,1,1,1,1,1,1,1,1,1,1,1,1,1,1,1,1,1,1,1,1,1,1,1,1,1,1,1,1,1,1,1,1,1,1,1,1,1,1,1,1,2,1,1,1,1,1,1,1,1,1,1,1,1,1,1,2,1,1,1,1,1,1,1,1,1,1,1,1,1,1,1,1,1,1,1,1,1,1,1,1,1,1,1,1,1,1,1,1,1,4,1,1,1,1,1,1,1,1,1,1,1,1,1,1,1,1,1,1,1,1,1,1,1,1,1,1,1,1,2,1,1,1,1,1,1,1,1,1,1,1,1,1,6,1,1,1,1,1,1,1,1,1,1,1,1,1,1,1,1,1,1,1,1,1,1,1,1,1,1,1,1,1,1,1,1,1,1,1,1,1,1,1,1,1,1,1,1,1,1,1,1,1,1,1…	1,1,1,1,1,1,1,1,1,1,5,1,1,1,1,1,1,1,1,1,1,1,1,1,1,1,1,1,1,1,1,1,2,1,1,1,1,1,1,1,3,1,1,1,1,1,1,1,1,1,1,1,1,1,1,1,1,1,1,1,1,1,1,1,1,1,1,1,1,1,1,1,1,1,1,1,1,1,1,1,1,1,1,1,1,1,1,1,1,1,1,1,1,1,1,1,1,1,1,1,1,1,1,1,1,1,1,1,1,1,1,1,1,1,1,1,1,1,1,1,1,1,1,1,1,1,1,1,1,1,1,1,1,1,1,1,1,1,1,1,1,1,1,1,1,1,1,1,1,1,1,1,1,1,1,1,1,1,1,1,1,1,1,1,1,1,1,1,1,1,1,1,1,1,1,1,1,1,1,1,1,1,1,1,1,1,1,1,1,1,1,1,1,1,1,1,1,1,1,1…		1,1,1,1,1,1,1,1,1,1,1,1,1,1,1,1,1,1,1,1,1,1,1,1,1,1,1,1,1,1,1,1,1,1,	3955
I12	180	-0.0792	1R/1A	1,1,2,1,1,1,1,1,4,1,1,1,1,1,1,1,2,1,1,1,1,1,1,1,1,1,1,1,1,1,1,1,1,1,1,1,1,1,1,1,2,1,2,1,1,2,1,1,1,1,1,1,1,1,1,1,1,1,1,1,1,1,1,1,1,1,1,2,1,1,1,1,1,1,1,1,1,1,5,2,1,1,1,1,1,1,2,1,1,1,1,1,1,1,1,1,1,1,1,1,1,1,1,1,1,2,1,1,2,3,1,1,2,1,1,1,1,1,1,1,1,1,1,2,1,1,1,1,1,1,1,1,1,1,1,1,1,3,1,1,2,1,1,2,4,1,1,1,1,1,1,1,1,1,1,1,1,1,1,1,1,1,1,1,1,1,1,2,1,1,1,1,1,1,1,1,1,1,1,1,1,1,1,3,1,1,1,1,1,1,1,1,1,	1,1,1,1,1,1,1,1,4,1,1,1,1,1,1,1,1,1,1,1,1,1,1,1,1,1,1,1,1,1,1,1,1,1,1,1,1,1,1,1,1,1,1,1,1,1,1,1,1,1,1,1,2,1,1,1,1,1,1,1,1,1,1,1,1,1,1,1,1,1,1,1,1,1,1,1,1,1,1,1,1,1,1,1,1,1,1,1,1,1,1,1,1,1,1,1,1,2,1,1,1,1,1,1,1,1,1,1,1,1,1,1,1,1,1,1,1,1,1,1,1,1,1,1,1,1,3,1,1,1,1,1,1,1,1,1,1,4,2,1,1,1,3,1,2,1,2,1,1,1,1,1,1,1,1,1,1,1,1,1,1,1,1,1,1,1,1,1,1,1,1,1,1,1,	1,1,1,1,1,1,1,1,1,1,1,1,1,1,1,1,1,1,1,1,1,1,1,1,1,1,1,1,1,1,1,1,1,1,1,1,1,1,1,1,2,1,1,1,1,1,1,1,1,1,1,1,1,1,1,1,1,1,1,1,1,1,1,1,1,1,1,1,1,1,1,1,1,1,1,1,1,1,1,1,1,1,1,1,1,1,1,1,1,1,1,1,1,1,1,1,1,1,1,1,1,1,1,1,1,1,1,1,1,1,1,1,1,1,1,1,1,1,1,1,1,1,1,1,1,1,1,1,1,1,1,1,1,1,1,1,1,1,1,1,1,1,1,1,1,1,1,1,1,1,1,1,1,1,1,1,2,1,1,1,1,1,1,1,1,1,1,1,1,1,1,1,1,1,1,1,1,1,1,1,1,1,1,1,1,1,1,2,1,2,1,1,1,1,1,1,1,1,1,1…	1,1,1,1,1,1,1,1,1,1,1,3,1,1,1,1,1,1,1,1,1,1,1,1,1,1,1,1,1,1,1,1,1,1,1,1,1,2,1,1,1,1,1,1,1,1,1,1,1,1,1,1,1,1,1,1,1,1,1,1,1,1,1,1,1,1,1,1,1,1,1,1,1,1,1,1,1,1,1,1,1,1,1,1,1,1,3,1,1,1,1,1,1,1,1,1,1,1,1,1,1,1,1,1,1,1,1,1,1,1,1,1,1,1,1,1,1,1,1,1,1,1,1,1,1,1,1,1,1,1,1,1,1,1,1,1,1,2,1,1,1,1,1,1,1,1,1,1,1,1,1,1,1,1,1,1,1,1,1,1,1,1,1,1,1,1,1,1,1,2,1,1,1,1,1,1,1,2,1,1,1,1,1,1,1,1,1,1,1,1,1,1,1,1,1,1,1,1,1,1…	1,	1,1,1,1,1,1,1,1,1,1,1,1,1,1,1,1,1,1,1,1,1,1,1,1,1,1,1,1,1,1,1,1,1,1,1,1,1,1,1,1,1,1,1,1,1,1,1,1,1,1,1,1,	4054
I12	240	4.9089	1R/1B	7,1,1,1,1,1,1,1,2,3,1,2,1,2,1,1,1,1,2,2,1,1,3,1,2,1,1,1,1,1,1,2,1,1,1,1,1,1,1,1,1,1,2,1,1,1,1,1,1,1,1,1,1,2,1,1,1,1,1,2,2,2,1,1,1,1,1,2,1,5,1,1,2,1,1,1,1,1,1,3,1,3,2,1,1,1,5,1,2,1,1,1,1,1,4,1,3,1,1,1,1,1,1,1,1,1,1,1,1,1,1,1,2,1,1,4,1,1,1,1,1,4,2,3,1,1,1,1,1,1,1,1,1,1,1,1,1,1,4,1,1,1,1,1,2,1,1,1,2,1,1,1,1,1,1,2,1,1,1,1,1,1,2,2,1,7,3,1,2,1,1,3,1,1,1,1,1,1,4,1,1,1,3,1,1,1,3,1,1,1,1,2,2,1,5,2,1,2,2,1…	1,1,3,1,1,1,1,1,1,1,2,1,1,3,1,1,1,1,1,1,1,1,1,1,2,1,2,1,1,1,1,1,1,1,1,2,3,1,1,1,1,1,1,1,2,1,1,1,1,1,3,2,1,1,1,1,1,1,1,1,1,2,1,1,3,1,1,1,1,1,1,2,1,1,1,1,1,2,1,1,1,1,1,1,3,1,1,1,1,1,1,1,1,1,1,1,1,1,1,1,1,1,1,7,1,1,1,2,1,1,1,1,1,1,1,1,1,1,1,1,1,2,1,1,2,1,4,1,1,1,1,1,3,1,1,3,2,1,1,1,1,1,1,1,1,1,2,1,1,1,1,2,1,1,1,1,1,1,1,2,1,1,1,5,1,1,1,1,1,1,2,	1,1,1,1,1,1,1,1,1,1,1,1,1,1,1,1,1,1,1,1,1,1,1,1,1,1,1,1,1,1,1,1,1,1,1,1,1,1,1,1,1,1,1,1,1,1,1,1,1,1,1,1,1,1,1,1,1,1,1,1,1,1,1,1,1,1,1,1,1,1,1,1,1,1,1,1,1,1,1,1,1,1,1,1,1,1,1,1,1,1,1,1,1,1,1,1,1,1,1,1,1,1,1,1,1,1,1,1,1,1,2,1,1,1,1,1,1,1,1,1,1,1,1,1,1,1,1,1,1,1,1,1,1,1,1,1,1,1,1,1,1,2,1,1,1,1,1,1,1,1,1,1,1,1,1,1,1,1,1,1,1,1,1,1,1,1,1,1,1,1,1,1,1,1,1,1,1,1,1,1,1,1,1,1,1,1,2,1,1,2,1,1,1,1,1,1,1,1,1,1…	1,5,1,1,1,1,1,1,1,1,1,1,1,1,1,1,1,1,1,1,1,1,1,1,1,1,1,1,1,1,1,1,1,1,1,1,1,1,2,1,1,1,1,1,1,1,1,3,1,1,1,1,1,1,1,1,1,1,1,1,1,1,1,1,1,1,1,1,1,2,1,1,1,1,1,1,1,1,1,1,1,1,1,1,1,1,1,1,1,1,1,1,1,1,1,1,1,1,1,1,1,1,1,1,1,1,1,1,1,1,1,1,1,1,1,1,1,2,1,1,1,1,1,1,1,1,1,1,1,1,1,1,1,1,1,3,1,1,1,1,1,1,1,1,1,1,1,1,1,1,1,1,1,1,1,1,1,1,1,1,1,1,1,1,1,1,1,1,1,1,1,1,1,1,1,1,1,1,1,1,1,1,1,1,1,1,1,1,1,1,1,1,1,1,1,1,1,1,1,1…		1,1,1,1,1,1,1,1,1,1,1,1,1,1,1,1,1,2,1,1,1,1,1,1,1,1,1,1,1,1,1,1,1,1,1,1,1,1,1,1,1,1,1,1,1,1,1,1,1,1,1,1,1,1,1,1,1,1,1,1,	3973
I12	300	4.3067	0	1,1,1,1,2,1,1,2,1,2,2,1,2,2,1,1,1,1,1,1,1,5,5,1,1,1,1,1,1,1,1,1,1,1,1,1,1,1,1,1,1,1,1,1,1,1,2,1,3,1,1,1,1,1,1,1,3,1,1,1,1,1,1,2,1,8,2,1,1,1,1,1,1,1,1,5,1,1,1,1,1,3,1,1,1,3,2,1,1,1,1,1,2,1,1,1,1,1,1,1,1,1,1,3,1,1,1,1,1,2,1,1,1,1,2,1,1,1,1,1,1,1,1,1,1,1,1,1,1,2,1,1,1,2,1,3,1,1,1,1,1,2,1,1,1,4,2,1,3,1,1,1,1,1,4,1,1,1,1,1,2,2,1,1,1,1,2,1,1,	1,1,1,1,1,1,1,1,1,1,2,1,1,1,1,1,1,1,1,1,1,2,1,1,1,1,1,1,1,1,1,1,1,1,1,1,1,1,1,1,2,1,1,1,1,1,1,1,1,1,1,1,1,1,1,6,1,2,1,1,1,1,1,3,2,1,1,1,1,1,1,1,1,1,1,1,2,1,1,2,1,1,1,1,1,1,1,1,1,1,1,1,1,2,1,1,1,1,1,1,1,2,2,1,3,2,2,1,1,1,1,1,1,1,1,1,1,1,1,3,1,1,1,1,1,2,1,1,1,1,1,1,1,1,2,1,1,1,1,1,3,1,2,2,3,1,1,1,1,1,1,1,1,2,1,1,1,2,1,1,3,1,1,1,1,2,2,1,1,1,2,1,1,1,1,1,2,1,1,1,1,1,1,3,1,1,1,1,1,1,1,1,1,1,1,1,1,1,1,1…	2,1,1,2,1,1,1,1,2,2,1,1,1,2,1,1,1,1,2,1,1,1,1,1,2,1,1,1,1,1,1,1,1,1,1,1,1,1,1,1,1,1,1,1,1,1,1,1,1,1,1,1,1,1,1,1,1,1,2,1,2,1,1,2,1,1,1,1,2,1,1,1,1,1,1,1,1,1,1,1,1,1,1,1,1,1,1,1,1,1,1,1,1,1,1,1,1,1,2,1,1,1,2,1,1,1,1,2,1,1,1,1,1,1,1,1,1,1,1,2,1,1,1,1,1,1,1,1,1,1,1,1,1,1,1,1,1,2,1,1,1,1,1,2,1,1,1,1,1,1,1,1,1,1,1,1,1,1,1,1,1,1,1,2,1,1,1,1,1,1,1,1,1,1,1,1,2,2,1,2,1,3,2,1,2,1,1,1,1,1,1,1,1,1,1,1,1,2,1,1…	1,1,1,1,2,2,1,1,1,1,2,1,1,1,1,1,2,1,1,1,2,1,1,1,1,1,1,1,1,3,2,1,1,1,1,1,1,1,2,1,1,1,1,1,1,2,1,1,1,1,1,1,1,1,1,1,1,1,1,1,1,2,7,1,1,1,1,1,1,1,1,1,2,1,1,1,1,1,1,1,1,1,1,1,1,2,1,2,1,1,1,1,1,1,1,1,1,1,1,1,1,1,1,1,2,1,1,1,1,1,1,1,1,1,1,1,1,1,1,1,1,1,1,1,1,1,1,1,2,1,1,1,1,1,1,1,1,1,1,1,1,2,1,1,1,1,1,1,1,1,1,1,1,1,1,1,1,1,1,1,1,2,1,1,1,1,1,1,1,3,1,2,2,1,1,2,1,1,1,1,2,1,1,1,1,1,1,1,1,1,1,1,1,1,1,1,1,1,1,1…	1,	1,1,1,1,1,1,1,1,1,1,1,1,1,1,1,1,1,1,2,1,1,1,1,1,1,1,1,1,1,1,1,1,1,1,1,3,1,1,1,1,1,1,1,1,1,1,2,1,1,1,2,1,1,2,1,1,1,1,1,1,1,1,1,1,1,1,1,1,1,1,1,1,1,1,1,1,1,1,2,2,1,1,1,1,1,1,1,1,2,2,1,1,1,1,1,1,3,1,2,1,1,1,1,1,2,1,1,1,1,1,1,1,1,1,2,1,1,1,1,1,2,1,1,2,1,1,1,1,1,1,1,1,1,1,1,1,1,1,1,1,1,1,1,1,1,1,1,1,1,1,1,1,1,1,1,1,1,1,1,1,1,1,1,1,1,1,1,1,1,1,1,1,1,1,1,1,1,1,1,1,1,1,1,1,1,1,1,1,1,1,1,1,1,3,2,1,1,1,2,1…	4037
I11	7	-	-	1,1,1,1,1,1,2,1,1,1,1,1,1,2,5,1,1,22,1,1,2,1,1,1,1,1,1,3,1,1,1,1,1,1,1,1,1,1,1,1,1,1,1,2,1,2,5,1,1,1,2,1,1,1,1,1,1,1,1,1,1,1,1,1,1,1,1,1,1,1,1,1,1,1,3,1,2,1,1,1,1,1,1,1,2,1,1,1,1,48,1,1,1,1,2,1,1,2,1,5,3,1,2,1,1,1,1,1,41,1,1,10,1,1,1,1,1,1,1,1,1,1,1,1,1,1,1,1,1,1,1,1,1,1,1,1,14,1,87,1,1,1,1,1,1,1,1,1,19,8,1,1,1,2,1,1,1,1,1,1,1,1,1,1,1,2,1,1,1,1,1,1,1,1,1,1,1,1,1,1,1,1,1,1,1,3,3,1,1,1,1,1,1,1,1,1,…	1,1,1,1,3,1,1,2,1,2,2,2,1,1,1,1,1,1,1,1,1,2,1,1,1,1,1,1,1,1,1,1,2,2,1,1,1,1,1,1,1,1,2,1,4,1,1,1,1,3,2,1,1,2,1,1,1,1,1,1,1,1,1,1,1,1,4,1,1,1,14,1,1,1,1,1,1,1,59,2,1,1,1,1,1,1,1,2,1,1,1,1,1,3,1,1,1,1,1,1,1,2,1,	1,1,1,1,1,1,1,1,2,1,3,1,1,3,1,1,1,1,1,1,1,1,1,1,1,1,1,1,1,2,1,1,1,1,1,1,1,1,1,1,1,1,1,1,1,1,1,1,1,1,1,1,1,3,1,1,1,2,2,1,1,1,1,1,1,1,2,2,1,1,2,5,1,3,1,2,1,1,1,1,1,1,2,1,2,1,1,1,1,2,1,1,2,2,1,1,1,1,1,1,2,1,1,3,1,2,1,2,1,2,3,1,1,2,1,2,2,1,1,1,2,2,2,1,1,1,1,1,1,1,1,1,1,1,1,1,1,1,1,1,2,1,1,1,1,1,1,1,1,1,2,1,1,1,1,1,2,1,1,1,1,1,1,1,1,2,1,1,1,1,2,1,1,2,1,1,1,1,1,1,1,1,1,1,1,1,5,1,1,1,5,1,1,1,1,1,1,3,1,1…	1,1,1,1,1,1,2,1,1,1,1,1,1,1,1,1,1,1,1,1,1,1,4,1,2,1,1,1,1,1,2,31,1,1,1,1,1,1,1,1,1,7,1,2,1,1,1,2,1,1,2,1,1,1,1,1,1,1,1,1,2,1,1,1,1,1,1,1,1,1,1,1,1,1,1,1,1,1,1,1,1,1,1,1,1,1,1,1,1,1,2,1,1,1,1,2,5,1,1,1,1,1,1,1,1,1,1,1,2,1,1,1,1,1,25,1,1,2,2,1,1,1,1,1,1,1,1,1,1,1,1,1,2,1,1,1,1,1,2,1,1,1,1,1,1,1,2,1,1,1,1,1,1,1,2,1,1,1,1,3,1,1,1,1,1,2,1,1,1,1,1,1,1,22,5,1,1,5,1,1,1,1,1,1,1,1,1,1,1,1,1,1,1,2,1,1,1,1,…		1,1,1,1,1,1,1,1,1,1,1,1,1,1,1,1,1,1,1,1,1,1,1,1,1,1,1,1,1,1,1,1,1,1,1,1,1,1,1,1,1,1,1,	4024
I11	30	-0.2145	1R/1A	1,1,1,3,1,1,1,2,1,1,1,1,1,1,1,1,1,1,1,4,1,2,2,1,1,1,1,1,1,1,2,2,1,1,1,1,1,1,1,1,1,1,1,1,1,1,1,1,1,1,1,1,1,1,1,1,1,1,1,1,1,1,1,1,1,1,1,1,1,1,1,2,1,1,1,1,1,1,1,1,3,1,1,1,1,1,1,2,1,1,1,1,1,1,1,2,1,1,2,1,1,1,2,1,1,1,1,2,1,1,1,1,1,1,1,1,1,13,1,2,1,1,2,1,1,1,1,	1,1,1,1,1,1,1,1,1,1,1,1,1,1,2,1,1,1,1,1,1,1,1,1,1,1,1,1,1,1,1,1,1,1,1,1,1,1,1,1,1,1,1,1,1,1,1,1,1,1,1,1,1,1,1,1,1,1,1,1,2,1,1,1,2,1,1,1,1,1,1,1,1,1,1,1,1,1,1,1,2,1,1,1,1,1,1,1,1,1,1,1,1,1,1,1,1,1,1,2,1,	1,1,1,1,1,1,1,1,1,1,1,1,1,1,1,2,1,1,1,1,3,1,1,1,1,2,2,1,1,1,1,1,1,1,1,1,1,1,1,1,1,1,1,1,1,1,1,1,2,1,1,1,1,1,1,1,1,1,1,1,1,1,1,1,1,2,1,1,1,1,1,1,1,2,1,1,1,1,1,1,1,1,1,3,1,1,1,1,1,1,1,1,1,1,1,1,1,1,2,1,1,1,1,3,1,1,1,1,1,1,1,2,1,1,1,1,1,1,1,1,1,1,1,1,3,2,1,1,1,1,1,2,1,1,1,1,2,1,1,1,1,1,1,1,1,1,1,1,1,1,1,1,1,1,1,1,2,1,1,1,1,1,1,3,1,1,1,1,1,3,1,1,1,1,1,2,2,3,2,1,1,1,1,1,1,2,1,1,1,1,1,3,1,1,1,1,1,1,1,2…	1,1,1,1,1,1,1,1,1,1,1,2,2,1,1,1,1,2,1,2,1,1,1,1,1,1,1,1,1,1,1,1,8,1,1,1,1,2,1,1,1,1,1,1,1,1,1,1,1,1,1,1,1,1,2,1,1,1,1,8,1,1,1,1,2,1,1,1,1,1,1,1,1,1,1,1,1,1,1,1,1,1,1,1,1,1,1,1,2,2,1,1,1,1,1,1,1,1,1,1,1,1,1,1,1,2,1,1,2,1,1,1,1,1,1,1,1,2,2,1,1,2,1,1,1,1,2,1,1,1,1,1,1,1,1,1,1,1,1,1,1,1,1,1,1,1,1,1,1,1,1,1,1,1,1,1,1,1,1,1,1,1,1,2,1,1,1,1,1,1,1,1,1,1,1,1,1,1,1,1,1,1,1,1,2,1,1,1,1,1,1,1,1,1,1,1,1,1,1,1…	1,1,	1,1,1,1,1,1,1,1,2,1,2,1,1,1,1,1,1,1,1,1,1,1,1,1,1,1,1,1,1,1,1,1,1,1,1,1,1,1,1,1,2,1,1,2,1,1,1,1,1,1,1,1,1,1,1,1,1,1,2,1,1,1,1,1,1,1,1,1,1,1,1,1,	4085
I11	60	0.1449	1R/1A	1,1,1,1,1,1,1,2,1,1,1,3,1,1,1,1,2,1,1,1,3,12,1,1,38,1,1,1,1,1,2,1,1,1,1,2,3,1,1,1,2,1,1,1,1,1,1,1,1,1,4,1,5,1,1,1,64,1,1,1,1,1,1,1,28,1,2,1,1,1,1,1,2,1,1,1,1,1,1,1,1,1,1,3,1,1,1,1,1,3,1,1,1,1,1,1,1,1,1,2,1,	1,1,2,1,1,1,1,1,1,1,1,1,1,1,1,1,1,1,1,1,1,1,1,1,1,1,2,1,2,1,2,1,2,1,1,1,1,1,1,1,1,1,1,1,1,1,1,1,2,2,1,1,1,1,1,1,1,4,1,1,1,1,1,1,1,5,1,1,1,1,1,1,2,1,1,1,1,1,3,1,2,1,1,1,1,1,1,2,	1,1,1,1,3,1,2,1,1,1,1,1,1,1,1,1,1,1,2,2,1,1,1,1,3,1,1,2,1,1,1,1,1,2,1,1,1,1,1,1,1,1,1,1,1,1,1,1,1,1,1,1,1,1,1,2,1,1,1,2,1,1,1,1,1,2,1,1,1,3,1,1,1,1,1,1,1,1,1,1,1,1,1,2,1,2,1,1,1,1,1,1,1,1,1,1,1,1,1,2,1,1,1,3,2,1,1,1,1,1,1,1,1,1,1,2,1,1,1,3,1,2,1,1,1,1,1,1,1,2,1,1,1,1,1,1,1,1,1,1,1,1,1,1,1,1,1,1,1,1,1,1,1,1,2,2,1,1,1,1,1,1,1,1,1,1,1,1,1,1,1,1,1,1,1,1,1,1,1,1,1,1,1,2,1,3,1,1,1,1,1,1,1,1,1,1,1,1,2,1…	1,1,1,1,1,1,1,1,2,1,1,1,1,1,1,1,1,1,1,1,1,1,2,1,1,1,1,1,1,1,1,1,1,1,2,1,1,1,1,1,1,2,1,1,1,1,1,1,1,1,1,1,1,1,1,1,1,1,1,1,1,1,1,1,1,1,1,1,2,1,1,1,1,1,1,1,1,1,1,1,1,1,1,1,1,1,1,1,1,2,1,1,1,1,1,1,1,1,1,1,1,1,1,1,1,1,1,2,1,1,1,1,1,1,1,1,1,1,1,18,1,1,1,1,1,1,1,1,1,1,1,1,1,1,1,1,1,1,1,2,2,1,1,1,1,1,1,1,1,1,1,1,1,1,1,1,1,1,2,1,1,1,1,2,1,1,1,1,1,1,53,1,1,1,1,1,1,2,1,2,1,1,1,1,1,1,1,1,1,1,1,1,1,1,1,1,1,1,1…		1,1,1,1,1,1,1,1,1,1,1,1,1,1,1,1,1,1,1,2,1,1,1,1,1,1,1,1,1,1,1,1,1,1,1,1,1,1,1,	3925
I11	75	0.0351	0	11,1,1,1,1,1,5,1,1,1,1,2,2,1,1,1,1,1,1,1,1,1,1,1,1,1,1,1,1,1,1,1,1,1,1,1,1,1,6,1,1,1,1,1,1,1,1,1,1,2,1,1,1,1,1,1,1,1,1,1,1,1,1,1,1,1,1,1,1,1,1,1,1,1,1,1,1,1,1,1,1,1,1,8,4,1,1,1,1,1,1,1,1,1,1,1,1,1,1,1,1,1,1,	1,1,1,1,1,1,1,1,1,1,1,2,1,1,1,1,1,1,1,1,1,1,1,1,1,1,1,1,1,1,1,1,1,1,1,1,1,1,1,1,1,1,1,1,1,2,1,1,1,1,1,1,1,1,1,1,1,1,1,1,1,1,1,1,1,1,1,1,1,1,2,1,1,1,1,1,1,1,1,1,1,1,1,1,1,1,1,1,1,	1,1,1,1,1,1,1,1,1,1,1,1,1,1,1,1,1,1,1,1,1,1,1,1,1,1,1,1,1,1,1,1,1,1,1,1,1,1,1,1,2,1,1,1,1,1,2,1,1,1,1,1,1,1,1,1,2,1,1,1,1,1,1,1,1,1,2,1,1,1,1,1,1,1,1,1,1,1,1,1,1,1,1,1,1,1,1,1,1,1,1,1,1,1,1,1,1,1,1,1,1,1,1,1,1,1,1,1,1,1,1,1,1,1,1,1,1,1,1,1,1,1,1,1,1,1,1,1,1,1,1,2,1,1,1,1,1,1,1,1,1,1,1,1,1,1,1,1,1,1,1,1,1,1,1,1,1,2,1,1,1,1,1,1,1,1,1,1,1,1,1,1,1,1,1,1,1,1,1,1,1,1,1,1,1,1,1,1,1,1,1,1,1,1,1,1,1,1,1,1…	1,1,1,1,1,1,1,1,1,1,1,1,1,1,1,1,2,1,1,1,1,1,1,1,1,1,1,1,1,1,1,1,1,1,1,1,1,1,1,1,1,1,1,1,1,1,1,1,1,1,1,1,1,1,1,1,1,1,1,1,1,1,1,1,1,1,1,1,1,1,1,1,1,1,1,1,1,1,1,1,1,1,1,1,1,1,1,1,1,1,1,1,1,1,1,1,1,1,1,1,1,1,1,1,1,1,1,1,1,1,1,1,1,1,1,1,1,1,2,1,1,1,1,1,1,1,1,1,1,1,1,1,1,1,1,1,1,1,1,1,1,2,2,1,1,1,1,1,1,1,1,1,1,1,1,1,1,1,1,1,1,1,1,1,1,1,1,1,1,1,1,1,1,1,1,1,1,1,1,1,1,1,1,1,1,1,1,1,1,1,1,1,1,1,1,1,1,1,1,1…		1,1,1,1,1,1,1,1,1,1,1,1,1,1,1,1,1,1,1,1,1,1,1,1,1,1,1,1,1,1,1,1,1,1,1,1,1,1,1,1,1,1,1,1,1,1,	3990
I11	150	-0.0717	1R/1A	1,3,1,1,1,1,3,1,1,1,1,1,1,1,2,1,1,1,2,1,1,1,1,1,1,1,6,1,1,1,1,1,1,1,1,1,1,1,12,1,1,1,1,5,1,3,1,1,1,1,1,4,1,1,1,2,1,1,9,1,1,1,1,1,1,1,1,1,1,1,2,6,3,1,	1,1,1,1,1,1,1,1,1,2,1,1,1,6,1,1,1,1,1,1,1,9,1,1,1,1,1,1,1,1,1,1,1,2,1,1,2,1,1,1,1,2,1,1,1,1,1,1,1,1,1,1,1,1,1,1,1,1,1,1,1,1,1,1,1,1,1,1,1,1,1,1,2,4,1,1,1,1,1,1,1,1,1,1,2,1,1,1,1,1,1,1,1,5,	1,1,1,1,1,1,1,1,1,1,1,1,1,1,1,1,1,1,1,1,1,2,1,1,1,1,1,1,2,1,2,1,1,1,1,1,1,1,1,1,1,1,1,1,1,1,1,1,1,1,1,1,1,1,1,1,1,1,1,1,1,1,1,1,1,1,1,1,2,1,1,1,1,1,1,1,1,2,1,1,1,1,1,1,1,1,1,1,1,1,1,1,1,1,1,1,1,1,1,1,1,1,1,1,2,1,1,1,1,1,1,1,1,1,1,1,1,1,1,1,1,1,1,1,2,1,1,1,1,1,1,1,1,1,1,1,1,1,1,1,2,1,1,1,1,1,1,1,1,1,1,1,1,1,2,1,1,1,1,1,1,1,1,1,2,1,1,1,1,1,1,1,1,1,1,2,1,1,1,1,1,1,1,1,1,1,1,1,1,1,1,1,1,1,1,1,1,1,1,1…	1,1,1,1,1,1,1,1,1,1,1,1,3,1,1,1,1,1,1,1,1,1,1,1,1,1,1,1,1,1,1,1,1,1,1,1,1,1,1,1,1,1,1,1,1,1,1,1,1,1,1,1,1,1,1,1,1,1,1,1,1,1,1,1,1,1,1,1,1,1,1,1,1,1,7,1,1,1,2,1,1,1,1,1,1,1,1,1,1,2,1,2,1,1,1,1,1,1,1,1,1,1,1,2,1,1,1,1,1,1,1,1,1,1,1,1,1,1,1,1,1,1,1,1,1,1,1,1,1,1,1,1,1,1,1,1,1,1,1,1,1,1,1,1,1,1,1,1,1,1,1,1,1,1,2,1,1,1,1,1,2,1,1,1,1,1,1,1,1,1,1,1,1,1,1,1,1,1,1,1,1,1,1,1,1,1,1,1,1,1,1,1,1,1,1,1,1,1,1,1…		1,1,1,1,1,1,1,1,1,1,1,1,1,1,1,1,1,1,1,1,1,1,1,1,1,1,1,1,1,1,1,1,1,1,1,1,1,1,1,1,1,	4041
I11	300	0.3579	Allomap26	1,1,1,1,1,1,1,1,1,1,1,1,1,1,1,1,1,1,1,1,1,1,1,1,1,3,1,1,1,1,1,2,1,1,1,1,1,1,1,1,1,1,1,1,1,1,1,1,1,1,1,1,1,1,1,1,1,	1,1,1,1,1,1,1,1,1,1,1,1,1,1,1,1,1,1,2,1,1,1,1,1,1,1,2,1,1,1,1,1,1,1,1,1,1,1,1,1,1,1,1,1,1,1,1,1,1,1,1,1,1,1,1,1,1,1,1,1,1,1,1,1,1,1,1,1,1,1,1,1,1,1,1,1,1,1,1,1,1,1,1,1,1,1,1,1,1,1,1,1,1,2,1,1,1,1,1,1,1,1,1,1,1,1,3,1,1,1,1,3,1,1,1,1,1,	1,1,1,1,2,1,1,1,1,1,1,1,1,1,1,1,1,1,1,1,1,1,1,1,1,1,1,1,1,1,1,2,1,1,1,1,1,1,1,1,1,1,1,1,1,1,1,1,1,1,1,1,1,1,2,1,1,1,1,1,1,1,1,1,2,1,1,1,1,1,1,1,1,1,1,1,1,1,1,1,1,1,1,1,1,1,1,1,1,1,1,1,1,1,1,1,1,1,1,1,1,1,1,1,1,1,1,1,2,1,1,1,1,1,1,1,1,1,1,1,1,1,1,1,1,1,1,1,1,1,2,1,1,1,1,1,1,1,1,1,1,1,1,1,1,1,1,1,1,1,1,1,1,1,1,1,2,1,1,1,1,1,1,1,1,1,1,1,1,1,1,1,1,1,1,1,1,1,1,1,1,1,1,1,1,1,1,1,1,1,1,1,1,1,1,1,1,1,1,1…	1,1,1,1,1,1,1,1,1,1,1,1,1,1,1,1,1,1,1,1,1,1,2,1,1,1,1,1,1,1,1,1,1,1,1,1,1,1,1,1,1,1,1,1,1,1,1,1,1,1,1,1,1,1,1,1,1,1,1,1,1,1,1,1,1,1,1,1,1,1,1,1,1,1,1,1,2,1,1,1,1,1,1,1,1,1,1,1,1,1,1,1,1,1,1,1,1,1,1,1,1,1,1,1,1,1,1,1,1,1,1,1,1,1,2,1,1,1,1,1,1,1,1,1,1,1,1,1,1,1,1,1,1,1,2,1,1,1,1,1,1,1,1,1,2,1,1,1,1,1,1,1,1,1,1,1,1,1,1,2,1,1,1,1,1,1,1,1,1,1,1,2,1,1,1,1,1,1,1,1,1,1,1,1,1,1,1,1,1,1,1,1,1,1,1,1,1,1,1,1…		1,1,1,1,1,1,1,1,1,1,1,1,1,1,1,1,1,1,1,1,1,1,1,1,1,1,1,1,1,1,1,1,1,1,1,1,1,1,1,1,1,1,1,1,1,1,2,1,1,1,1,1,1,1,1,1,1,1,1,1,1,1,1,1,1,1,1,1,1,1,1,1,1,2,1,1,1,1,1,1,1,1,1,1,1,1,1,1,1,1,1,1,1,1,1,1,1,1,1,1,1,1,1,1,1,1,1,1,1,1,1,1,1,1,1,1,1,1,1,1,1,1,1,1,1,1,1,1,1,1,1,1,1,1,	4023
I11	360	0.3690	Allomap31	1,1,1,1,1,1,1,1,1,1,2,1,1,1,2,1,1,1,1,1,1,1,1,1,1,1,1,1,1,1,1,1,2,1,1,1,1,1,1,1,1,1,1,1,1,1,1,1,1,1,1,1,1,1,1,1,1,1,1,1,1,1,	1,1,1,1,1,1,1,1,1,1,1,1,1,1,1,1,1,1,1,1,1,1,1,1,1,1,1,1,1,1,1,1,1,1,1,1,1,1,1,1,1,2,1,1,1,1,1,1,1,1,1,1,1,1,1,1,1,1,1,1,1,1,1,1,1,1,2,1,1,1,1,1,1,2,1,1,1,1,1,1,1,1,1,1,1,1,1,2,1,1,1,1,1,1,1,1,1,1,1,1,1,1,1,1,1,1,1,1,1,1,1,1,1,1,1,1,1,1,1,1,1,1,1,1,1,1,1,1,2,1,2,1,1,1,1,1,1,1,1,1,1,1,1,1,1,1,1,1,1,1,1,1,1,1,1,1,1,1,1,1,1,1,1,1,1,1,1,1,1,1,1,1,1,	1,1,1,1,2,3,1,1,1,1,1,1,1,1,1,4,1,2,1,1,1,1,1,1,1,1,1,1,1,1,1,1,1,1,1,1,1,2,1,1,1,1,1,1,1,1,1,1,1,1,1,1,1,1,2,1,1,1,1,1,1,1,1,1,1,1,1,1,1,1,1,1,1,1,1,1,1,1,1,1,1,1,1,1,1,1,1,1,1,1,1,1,1,2,1,1,1,1,1,1,1,1,1,1,1,1,1,1,1,1,1,1,1,1,1,1,1,1,1,1,2,1,1,1,1,1,1,1,1,1,1,1,1,1,1,1,1,1,1,1,1,1,1,1,1,1,1,2,1,1,2,1,1,1,1,1,1,1,1,1,1,1,1,1,1,1,1,1,1,1,1,1,1,1,1,1,1,2,1,1,1,1,1,1,1,1,1,1,1,1,2,1,1,1,1,1,1,1,1,1…	1,1,1,1,1,1,1,1,1,1,1,1,1,1,1,1,1,1,1,1,1,1,1,1,1,1,1,1,1,1,1,1,1,1,1,1,1,1,1,1,1,1,1,2,1,1,1,1,1,1,1,1,1,2,1,1,1,1,1,2,1,1,1,1,1,1,1,1,1,1,1,1,1,1,1,1,1,1,1,1,1,1,1,1,1,1,1,1,1,1,1,1,1,1,1,1,1,1,1,1,1,1,1,1,1,1,1,1,1,1,1,1,1,1,1,1,1,1,2,1,1,1,1,1,1,1,1,1,1,1,2,1,1,1,1,2,1,1,1,1,1,1,1,1,1,1,1,1,1,1,1,1,1,1,1,1,2,1,1,1,1,1,1,1,1,1,1,2,1,1,1,1,1,1,1,1,1,1,1,1,1,1,1,1,1,1,1,1,1,1,1,1,1,1,1,1,1,1,1,1…	1,	1,1,1,1,1,1,2,1,1,1,1,1,1,1,1,1,1,1,1,1,1,1,1,1,1,1,1,1,1,1,1,1,1,1,1,1,1,1,1,1,1,1,1,1,1,1,1,1,1,1,1,1,1,1,1,1,1,1,1,1,1,1,1,1,1,1,2,1,1,1,1,1,1,1,1,1,1,1,1,1,1,1,1,1,1,1,1,1,1,1,1,1,1,1,1,1,1,1,1,1,1,1,1,1,1,1,1,1,1,1,1,1,1,1,1,1,1,1,1,1,1,1,1,2,1,1,1,1,1,1,1,1,1,1,1,1,1,1,1,1,1,1,1,1,1,1,1,1,1,1,	3886
I11	450	5.7220	3R/3B	1,1,1,2,4,1,1,1,1,16,1,2,1,1,2,1,1,1,1,2,3,1,1,9,1,1,1,1,5,1,1,1,8,1,1,3,1,1,1,1,1,1,1,1,1,1,1,3,1,1,1,1,4,1,1,1,1,1,9,3,1,2,1,1,1,1,2,1,2,2,2,1,2,1,2,	2,1,1,1,1,1,1,1,1,1,1,1,1,2,1,1,1,1,1,1,1,1,1,1,1,1,1,2,1,1,1,1,2,1,1,1,1,1,1,1,1,2,1,1,1,1,1,1,1,1,1,1,1,1,3,3,1,1,1,2,1,1,1,2,2,1,1,1,1,1,3,1,1,1,1,1,1,2,1,1,1,1,1,1,1,1,1,1,1,1,1,1,1,1,1,2,1,1,2,1,1,1,1,1,1,1,2,1,1,1,1,3,1,2,1,2,1,1,1,1,2,1,1,2,1,1,1,1,1,1,1,2,1,1,1,2,1,1,1,1,1,2,2,5,5,2,1,1,1,1,1,1,1,1,3,4,1,1,1,1,1,2,2,1,21,2,1,1,1,1,1,1,1,1,1,2,1,1,1,1,1,1,2,1,2,1,1,2,2,1,1,2,3,1,1,1,3,1,1,…	1,2,1,1,1,2,1,3,1,3,1,2,1,2,1,1,1,1,1,1,1,1,1,1,1,1,1,1,2,1,1,1,1,1,2,1,1,1,2,1,2,1,1,1,1,3,1,1,2,1,1,1,2,1,1,1,1,1,1,1,1,2,3,1,1,1,1,1,1,1,1,1,1,1,1,1,1,1,2,1,1,1,1,1,2,1,1,1,1,2,1,1,1,1,1,1,2,1,1,2,1,1,1,1,1,1,1,1,1,1,24,1,1,4,1,1,1,1,1,1,1,1,1,1,1,1,1,1,1,1,1,1,2,1,1,1,1,1,1,1,1,1,1,1,1,1,1,1,1,1,1,1,2,1,2,2,1,1,2,1,3,1,1,1,1,1,2,1,2,1,1,1,1,2,1,2,1,1,1,1,1,1,1,1,1,1,1,1,1,1,1,1,1,1,1,1,1,2,2,…	2,1,1,1,2,1,1,1,1,1,1,1,1,1,3,1,2,1,1,1,1,1,1,1,2,1,1,1,1,1,1,1,1,1,1,1,1,1,1,1,1,1,1,2,1,1,1,1,1,1,1,1,1,1,2,1,1,1,1,1,1,1,1,1,1,1,1,1,1,1,1,1,1,1,1,1,2,1,1,1,1,1,1,1,1,1,1,1,1,1,1,2,1,1,1,1,1,1,1,1,1,2,1,1,2,2,1,1,1,2,1,2,1,1,1,1,1,1,1,1,1,1,1,1,1,1,2,1,1,1,1,1,1,1,1,1,2,1,1,1,1,1,1,1,1,1,1,1,1,1,1,1,2,1,1,1,1,1,1,1,1,1,1,2,1,1,1,1,1,1,	2,1,1,2,	3,1,1,2,3,1,1,2,1,1,1,1,1,1,1,1,1,1,1,1,2,1,2,1,1,1,1,1,2,1,1,1,1,1,1,2,1,2,1,2,1,1,2,1,1,1,1,1,1,2,1,1,1,1,1,1,1,1,1,1,1,1,1,1,1,1,1,1,1,1,1,2,1,2,1,1,1,1,1,2,1,1,2,1,1,1,2,2,1,1,1,1,1,1,1,2,1,1,1,2,1,1,1,1,1,1,1,2,1,2,1,1,2,1,1,1,1,1,2,1,1,1,1,1,1,1,1,1,1,1,2,1,1,1,1,1,1,1,1,2,1,1,1,1,1,1,1,1,2,1,1,1,1,1,1,1,1,1,1,2,1,1,2,1,2,1,1,2,1,2,1,2,1,1,1,1,1,1,1,3,3,1,2,1,1,1,1,1,1,1,1,1,1,1,2,1,1,1,1,2…	3986
I11	465	1.4817	1R/1A	6,6,1,1,1,1,3,1,1,2,1,1,1,1,1,1,1,1,6,1,3,2,1,2,1,1,1,5,1,1,1,1,1,3,2,3,1,1,4,1,5,2,3,1,1,1,5,1,1,1,1,1,1,1,1,1,2,1,2,1,1,1,1,1,1,1,1,1,2,1,1,1,1,2,1,1,1,1,1,1,1,1,1,1,1,1,1,1,1,1,1,1,1,1,1,1,1,1,1,1,1,1,1,1,2,1,1,3,1,1,1,1,1,1,5,1,1,1,1,1,1,1,1,1,2,1,1,1,1,1,3,7,1,1,1,3,1,1,1,1,3,1,1,1,1,1,3,3,1,1,4,1,1,1,1,1,1,1,3,1,1,1,8,1,1,1,1,1,1,1,1,4,7,1,1,1,1,	1,2,1,1,1,1,1,1,1,1,1,1,1,1,1,1,1,1,1,1,1,1,1,1,1,1,1,1,1,1,1,1,1,1,1,4,1,1,1,1,1,1,1,1,1,1,1,1,1,1,1,1,1,1,1,1,1,1,4,1,1,1,1,1,1,1,1,1,1,1,1,1,1,1,1,1,1,1,1,1,1,1,1,3,1,1,1,1,1,2,3,1,1,1,1,1,1,1,1,1,1,1,1,1,2,1,1,1,1,1,1,1,1,1,1,8,1,1,1,1,1,2,8,1,1,1,5,1,1,2,1,1,1,1,1,1,1,1,1,1,5,1,1,1,1,1,1,1,1,1,1,1,1,1,1,1,1,1,4,2,1,1,1,1,1,1,1,1,1,1,1,1,1,1,1,1,1,1,1,1,1,1,1,1,	1,1,1,1,1,1,1,1,1,1,1,1,1,1,1,1,1,1,1,1,1,1,1,1,1,1,1,1,2,1,1,1,1,2,1,1,1,1,1,1,1,1,1,1,1,1,2,1,1,1,1,1,1,1,1,1,1,2,1,1,1,1,1,1,1,1,1,1,1,1,1,1,1,1,1,1,1,1,1,2,1,1,1,1,1,1,1,1,1,1,1,1,1,1,1,1,1,1,1,1,1,1,1,1,1,1,1,1,1,1,1,1,1,1,1,1,1,1,1,1,1,1,1,1,1,1,1,1,1,1,1,1,1,1,1,2,1,1,1,1,1,1,1,1,1,1,1,1,1,1,1,1,1,2,1,1,1,1,1,1,1,1,1,1,1,1,1,1,1,1,1,1,1,1,1,1,1,1,1,2,1,1,1,1,1,1,1,1,1,1,1,1,1,1,1,1,2,1,1,1…	1,1,1,1,1,1,1,1,1,1,1,1,1,1,1,1,1,1,1,1,1,1,1,1,1,1,1,1,1,1,1,1,1,1,1,1,1,3,1,1,1,1,1,1,1,1,1,1,1,1,1,1,1,1,1,1,1,1,2,1,1,1,1,1,1,1,1,1,1,1,1,1,1,1,1,1,1,1,1,1,1,1,1,1,1,1,1,1,1,1,1,1,1,1,1,1,1,1,1,1,1,1,1,1,1,1,1,1,1,1,1,1,1,1,1,1,1,1,1,1,1,1,1,1,1,1,1,1,1,1,1,1,1,1,1,1,1,1,1,1,1,1,1,1,1,1,1,1,1,1,1,1,1,1,1,1,1,1,1,1,1,1,1,1,2,1,1,1,1,1,1,1,1,1,1,1,1,1,1,1,1,1,1,1,1,1,1,1,1,1,1,1,1,1,1,1,1,1,1,1…	1,1,	1,1,1,1,1,1,1,1,1,1,1,1,1,1,1,1,1,1,1,1,1,1,1,1,1,1,1,1,1,1,1,1,1,1,1,1,1,1,1,1,1,1,1,1,1,1,1,1,1,1,1,1,1,1,1,1,1,1,1,1,1,1,1,1,1,1,1,1,1,1,1,1,1,1,1,1,1,1,1,1,1,1,1,1,1,1,1,1,1,1,1,1,1,1,1,1,1,1,	3894
I11	480	0.6004	0	6,1,1,1,1,1,1,1,2,1,1,1,1,1,1,1,1,2,1,1,1,2,1,1,1,1,1,1,1,1,1,1,1,2,1,1,1,1,1,1,1,1,1,1,1,3,1,1,1,1,1,1,1,2,3,1,1,1,1,1,1,4,2,1,1,7,1,1,1,1,1,1,1,1,1,1,2,1,1,1,1,1,1,1,1,1,1,1,1,1,1,1,1,1,1,1,1,1,6,1,1,1,1,2,1,2,	1,1,1,1,2,1,1,1,1,1,1,1,1,1,2,1,1,1,1,1,1,1,1,1,1,1,1,1,1,1,1,1,1,1,1,1,1,1,1,1,1,1,1,1,1,1,1,1,1,1,1,1,1,1,1,1,1,1,1,1,1,1,1,1,1,1,1,1,1,1,1,1,1,1,1,1,1,1,1,1,1,1,1,1,1,1,1,1,1,1,1,1,1,1,2,1,1,1,1,1,1,1,7,1,1,1,1,1,1,1,1,1,1,1,1,1,1,1,1,1,1,1,1,1,1,1,1,1,1,1,1,1,1,	1,1,1,1,2,1,1,1,1,1,1,1,1,1,1,1,1,1,1,1,1,1,1,1,1,1,1,1,1,1,1,1,1,1,1,1,1,1,1,1,1,1,1,1,1,1,1,1,1,1,1,1,1,1,1,1,1,1,1,1,1,1,2,1,1,1,1,1,1,1,1,1,1,1,1,1,1,2,1,1,2,1,1,1,1,1,1,1,1,1,1,1,1,1,1,1,1,1,1,1,1,1,1,1,1,1,1,1,1,1,1,1,1,1,1,1,1,1,1,1,1,1,2,1,1,1,1,1,1,1,1,1,1,1,1,1,1,1,1,1,1,1,1,1,1,1,1,1,1,1,1,1,1,1,1,2,1,2,1,1,1,1,1,2,1,1,1,1,1,1,1,1,2,1,1,1,1,1,1,1,1,1,1,1,1,1,1,1,1,2,1,1,1,1,1,1,1,1,1,1…	1,1,1,1,1,1,1,1,1,1,1,1,1,1,1,1,1,1,1,1,1,1,1,1,1,1,1,1,1,1,1,1,1,1,1,1,1,1,1,1,1,1,1,1,1,1,1,1,1,1,2,1,1,1,1,1,1,1,1,1,1,1,1,1,1,1,1,1,1,1,1,1,1,1,1,1,1,1,1,1,1,1,1,1,1,1,1,1,1,1,1,1,1,1,1,1,1,1,1,1,1,1,1,1,1,1,1,1,1,1,1,1,1,1,1,1,1,1,1,1,1,1,1,1,1,1,1,1,1,1,1,1,1,1,1,1,1,1,1,1,1,1,1,1,1,1,2,1,1,1,1,1,1,1,1,1,1,1,1,1,1,1,2,1,1,1,1,1,2,1,1,1,1,1,1,1,1,1,1,1,1,1,1,1,1,1,1,1,1,1,1,1,1,1,1,1,1,1,1,1…		1,1,1,1,1,1,1,1,1,1,1,1,1,1,1,1,1,1,1,1,1,1,1,2,1,1,1,1,1,1,1,2,1,1,1,1,1,1,1,1,1,1,1,1,1,1,1,1,1,1,1,1,1,1,1,1,1,1,1,1,1,1,1,1,1,1,1,1,1,1,1,1,1,1,1,1,1,1,1,1,1,1,1,1,1,1,1,1,1,1,1,	4062
I8	14	0.1572	0	1,1,1,2,1,1,1,2,1,1,1,1,1,1,1,1,2,1,1,1,3,1,1,4,1,1,1,2,4,2,1,1,1,2,1,1,9,1,2,3,1,2,1,1,1,1,1,1,1,1,1,1,3,1,1,1,1,1,1,1,1,1,4,1,1,1,1,1,1,1,1,1,1,2,4,7,1,1,1,1,5,1,1,1,1,1,1,1,1,1,4,2,1,1,3,1,1,2,1,1,1,1,2,2,1,1,1,1,1,6,1,1,2,1,1,1,1,1,2,1,1,1,2,1,2,2,1,	1,1,1,2,1,5,1,1,1,2,2,1,1,1,3,1,1,1,1,1,2,1,1,1,1,1,1,1,1,1,1,1,1,1,1,2,1,2,1,1,1,3,1,3,1,1,1,1,1,4,1,1,1,1,1,1,1,1,1,1,1,1,1,1,1,1,5,1,1,1,1,1,1,1,1,1,1,1,1,1,1,1,1,1,1,1,1,1,1,1,2,1,2,1,1,1,1,1,4,2,1,1,1,2,1,1,3,1,1,2,1,1,1,1,1,1,1,3,2,1,1,1,1,1,1,4,1,1,1,1,1,2,1,1,1,1,1,1,1,1,3,2,1,2,2,1,1,1,1,1,1,1,1,13,1,1,1,1,1,1,1,1,1,2,15,1,2,1,1,2,1,1,1,1,1,1,1,1,1,1,2,2,2,1,	1,1,1,1,1,1,2,3,1,1,1,2,1,1,1,1,3,1,1,1,2,1,1,1,1,1,1,1,1,1,1,3,1,1,1,1,2,1,1,1,1,3,5,1,1,1,1,4,1,1,1,1,1,1,1,1,3,2,1,1,1,1,1,1,1,1,1,1,1,1,1,1,2,1,1,1,1,1,1,1,1,1,2,1,1,1,1,1,1,1,1,1,1,1,1,1,2,1,2,1,1,1,1,1,1,1,2,1,1,1,1,1,1,1,2,1,1,1,1,1,1,1,1,1,1,5,1,1,1,1,1,1,2,1,1,1,1,1,2,1,1,1,1,2,1,1,1,1,1,2,1,1,1,1,1,1,1,1,1,1,1,1,1,2,1,1,1,1,1,1,1,1,1,1,2,1,1,1,1,2,1,1,1,1,1,1,1,1,1,1,1,2,1,1,2,1,1,1,3,1…	2,2,1,2,1,1,1,1,1,1,1,1,1,1,1,2,5,1,1,1,1,1,1,1,1,1,1,3,1,7,1,2,1,1,3,1,1,3,1,1,1,1,1,1,6,1,1,5,1,1,1,1,3,2,1,1,2,1,1,1,7,1,1,1,1,1,1,1,1,3,1,2,1,1,1,1,1,2,1,1,1,1,1,1,1,1,1,1,1,1,2,1,1,5,1,2,1,1,1,1,1,2,1,3,1,1,1,1,1,3,2,1,1,1,2,1,1,1,1,2,1,1,1,1,1,1,1,1,1,1,1,1,3,1,1,1,1,1,1,1,1,1,3,1,7,1,7,1,1,1,1,2,2,1,1,1,1,1,1,3,1,3,1,1,1,1,1,1,4,1,1,1,1,1,1,9,2,1,2,5,1,1,1,2,1,1,1,1,1,11,11,1,1,1,5,1,1,1,2…		1,1,1,2,2,1,1,1,1,1,1,1,2,1,1,1,1,1,1,1,1,1,1,1,1,1,1,2,1,1,1,1,1,1,1,1,1,1,1,1,1,1,1,1,1,1,1,1,1,1,2,1,1,1,1,1,1,2,1,1,1,1,1,1,2,1,1,1,1,2,1,1,2,1,1,1,1,1,1,1,1,2,1,1,1,1,1,2,2,1,1,1,2,1,3,1,1,1,2,1,1,1,1,1,1,1,1,1,1,1,1,1,1,1,1,2,1,1,1,1,1,1,2,1,	3981
I8	30	-	-	4,1,1,1,1,1,1,1,1,1,1,1,1,1,1,1,1,1,1,1,1,1,1,1,1,1,1,1,4,1,2,1,1,1,1,1,1,1,1,1,1,1,1,1,2,1,1,1,3,1,1,1,2,2,1,1,1,1,1,1,4,1,1,1,1,2,1,1,1,3,1,1,1,1,1,1,1,1,1,9,1,1,1,1,1,13,1,1,1,1,1,21,4,5,1,4,1,1,1,	2,2,1,1,1,1,1,1,2,1,1,1,1,1,1,1,1,1,14,1,1,1,1,4,1,1,1,1,1,1,1,1,1,2,2,1,1,1,1,1,5,2,1,1,1,1,1,1,1,1,1,1,1,1,1,1,3,1,1,1,2,1,2,1,1,1,1,1,1,1,1,1,1,1,1,1,1,1,1,1,1,1,1,1,1,2,2,1,1,1,1,1,1,1,1,1,1,1,1,1,1,1,1,1,3,1,1,1,4,1,1,1,1,1,1,1,1,1,2,1,2,1,1,2,1,1,1,1,1,1,1,1,1,1,1,1,1,1,1,1,1,2,1,1,3,1,1,1,1,1,1,1,1,2,1,1,1,1,1,1,1,1,1,1,1,1,3,1,1,1,1,1,1,2,1,1,5,1,1,1,1,1,1,1,1,1,1,1,1,1,1,1,1,2,1,1,1,1,1,…	1,1,1,1,1,1,1,2,1,1,1,1,1,1,1,1,1,1,1,2,1,1,1,1,1,1,1,2,2,2,1,2,1,2,1,1,1,1,2,1,1,1,1,1,1,2,1,1,1,1,2,2,1,2,1,3,1,1,2,2,1,1,2,2,1,1,1,3,1,1,1,1,1,3,1,1,1,1,1,1,1,1,1,1,1,1,1,1,1,1,1,1,1,1,1,1,1,1,1,1,1,1,2,1,1,1,1,1,1,2,1,1,1,1,1,1,1,1,1,1,3,1,2,2,1,1,1,2,1,1,1,1,1,1,1,1,1,2,1,1,1,1,1,1,1,1,1,1,1,1,1,1,2,1,1,1,1,1,1,1,1,5,1,1,1,1,1,1,1,1,1,1,1,1,1,1,1,1,1,1,1,1,1,1,2,1,1,1,1,1,3,2,1,1,1,1,3,1,2,1…	1,2,1,1,1,1,1,1,1,1,1,1,1,1,1,1,1,1,1,1,1,1,1,1,1,1,1,1,1,1,1,2,1,1,1,1,1,3,1,1,1,1,1,1,1,3,1,1,1,1,1,1,1,1,1,1,1,1,1,1,18,1,1,1,1,1,1,1,1,1,2,1,1,2,2,1,1,1,1,14,1,1,1,1,1,1,1,1,1,1,1,1,1,1,1,1,2,1,1,1,4,1,1,2,1,1,1,1,1,1,1,1,1,1,1,1,1,1,1,1,1,1,1,1,1,1,1,1,1,1,1,1,2,1,1,1,1,1,1,1,2,1,1,1,1,1,1,1,1,1,1,1,1,1,1,1,1,1,1,1,1,2,1,1,1,1,1,1,1,1,2,6,1,2,1,1,1,1,1,1,1,1,1,1,1,1,1,1,1,1,1,1,1,1,1,1,1,1,1…		1,1,1,1,1,1,1,1,1,1,1,1,1,1,1,1,2,1,1,1,1,1,1,1,1,2,1,1,1,1,1,1,1,1,1,1,1,1,1,1,1,1,1,1,1,2,1,1,1,1,1,1,1,1,1,1,1,1,2,1,1,1,1,1,2,1,2,1,1,1,1,1,1,1,2,1,1,1,2,1,1,1,1,1,1,1,1,1,1,1,2,1,1,1,1,1,1,1,1,2,1,1,1,1,1,1,1,1,1,	3991
I8	45	0.1626	1R/1A	1,1,1,1,1,2,1,1,10,1,1,1,1,1,1,1,2,1,1,1,1,1,1,1,5,1,9,3,1,1,1,1,6,1,1,1,1,1,1,2,3,1,1,1,1,1,1,1,2,1,1,2,1,1,1,8,1,3,1,3,1,5,1,1,2,2,1,1,1,1,1,3,1,1,1,1,1,1,1,3,1,1,1,1,1,1,1,2,1,1,1,11,1,1,1,1,1,2,1,1,1,5,1,1,1,	1,3,1,1,1,2,1,1,1,1,12,1,2,1,1,1,1,1,1,1,1,1,1,1,2,1,1,2,1,1,1,1,1,1,2,7,1,1,1,1,1,1,1,1,1,1,1,1,1,2,1,1,1,1,5,1,1,1,1,9,1,1,4,1,1,1,2,1,1,1,1,1,1,1,1,1,1,1,1,1,1,1,1,1,1,1,1,1,1,1,2,1,4,3,1,1,1,1,1,1,1,1,1,1,1,1,1,2,1,1,1,1,1,1,2,1,1,16,1,1,1,2,1,4,1,1,1,1,3,1,1,1,1,2,1,1,1,1,1,1,1,1,1,1,1,1,1,5,1,1,1,3,1,1,1,1,2,1,2,1,1,1,1,1,3,1,1,1,1,1,1,4,2,1,1,1,1,1,1,1,1,1,1,1,2,3,1,1,1,	1,1,2,1,1,1,1,1,1,1,1,1,1,1,1,1,1,2,1,1,1,1,1,1,1,1,2,1,2,1,1,1,2,1,1,1,1,1,1,1,1,1,1,1,1,1,1,1,1,1,1,2,1,1,1,1,2,1,2,1,1,1,1,1,1,2,1,1,1,1,1,2,2,1,1,1,1,1,1,1,1,1,1,1,1,1,1,1,1,1,1,1,1,1,1,1,1,1,1,1,3,1,1,2,1,1,1,1,1,1,1,1,1,1,1,1,1,1,1,1,1,1,1,1,1,1,1,1,2,1,1,1,1,1,1,1,1,1,1,1,1,1,1,1,1,2,1,1,1,1,1,1,1,1,2,1,1,1,2,1,1,1,1,1,1,1,1,2,1,1,1,1,1,1,1,1,1,1,1,1,1,2,1,2,1,1,1,1,1,1,2,1,1,1,1,1,1,1,1,1…	1,1,2,1,1,1,3,1,1,1,3,1,1,1,2,1,1,1,1,1,1,1,2,2,1,1,1,1,2,1,1,1,1,1,1,1,1,1,1,1,1,1,1,1,1,1,1,1,1,1,4,1,2,1,8,1,1,1,1,2,1,1,1,2,1,1,1,1,1,1,1,1,1,1,1,1,1,3,1,1,1,1,1,1,1,1,1,1,1,1,1,1,1,1,19,1,1,1,1,1,1,1,1,2,1,1,1,1,1,1,2,1,1,5,1,1,1,1,1,1,2,1,1,1,1,1,1,2,1,1,2,1,1,1,1,1,1,1,1,1,2,1,4,1,1,1,1,1,1,1,1,1,1,1,1,2,1,1,1,1,1,1,1,1,2,1,1,1,1,1,1,1,1,1,1,1,1,1,1,1,1,1,1,1,1,1,1,1,1,1,1,1,1,1,1,1,1,1,1,…	1,	1,1,1,1,1,1,2,1,2,1,1,1,1,1,1,1,1,1,1,1,1,1,1,1,1,1,1,1,1,1,1,1,1,1,1,1,1,1,1,2,1,1,1,1,1,1,1,1,1,1,1,1,1,1,1,1,1,1,1,2,1,1,1,1,1,2,1,2,1,1,1,1,1,1,1,1,1,1,1,1,1,1,1,1,1,1,1,1,1,1,1,1,1,2,1,1,1,	4050
I8	60	0.1009	1R/1A	1,3,1,1,2,1,1,1,1,10,1,1,1,1,1,1,1,1,1,1,1,1,2,1,1,2,1,2,1,1,3,1,1,1,2,1,1,1,1,2,1,1,1,6,1,1,6,1,1,1,1,1,2,1,	1,1,1,1,1,1,1,1,1,1,1,1,2,1,1,1,1,1,2,1,1,1,1,1,1,1,1,1,1,1,1,1,1,1,1,1,1,1,5,1,1,1,1,1,1,1,1,1,1,1,1,7,1,1,1,1,1,1,1,1,1,1,1,1,1,1,1,1,1,1,2,1,3,1,1,1,1,1,1,1,1,1,1,1,1,1,1,1,1,1,1,1,2,1,1,1,1,1,1,1,4,1,1,1,1,1,1,2,1,1,1,1,1,1,1,1,1,1,1,1,1,1,1,1,1,1,1,1,1,1,1,2,1,1,1,1,1,1,1,1,1,1,1,1,1,1,1,13,1,2,1,1,1,1,1,1,1,1,1,1,1,1,1,1,1,2,1,1,1,1,1,1,1,1,1,1,1,1,2,1,1,1,1,1,1,1,1,1,1,1,1,1,1,1,2,1,1,	1,1,1,1,1,1,1,1,1,1,1,1,1,1,1,1,1,1,1,1,1,1,1,1,1,1,1,1,1,1,1,1,1,1,1,1,1,1,1,2,1,1,1,1,1,1,2,1,1,1,1,1,1,1,1,1,1,1,1,1,1,1,1,1,2,1,1,1,1,1,1,1,1,1,1,2,1,1,1,1,1,1,1,1,1,1,1,1,1,1,1,1,1,2,1,1,1,1,2,1,1,1,1,1,1,1,1,1,1,1,1,1,1,1,1,1,1,1,1,1,1,1,1,1,1,2,1,1,1,1,1,1,1,1,1,1,1,1,1,1,1,1,2,1,1,1,1,1,1,1,1,1,1,1,1,1,1,1,1,1,1,1,1,1,1,1,1,1,1,1,1,1,1,1,1,1,1,1,1,1,1,1,1,1,1,1,2,1,1,1,1,1,1,1,1,1,1,2,1,1…	1,1,1,2,1,1,1,1,1,1,1,1,1,1,1,1,1,2,1,4,1,1,1,1,1,1,2,1,1,1,1,1,1,1,2,1,1,1,1,1,1,1,1,1,1,1,10,1,1,1,1,1,1,1,1,1,1,1,1,1,1,1,1,1,1,1,1,1,1,1,1,1,1,1,1,1,1,1,1,1,1,1,1,1,1,1,1,1,1,1,1,1,1,1,1,1,1,1,1,1,1,1,1,1,1,1,1,1,2,1,1,1,1,1,1,1,1,1,1,1,1,1,1,1,1,1,1,1,1,1,1,1,1,1,1,1,1,1,1,1,1,2,1,1,1,1,1,1,1,1,1,1,1,1,1,1,1,1,1,1,1,1,1,1,1,1,1,1,1,1,1,1,1,1,1,1,1,1,1,1,1,1,1,1,1,1,1,1,1,1,1,2,1,1,5,1,2,1,1,…	1,1,	1,1,1,1,1,1,1,1,1,1,1,1,1,1,1,1,1,1,1,1,1,1,1,1,1,1,1,1,1,1,1,1,1,1,2,1,1,1,1,1,1,1,1,1,1,1,1,1,1,1,1,1,1,1,1,1,1,1,1,1,1,1,1,1,1,1,1,1,1,1,1,1,1,1,1,1,1,1,1,1,1,1,1,1,1,1,1,1,1,1,1,1,1,1,1,1,1,1,1,1,1,1,1,1,1,1,1,1,1,1,1,1,1,1,1,1,1,1,1,1,1,1,2,2,1,2,1,1,1,1,1,2,1,1,1,1,1,1,	4000
I8	75	0.2703	1R/1A	1,7,1,1,2,2,1,5,1,1,1,1,12,4,2,1,1,1,5,1,2,1,1,1,1,1,1,1,23,1,2,1,1,1,1,1,1,1,3,3,1,1,1,1,3,2,1,1,1,1,1,1,1,1,2,2,1,1,2,1,1,1,1,1,1,2,1,1,1,1,2,1,1,1,1,4,1,3,1,1,1,2,1,2,1,1,1,2,1,1,2,2,6,1,1,1,1,	1,1,1,1,1,1,1,1,1,1,11,1,2,1,1,1,3,1,1,1,1,1,1,1,1,1,1,1,3,1,1,1,1,1,1,1,1,1,1,1,2,1,1,2,1,1,1,1,2,5,1,1,1,1,1,1,1,1,1,1,1,1,1,3,1,2,1,1,1,1,1,1,1,1,1,3,1,1,1,1,3,1,1,1,1,1,1,1,1,1,1,1,1,1,1,1,1,1,1,1,1,1,1,1,1,1,2,1,1,2,2,1,1,1,1,1,2,1,1,1,1,1,1,1,1,1,1,1,1,1,1,1,1,1,1,1,1,1,2,1,2,1,1,1,1,2,2,1,2,1,1,1,1,1,1,1,3,1,	2,2,1,1,1,1,1,1,2,1,1,2,1,1,1,1,1,1,1,1,2,1,1,1,1,1,1,1,1,1,1,1,1,1,2,1,1,1,1,1,1,1,1,1,1,1,1,1,1,1,1,1,2,1,1,1,3,1,1,1,1,1,1,1,1,1,2,1,2,1,1,1,3,1,1,1,3,1,1,1,1,1,1,1,1,1,1,1,1,1,1,1,1,1,1,1,1,1,1,1,1,2,1,1,1,1,1,1,2,1,1,1,1,1,1,1,1,1,1,1,1,1,1,1,1,1,1,2,1,1,3,1,1,1,1,1,1,2,1,1,1,1,1,3,1,5,1,2,1,1,1,1,2,1,1,2,1,1,1,1,1,1,1,1,1,1,2,2,1,1,1,1,1,1,1,1,1,1,1,1,1,1,1,1,1,1,1,1,1,1,2,2,2,1,1,2,1,2,1,2…	1,1,1,1,1,1,1,1,3,1,1,1,1,1,1,1,1,1,1,1,1,1,1,1,1,35,1,1,1,1,1,1,1,2,1,1,1,1,1,1,1,1,1,1,1,1,1,1,1,1,1,1,1,1,1,1,1,1,1,1,3,1,1,1,1,1,2,1,1,1,1,2,1,1,1,1,1,1,1,1,1,1,1,1,1,1,2,1,1,1,1,1,1,1,1,1,1,1,1,1,1,1,1,1,1,1,1,1,3,1,1,1,1,1,7,1,2,1,1,1,1,1,2,1,1,2,1,2,1,1,1,1,1,1,1,1,1,1,1,2,1,1,1,1,1,1,1,1,1,1,1,1,1,1,1,1,1,1,1,1,1,1,1,1,1,1,1,1,1,1,1,1,1,2,1,1,1,2,1,1,1,1,1,1,1,1,1,1,1,1,1,1,1,1,1,3,1,1,1,…		1,1,1,1,2,1,1,1,1,1,1,1,2,1,1,1,1,1,1,1,1,1,1,2,2,1,2,1,1,1,1,1,1,1,1,1,1,1,2,1,1,1,2,1,1,1,1,1,1,1,2,1,1,1,1,2,1,1,1,1,1,1,1,1,1,1,1,1,1,1,1,2,1,1,1,1,1,2,1,1,1,2,1,1,1,1,2,1,1,1,1,1,1,1,1,1,1,2,1,2,1,1,2,1,1,1,1,1,1,1,1,3,1,1,1,1,1,2,1,1,1,2,1,2,1,1,3,1,2,1,1,2,1,	3953
I8	90	0.2831	1R/1A	1,1,1,1,1,1,1,1,1,3,1,1,2,1,1,1,2,1,3,1,3,1,1,1,1,1,1,1,2,1,1,1,1,1,1,1,2,3,2,1,1,1,1,1,1,1,1,1,1,1,1,1,1,1,1,	1,1,1,1,1,1,1,1,1,1,1,1,1,1,1,1,1,1,1,2,1,1,1,1,1,1,4,1,3,1,1,1,1,1,1,1,1,1,1,1,2,1,1,1,1,1,2,2,1,1,1,1,2,2,1,1,1,1,2,1,1,1,1,1,1,1,1,2,2,1,1,1,1,1,1,1,1,2,1,1,1,1,1,1,1,1,1,1,1,1,1,1,2,1,1,1,1,1,1,1,1,1,3,1,1,1,1,1,1,1,1,1,1,1,1,1,1,1,1,1,1,1,1,1,1,1,1,1,1,1,1,1,1,1,1,3,1,1,1,1,1,1,1,1,1,	1,1,1,1,1,1,1,1,1,1,1,1,1,1,1,1,1,1,1,1,1,1,1,1,2,1,1,1,1,1,1,1,1,1,1,2,1,1,1,1,1,1,1,1,1,1,1,1,1,1,1,1,1,1,1,1,1,1,1,1,1,1,1,1,1,1,1,1,1,1,1,1,1,1,1,1,1,1,1,1,1,1,1,1,1,1,1,1,1,1,1,1,1,1,1,1,1,2,1,1,1,1,1,1,1,1,1,1,1,1,1,1,1,3,1,1,1,1,1,1,1,1,1,1,1,1,1,1,1,1,1,1,1,1,1,1,1,1,2,1,1,1,1,1,1,1,1,1,1,1,1,1,1,1,1,1,1,2,1,1,1,1,1,2,1,1,1,2,1,1,1,1,1,1,1,1,1,1,1,1,1,1,1,1,1,1,2,1,1,1,1,1,1,1,1,1,1,1,1,1…	1,1,1,1,1,1,1,1,1,1,1,1,1,1,1,1,1,1,1,1,1,1,1,1,1,1,1,1,1,1,1,1,1,1,1,1,1,1,1,1,1,1,1,1,1,1,1,1,2,1,2,1,1,1,1,1,1,1,1,1,1,1,1,1,1,1,1,1,1,1,1,1,1,1,1,1,1,1,2,1,1,1,1,1,1,1,1,1,1,1,1,1,1,1,1,1,1,1,1,1,1,1,1,1,1,1,1,1,1,1,2,1,1,1,1,1,1,1,7,1,1,1,1,1,1,1,1,1,1,1,1,1,1,1,1,1,1,1,1,2,1,1,1,1,1,1,1,1,1,1,1,1,1,2,1,1,1,1,1,1,1,1,1,1,1,1,1,1,1,1,1,1,1,1,1,1,1,1,1,1,1,1,1,1,1,1,1,1,1,1,1,1,1,1,1,1,1,1,1,1…		1,1,1,1,1,1,1,1,1,1,1,1,1,1,1,1,1,1,1,1,1,1,1,1,1,1,1,1,1,1,1,1,1,1,1,1,1,1,1,2,1,1,1,1,1,1,1,1,1,1,2,1,1,1,1,1,1,1,1,1,1,1,1,1,1,1,1,2,1,1,1,1,1,1,1,1,1,1,1,1,1,1,1,1,1,2,1,1,1,1,1,1,1,1,1,1,1,1,1,1,1,1,1,1,1,1,1,1,1,1,1,2,1,1,1,1,1,1,1,1,	4001
I8	120	0.4325	1R/1A	5,2,2,1,1,1,1,1,4,1,1,2,1,2,2,1,1,1,3,1,1,1,3,1,1,1,1,2,1,1,1,1,1,1,2,1,1,1,1,2,2,15,1,1,1,1,1,2,1,1,1,1,1,1,1,3,1,1,1,1,3,1,1,1,2,1,1,2,1,1,1,1,1,1,1,1,1,2,2,1,1,1,1,1,1,1,1,1,1,1,1,1,1,1,1,1,1,1,1,1,9,1,1,1,1,1,1,	10,1,1,1,1,1,1,1,1,1,1,3,1,1,1,1,1,1,1,1,2,1,1,1,1,1,1,1,3,1,1,2,1,1,1,1,1,1,1,2,1,1,1,1,1,2,1,1,1,1,1,1,1,1,1,1,1,2,1,1,1,1,1,2,1,2,2,1,1,1,2,1,1,1,2,1,2,2,1,1,1,1,1,1,1,1,5,1,1,1,1,1,2,1,2,2,1,1,1,1,1,1,1,2,1,1,1,1,1,1,1,1,1,1,1,1,1,1,1,2,1,1,1,1,1,1,1,1,1,1,1,1,1,1,1,1,1,1,1,1,2,1,1,1,1,3,1,1,3,3,1,1,1,1,1,1,1,4,1,1,1,4,1,1,1,1,1,1,1,2,1,1,1,1,1,1,1,1,1,1,1,1,1,1,1,2,1,1,1,1,1,1,1,1,1,1,1,1,1,…	1,1,2,1,1,1,1,1,1,1,1,1,1,1,1,1,1,2,2,1,1,1,1,1,2,1,2,1,1,2,2,1,1,1,1,1,1,2,1,1,1,1,1,1,1,1,1,1,1,1,1,1,1,1,1,2,1,1,1,1,1,2,1,2,1,1,1,1,1,1,1,1,1,1,1,1,1,1,1,1,1,1,1,1,1,2,1,1,1,1,1,1,1,1,1,1,1,1,1,1,1,1,1,1,1,1,1,1,1,1,1,1,2,1,2,1,1,1,1,1,1,1,2,1,1,1,1,1,1,1,1,1,1,1,2,1,1,1,1,1,1,2,1,2,1,1,1,1,1,2,1,1,1,2,1,2,1,1,1,1,2,1,1,1,1,1,1,1,1,1,1,1,1,1,1,1,1,1,1,1,1,1,1,1,1,2,2,1,1,1,1,1,1,1,1,1,1,1,1,2…	1,1,1,1,1,1,1,1,1,1,1,1,1,1,1,1,1,1,1,1,2,1,1,1,1,1,1,1,1,1,1,1,3,1,1,1,2,1,1,1,1,1,1,1,1,1,1,1,1,1,1,1,1,1,2,1,1,1,1,1,1,1,1,1,1,1,1,1,1,1,1,1,1,1,1,1,1,1,1,1,1,1,1,1,1,1,1,1,1,1,1,1,1,1,1,1,1,1,1,1,1,1,1,1,1,1,1,1,1,1,1,1,1,1,1,1,1,1,1,1,1,1,1,1,1,1,2,1,1,1,1,2,1,1,1,1,1,1,1,1,1,1,1,1,1,1,1,1,1,1,1,1,1,1,1,1,1,1,1,1,1,1,1,1,1,1,1,1,1,1,1,1,1,1,1,1,1,1,1,1,1,1,1,1,1,1,1,1,1,1,1,1,1,1,1,1,1,1,1,1…		1,1,1,1,1,1,3,1,1,1,1,1,1,1,1,1,1,1,1,1,1,1,1,1,1,1,1,1,1,1,1,1,1,1,1,1,1,1,2,1,1,2,1,1,1,1,1,1,1,1,1,1,1,1,1,1,1,1,1,1,1,1,2,1,1,1,1,1,1,1,1,2,1,1,1,1,1,1,1,1,1,1,1,1,1,1,1,1,1,1,1,1,1,1,1,1,1,1,1,1,1,1,1,1,1,1,1,1,1,1,1,1,1,1,1,2,1,1,1,1,1,1,1,1,2,1,1,1,1,1,1,1,1,1,1,1,1,1,1,1,1,1,1,1,1,1,1,1,1,1,1,1,1,1,1,1,1,2,1,3,2,	4033
I8	150	0.7734	1R/1A	3,1,1,1,1,4,3,1,1,4,1,1,1,1,1,2,1,1,5,1,1,3,1,1,1,1,1,3,1,2,1,1,1,1,1,7,6,1,1,1,1,2,1,1,2,1,1,1,2,1,2,2,1,1,1,1,1,1,1,1,2,5,1,3,1,1,1,1,1,1,1,1,1,1,	1,1,1,1,1,2,1,1,1,1,1,1,1,1,1,1,1,2,1,2,2,1,1,1,1,1,1,1,1,1,1,1,1,1,1,4,1,1,1,1,2,1,1,1,1,1,1,1,1,1,1,1,1,1,2,1,1,1,1,2,1,1,1,1,1,1,1,1,1,1,1,1,1,1,1,1,1,1,1,1,1,1,1,1,1,1,1,1,1,1,1,1,1,2,1,1,1,1,1,1,1,1,1,1,1,1,1,1,1,1,1,1,1,1,1,1,1,1,1,1,2,1,1,1,1,1,1,1,1,1,1,3,1,1,2,1,1,1,2,1,1,1,1,1,1,1,1,1,1,1,2,1,1,1,1,2,2,1,1,1,1,1,1,2,1,1,1,1,1,1,1,2,1,1,1,1,1,1,1,1,1,1,1,1,1,1,1,1,1,1,1,1,4,1,	1,1,1,2,1,1,1,1,1,1,1,1,1,1,1,2,1,1,1,1,1,1,1,1,1,1,1,1,1,3,1,1,1,1,1,1,1,1,1,1,1,1,1,2,1,1,1,1,1,1,2,1,1,1,1,1,1,1,1,2,1,1,1,1,1,1,1,1,1,1,1,1,1,1,1,1,1,1,1,1,1,1,1,1,1,2,1,1,1,1,1,1,1,1,1,1,2,1,1,2,1,1,1,1,1,1,1,1,1,1,1,1,1,1,1,1,1,1,1,1,1,1,1,2,1,1,1,1,1,1,1,2,1,1,1,1,2,1,1,1,1,1,1,1,1,1,1,1,1,1,1,1,1,1,1,1,1,1,1,1,1,1,1,1,1,1,1,1,1,1,1,1,1,1,1,1,1,1,1,2,3,1,1,1,1,1,2,1,1,1,1,1,1,1,1,1,1,1,1,1…	1,1,1,1,1,1,1,1,1,1,1,1,1,1,1,1,1,1,1,1,1,1,1,1,1,1,1,1,1,1,1,1,1,1,1,1,1,1,1,1,1,5,4,1,1,1,1,1,1,1,1,1,1,1,1,1,1,1,1,1,1,1,1,1,1,1,1,1,1,1,1,1,1,1,1,1,1,1,1,1,1,1,1,1,1,1,1,1,1,1,1,2,1,1,1,1,1,1,1,1,1,1,1,1,1,1,1,1,1,1,1,1,1,1,1,1,1,1,1,1,1,1,1,1,1,2,1,1,1,1,1,1,1,1,2,1,1,1,1,1,1,1,2,1,1,1,1,1,1,1,1,1,1,1,1,1,1,1,1,1,1,1,1,1,1,1,1,1,1,1,1,1,1,1,1,1,1,1,1,1,1,1,1,1,1,1,1,1,1,1,1,1,1,1,1,1,1,1,1,1…	1,	1,1,1,1,1,1,1,2,1,1,1,2,1,1,1,1,1,1,1,1,1,1,1,1,1,1,1,1,1,1,1,1,1,1,1,1,1,1,1,1,1,1,1,1,1,1,1,1,1,1,1,1,1,1,1,1,2,1,1,1,1,1,2,1,1,1,2,1,1,1,1,1,1,1,1,1,1,1,1,1,1,1,1,1,2,2,1,1,1,1,1,1,1,2,1,1,1,1,1,1,1,1,1,1,1,2,1,1,1,1,1,1,1,1,1,1,1,1,1,1,1,1,1,1,1,2,1,1,1,1,1,1,1,1,3,1,1,1,1,1,1,1,1,2,1,1,1,2,1,1,1,1,1,1,1,3,1,1,1,1,1,1,1,1,1,1,1,1,1,1,1,1,1,1,1,1,1,1,1,1,1,1,1,1,1,1,1,1,1,1,1,1,1,1,1,1,1,2,1,1…	3916
I8	180	0.5092	1R/1A	1,1,1,1,1,1,1,1,1,1,1,1,1,1,1,4,1,1,1,1,1,1,7,1,1,1,1,2,1,3,1,1,1,1,1,1,1,1,1,1,1,1,1,1,1,1,1,1,1,1,1,1,1,1,1,1,1,1,1,1,1,1,1,1,1,1,2,2,1,1,1,1,1,1,1,1,	1,2,1,1,1,1,2,1,1,1,2,1,1,1,1,1,1,1,1,1,1,1,1,1,1,1,1,1,1,2,1,1,1,1,1,1,2,1,1,1,1,1,1,1,2,1,1,1,1,1,2,1,1,8,1,1,1,1,1,1,1,1,1,1,1,1,1,1,1,1,1,1,1,1,1,1,1,1,1,1,1,1,1,1,1,1,1,1,1,1,1,1,1,1,1,1,2,1,1,1,1,1,1,1,1,1,1,1,1,1,1,1,1,1,1,1,1,1,1,1,1,1,1,1,1,1,1,1,4,1,1,1,1,2,1,1,1,1,2,1,1,1,1,1,1,1,1,2,1,1,1,1,1,1,1,2,1,1,1,1,1,1,	1,1,1,1,1,1,1,1,1,2,1,1,1,1,1,1,1,1,1,1,1,1,1,1,1,1,1,1,1,1,1,1,1,1,1,1,2,1,1,1,1,1,1,1,2,1,1,1,1,1,1,1,1,1,1,1,1,1,1,1,1,1,1,2,1,1,1,1,1,1,1,1,1,2,1,1,1,1,1,1,1,1,1,1,1,1,1,1,1,1,1,2,1,1,1,1,1,1,1,1,1,1,1,1,1,1,3,1,1,2,1,1,1,1,1,1,1,1,2,1,1,1,1,1,1,2,1,1,1,1,1,1,1,1,1,1,1,1,1,1,1,1,1,1,1,1,1,1,1,1,1,1,1,1,1,1,1,1,1,2,1,1,1,1,1,2,1,1,1,1,1,1,1,1,1,1,1,1,1,1,1,1,1,1,1,1,1,1,2,1,2,1,1,1,1,1,1,1,1,1…	1,1,1,1,1,1,1,1,1,1,1,1,1,1,1,1,1,1,1,1,1,1,1,1,1,1,1,1,1,1,1,1,1,1,1,1,1,1,1,1,1,1,1,1,1,1,1,1,1,1,1,1,1,1,1,1,1,1,1,1,1,1,1,1,3,1,1,2,1,1,1,1,1,1,1,1,1,1,1,1,1,1,2,1,1,1,1,1,1,1,1,1,1,1,1,1,1,1,1,1,1,1,1,1,1,1,1,1,1,1,1,1,1,1,1,1,1,1,1,1,1,1,1,1,1,1,1,1,1,1,1,1,1,1,1,1,1,1,1,1,1,1,1,1,1,1,1,1,1,1,1,1,1,1,1,1,1,1,1,3,1,1,1,1,2,1,1,1,1,1,1,1,1,1,1,1,1,1,1,1,1,1,1,1,1,1,1,1,1,1,1,1,1,1,1,1,1,1,1,1…	1,	1,1,1,1,1,1,1,1,1,1,1,1,1,1,1,1,1,1,1,1,1,1,1,1,1,1,1,1,1,1,1,1,1,1,1,1,1,1,1,1,1,1,1,1,1,1,1,1,1,1,1,1,2,1,1,1,1,1,1,1,1,1,1,1,1,1,1,1,1,1,1,1,1,1,1,1,1,1,1,1,1,1,2,1,1,1,1,1,1,1,1,1,1,1,1,1,1,1,2,1,1,1,1,1,2,1,1,1,1,1,1,2,1,1,1,1,1,1,1,1,1,1,1,1,1,1,1,1,1,1,1,1,1,1,1,1,1,1,	3898
I8	240	0.8006	2R/3A	1,1,3,1,1,1,1,1,1,1,1,2,1,1,1,1,2,1,1,4,1,1,2,1,1,1,1,1,2,1,1,1,1,1,1,1,1,1,1,1,2,1,1,1,1,1,1,1,1,1,2,1,1,1,1,1,1,1,1,1,2,1,1,1,1,1,1,1,1,1,1,1,1,1,1,1,1,1,1,1,1,1,1,1,1,1,1,1,1,1,1,2,1,1,1,1,1,2,	1,1,1,3,1,1,1,1,1,1,1,1,1,1,1,1,1,1,1,1,2,1,1,1,1,1,1,1,1,1,1,1,1,1,1,1,1,1,1,1,1,1,1,1,1,1,1,1,1,1,1,1,1,1,1,1,2,1,1,1,1,3,1,1,1,1,1,1,1,1,1,1,1,1,2,1,1,1,1,1,1,1,2,1,1,1,1,1,1,1,1,1,1,1,1,1,1,1,1,1,1,3,1,3,1,1,1,1,1,1,1,1,1,1,1,1,1,1,2,1,1,2,1,1,2,1,2,1,1,1,1,1,2,1,1,1,1,1,1,1,2,1,1,1,1,1,1,1,1,1,1,1,1,1,1,1,1,1,1,1,1,4,1,1,1,1,1,1,1,1,1,1,1,1,1,1,1,1,1,1,1,1,1,2,1,1,1,1,1,1,	1,1,1,1,1,1,1,1,1,1,1,1,1,1,1,1,1,1,2,1,1,1,1,1,1,1,1,1,1,1,2,1,1,1,1,1,1,1,1,1,1,1,1,1,1,1,2,1,1,1,1,1,1,1,1,1,1,1,1,1,1,1,1,1,1,1,1,1,2,1,1,1,1,1,1,1,1,1,1,1,1,1,1,1,1,1,1,1,1,1,1,1,1,3,1,1,1,1,1,1,1,1,1,1,1,1,1,1,1,1,1,1,1,1,1,1,1,1,1,1,1,1,1,1,1,1,1,2,1,1,1,1,1,1,1,1,1,1,1,1,1,1,1,1,1,1,1,1,1,1,1,1,1,1,3,1,1,1,1,2,1,1,1,1,1,1,1,1,1,1,1,1,1,1,1,1,1,1,1,1,1,1,1,1,1,1,1,1,1,1,1,1,1,1,1,1,1,1,1,1…	1,1,1,1,1,1,1,1,1,1,1,1,1,1,1,1,1,1,1,1,1,1,1,1,2,1,1,1,2,1,1,1,1,1,1,1,1,3,1,1,1,1,1,1,1,1,1,1,1,1,1,1,1,1,1,1,1,1,1,1,1,1,1,1,1,1,1,1,1,1,1,1,1,1,1,1,1,1,1,2,1,1,1,1,1,1,1,1,1,1,1,1,1,2,1,1,1,1,1,1,1,1,1,1,1,1,1,1,1,2,1,1,1,1,1,1,1,1,1,1,1,1,1,1,1,1,1,1,1,1,1,1,1,1,1,1,1,1,1,1,1,1,1,1,1,1,1,1,1,1,1,1,1,1,1,1,2,1,1,1,1,1,1,1,1,1,1,1,1,1,1,1,1,1,1,1,1,1,1,1,1,1,1,1,1,1,1,1,1,1,1,1,1,1,1,1,1,1,1,1…	1,	1,1,1,1,1,1,1,1,1,1,1,1,1,1,1,1,1,1,1,1,1,1,1,1,1,1,1,1,1,1,1,1,1,1,1,1,1,1,1,1,1,1,1,1,2,1,1,1,1,1,1,1,1,1,1,1,1,1,1,1,1,1,1,1,1,1,1,1,1,1,1,1,1,1,1,1,1,1,1,1,1,1,1,1,1,1,1,1,1,1,1,1,1,1,1,1,1,1,1,1,1,1,1,1,1,1,1,1,1,1,1,1,1,1,1,1,1,1,1,1,1,1,1,1,2,1,1,1,1,3,1,1,1,1,2,1,1,1,1,1,1,1,1,1,1,1,1,1,1,1,1,1,1,1,1,1,1,1,1,1,1,1,1,2,1,1,1,1,1,1,1,1,1,1,1,1,1,1,1,1,1,1,1,1,1,1,1,	3980
I8	255	-	-	1,1,1,1,1,1,1,1,1,1,1,1,1,1,1,1,1,1,1,1,1,1,1,1,1,1,1,1,1,1,1,1,1,1,1,1,1,1,1,1,1,1,1,1,1,1,1,1,1,1,1,1,1,1,1,2,1,1,1,1,1,3,1,1,1,1,4,1,2,1,3,1,1,1,1,1,2,1,1,1,1,1,1,1,2,1,1,2,1,1,1,1,1,1,1,1,1,1,1,1,1,1,1,1,1,1,1,1,1,1,1,1,1,1,1,1,1,1,1,1,1,1,1,1,1,	1,1,1,1,1,1,1,2,1,1,1,1,1,1,1,1,1,1,1,1,1,1,1,1,1,1,1,1,1,1,1,1,1,1,1,1,1,1,1,1,1,1,1,1,1,1,1,1,1,1,1,1,1,1,1,1,1,1,1,1,1,1,1,1,1,1,1,1,1,1,1,1,1,1,1,1,1,1,1,1,1,1,1,1,1,1,1,1,1,1,1,1,1,1,1,1,1,1,1,1,1,1,1,1,1,1,1,1,1,1,1,1,1,1,1,1,1,1,1,1,1,1,1,1,1,1,1,1,1,1,1,1,1,1,1,1,1,1,1,1,1,1,1,1,1,1,1,1,1,1,1,1,1,1,1,1,1,1,1,1,2,1,1,1,1,1,1,1,1,1,1,1,1,1,1,1,1,1,1,	1,1,1,1,1,1,1,1,1,1,1,1,1,1,1,1,1,1,1,1,1,1,1,1,1,1,1,1,1,1,1,1,1,1,1,1,1,1,1,1,1,1,1,1,1,1,1,1,2,1,1,1,1,1,1,1,1,1,1,1,1,2,1,1,1,1,1,1,1,1,1,1,1,1,1,1,1,1,1,1,1,1,1,1,1,1,1,1,1,1,1,1,1,1,1,1,1,1,1,1,1,1,1,1,1,1,1,1,1,1,1,1,1,1,1,1,1,1,1,1,1,1,1,1,1,1,1,1,1,1,1,1,1,1,1,1,1,1,1,1,1,1,1,1,1,1,1,1,1,1,1,1,1,1,1,1,1,1,1,1,1,1,1,1,1,1,1,1,1,1,1,1,1,2,1,1,1,1,1,1,1,1,1,1,1,1,1,1,2,2,1,1,1,1,1,1,1,1,1,1…	1,1,1,1,1,1,1,1,1,1,1,1,1,1,1,1,1,1,1,1,1,1,1,1,1,1,1,1,1,1,1,1,1,1,1,1,1,1,1,1,1,1,1,1,1,1,1,2,1,1,1,1,1,1,1,1,1,1,1,1,1,1,1,1,1,1,1,1,1,1,1,1,1,1,1,1,1,1,1,1,1,1,1,1,1,1,1,1,1,1,1,1,1,1,1,1,1,1,1,1,1,1,1,1,1,1,1,1,1,1,1,1,1,1,1,1,1,1,1,1,1,1,1,1,1,1,1,1,1,1,1,1,1,1,1,1,1,1,1,1,1,1,1,2,1,1,1,1,1,1,1,1,1,1,1,1,1,1,1,1,1,1,1,1,1,1,1,1,1,1,1,1,1,1,1,1,1,1,1,1,1,1,1,1,1,1,1,1,1,1,1,1,1,1,1,1,1,1,1,1…		1,1,1,1,1,1,1,1,1,1,1,1,1,1,2,1,1,1,1,1,1,1,1,1,1,1,1,1,1,1,1,1,1,1,1,1,1,1,1,1,1,1,1,1,1,1,1,1,1,1,1,1,1,1,1,1,1,1,1,1,1,1,1,1,1,1,1,1,1,1,1,1,1,1,1,1,1,1,1,1,1,1,1,1,1,1,1,1,1,1,1,1,1,1,1,1,1,1,1,1,1,1,1,1,1,1,1,1,1,1,1,1,1,1,1,1,1,1,1,1,	3943
I8	300	-	-	1,1,2,1,1,2,1,1,2,1,1,1,1,1,1,1,1,1,3,1,1,1,1,1,1,1,2,6,1,1,1,1,1,1,1,1,1,1,1,1,1,2,1,1,1,1,1,1,1,1,2,1,1,1,1,1,1,1,1,1,1,2,1,1,1,1,2,1,1,1,1,1,1,1,1,1,1,1,1,1,1,1,2,1,1,1,2,1,1,1,1,1,1,1,1,1,1,2,1,1,1,2,1,1,1,1,1,1,1,1,1,1,1,	1,1,1,1,1,1,1,1,1,1,1,1,1,1,1,1,1,1,1,1,1,1,1,1,1,1,1,2,2,1,1,1,1,1,1,1,1,1,1,1,1,1,1,1,1,1,1,1,1,1,1,2,1,1,1,1,1,1,1,1,1,1,1,1,1,1,1,1,1,1,1,1,1,1,1,1,1,1,1,1,1,1,1,1,1,1,1,1,1,1,1,1,1,1,1,1,1,1,1,1,1,1,1,2,1,1,1,1,1,1,1,1,1,1,1,1,1,1,2,1,3,1,1,1,1,1,1,1,3,1,1,1,1,1,1,1,1,1,1,1,1,1,1,1,1,1,1,1,1,1,1,2,1,1,1,1,1,1,1,1,1,1,1,2,1,1,1,1,1,1,	1,1,1,1,1,1,1,1,1,1,1,1,1,1,1,1,1,1,1,1,1,1,1,1,1,1,1,1,1,1,1,1,1,1,1,1,1,1,1,1,1,1,1,1,1,1,1,1,1,1,1,1,1,1,1,1,1,1,1,1,1,1,1,1,1,1,1,1,1,1,1,1,1,1,1,1,1,1,1,1,1,1,1,1,1,1,1,1,1,1,1,1,1,1,1,1,1,1,1,1,1,1,1,1,1,1,1,1,1,1,1,1,1,1,1,1,1,1,1,1,1,1,1,1,1,1,1,1,1,1,1,1,1,1,1,1,1,1,1,1,1,1,1,1,1,1,1,1,1,1,1,1,1,1,1,1,1,1,1,1,1,1,1,1,1,1,1,1,1,1,1,1,1,1,1,1,1,1,1,1,1,1,1,1,1,1,1,1,1,1,1,1,1,1,1,1,1,1,1,1…	1,1,1,1,1,1,1,1,1,1,1,1,1,1,1,1,1,1,1,1,1,1,1,1,1,1,1,1,1,1,1,1,1,1,1,1,1,1,1,1,1,1,1,1,1,1,1,1,1,1,1,1,1,1,1,1,1,1,1,1,1,1,1,1,1,1,1,1,1,1,1,1,1,1,1,1,1,1,1,1,1,1,1,1,1,1,1,1,1,1,1,1,1,1,1,1,1,1,1,1,1,1,1,1,1,1,1,1,1,1,1,1,1,1,1,1,1,1,1,1,1,1,1,1,1,1,1,1,1,1,1,1,1,1,1,1,1,1,1,1,1,1,1,1,1,1,1,1,1,1,1,1,1,1,1,1,1,1,1,1,1,1,1,1,1,1,1,1,1,1,1,1,1,1,1,1,1,1,1,1,1,1,1,1,1,1,1,1,1,1,1,1,1,1,1,1,1,1,1,1…	1,1,1,1,	1,1,1,1,1,1,1,1,1,1,1,1,1,1,1,1,1,1,1,1,1,1,1,1,1,1,1,1,1,1,1,1,1,1,1,1,1,1,1,1,1,1,1,1,1,1,1,1,1,1,1,1,1,1,1,1,1,1,1,1,1,1,1,1,1,1,1,1,1,1,1,1,1,1,1,1,1,1,1,1,1,1,1,1,1,	4031
I8	360	-	-	1,1,1,1,1,1,2,1,1,1,1,1,1,1,1,1,1,1,1,1,1,1,1,1,1,1,1,1,1,1,1,8,1,1,1,1,1,1,1,1,1,1,1,1,1,1,1,1,5,1,1,1,2,1,2,1,1,1,1,1,1,1,1,1,1,1,1,1,1,1,1,2,1,1,1,1,1,1,1,2,1,1,1,1,1,1,1,1,1,1,1,1,1,1,1,1,1,1,2,1,1,1,1,1,	1,1,1,1,1,1,2,1,1,2,1,1,1,1,1,1,2,1,1,1,1,1,1,1,1,1,1,1,1,1,1,1,1,1,1,1,1,1,1,1,1,1,1,2,1,1,1,1,1,1,1,1,1,1,1,1,1,1,2,1,1,2,1,1,1,1,1,1,1,1,2,1,1,1,1,1,1,1,1,1,1,1,1,1,1,1,1,1,1,1,1,1,1,1,1,1,1,1,1,1,1,1,1,1,1,2,1,1,2,1,1,1,1,1,3,1,1,1,1,1,1,1,1,1,1,1,1,1,1,1,2,1,1,1,1,1,	1,1,1,1,1,1,1,1,1,1,1,1,1,1,1,1,1,1,1,1,1,1,1,1,1,1,1,1,1,1,1,1,1,1,1,1,1,1,1,1,1,1,1,1,1,1,1,1,1,1,1,1,1,1,1,1,1,1,1,1,1,1,1,1,1,1,1,1,1,1,1,1,1,1,1,1,1,1,1,1,1,1,1,1,1,1,1,1,1,1,1,1,2,1,1,1,1,1,1,1,1,1,1,1,1,1,1,1,1,1,1,1,1,1,1,1,1,1,1,1,1,1,1,1,1,1,1,1,1,1,1,1,1,1,2,1,1,1,1,1,1,1,1,1,1,1,1,1,1,1,1,1,1,1,1,1,1,1,1,1,1,1,1,1,1,1,1,1,1,1,1,1,1,1,1,1,1,1,1,1,1,1,1,1,1,1,1,2,1,1,1,1,1,1,1,1,1,1,1,1…	1,1,1,1,1,1,1,1,1,1,1,1,1,1,2,1,1,1,1,1,1,1,1,1,1,1,1,1,1,1,1,1,1,1,1,1,1,1,1,1,1,1,1,1,1,1,1,1,1,1,1,1,1,1,1,1,1,1,1,1,1,1,1,1,1,1,1,1,1,1,1,1,1,1,1,1,1,1,1,1,1,1,1,1,1,1,1,1,1,1,1,2,1,1,1,1,1,1,1,1,1,1,1,1,1,1,1,1,1,1,1,1,1,1,1,1,1,1,1,1,1,1,1,1,1,1,1,1,1,1,1,1,1,1,1,1,1,1,1,1,1,1,1,1,1,1,1,1,1,1,1,1,1,1,1,1,1,1,1,1,1,1,1,1,1,1,1,1,1,1,1,1,1,1,1,1,1,1,1,1,1,1,1,2,1,1,1,1,4,1,1,1,1,2,1,1,1,1,1,1…	1,1,	1,1,1,1,1,1,1,1,1,1,1,1,1,1,1,1,1,1,1,1,1,1,1,1,1,1,1,1,1,1,1,1,1,1,1,1,1,1,1,1,1,1,1,1,1,1,1,1,1,1,1,1,1,1,1,1,1,1,1,1,1,1,1,1,1,1,1,1,1,1,1,1,1,1,1,1,1,1,1,1,1,1,1,1,1,1,1,1,1,1,1,1,1,1,1,	4036
I8	435	-	-	1,1,1,1,1,1,1,3,1,1,1,2,2,1,1,1,2,1,1,1,1,2,2,1,1,1,3,1,1,1,1,1,1,1,1,1,1,1,1,1,1,1,1,1,1,1,1,1,1,1,2,1,1,1,1,1,1,1,1,1,1,1,1,2,1,1,2,1,1,1,1,1,1,1,1,1,1,4,1,2,1,3,1,2,1,1,1,1,1,1,1,1,1,1,1,2,1,1,1,2,1,1,1,1,1,1,1,1,2,1,2,1,1,1,1,1,1,1,1,1,1,1,1,1,1,1,1,1,1,3,1,1,1,1,1,1,1,1,1,1,1,1,1,1,2,1,1,1,1,1,1,1,1,1,1,1,1,2,1,1,1,1,1,1,1,2,2,1,1,1,1,1,1,1,1,1,2,1,1,1,1,1,1,1,1,1,1,1,1,1,1,1,1,1,1,1,1,1,1,2…	1,1,1,1,1,1,1,1,1,2,1,1,1,1,1,1,1,1,1,1,1,1,1,1,1,1,1,1,1,1,1,1,1,1,1,1,1,3,1,1,1,1,1,1,1,1,1,1,1,1,1,1,1,1,1,2,1,1,1,1,1,1,1,1,1,1,1,1,1,1,1,1,1,1,1,3,1,1,1,3,1,1,1,1,1,1,1,1,1,1,1,1,1,1,1,1,1,1,1,1,1,1,1,1,1,1,1,1,1,1,1,1,1,1,1,1,1,1,1,1,1,1,1,1,1,1,1,1,1,1,1,1,1,1,1,1,1,1,1,1,1,1,1,1,2,1,1,1,1,1,1,1,1,1,2,1,1,1,1,1,1,1,1,1,1,1,1,1,1,1,1,2,2,1,2,1,1,1,1,2,1,1,1,1,1,1,1,1,1,1,1,2,1,1,2,1,1,1,1,3…	1,1,1,1,1,1,1,1,1,1,1,1,1,1,1,1,1,1,1,1,1,1,1,1,1,1,1,1,1,1,1,1,1,1,1,1,1,1,1,1,1,1,1,1,1,1,1,1,1,1,1,1,1,1,1,1,1,1,1,1,1,1,1,1,1,1,1,1,1,1,1,1,1,1,1,1,1,1,1,1,1,1,1,1,1,1,1,1,9,1,1,1,1,1,1,1,1,1,1,1,1,1,1,1,1,1,1,1,1,1,1,1,1,1,1,1,1,1,1,1,1,1,1,1,1,1,1,1,1,1,1,1,1,2,1,1,1,1,1,1,1,1,1,1,1,1,1,1,1,1,1,1,1,1,1,1,1,1,1,1,1,1,1,1,1,1,1,1,1,1,1,1,1,1,1,1,1,1,1,1,1,1,1,1,1,1,1,1,1,1,1,1,1,1,1,1,1,1,1,1…	1,1,1,1,1,1,1,2,1,1,1,1,1,1,1,1,1,1,1,1,1,1,1,1,1,1,1,1,1,1,1,1,1,1,4,1,1,1,1,1,1,1,1,1,1,1,1,1,1,1,1,1,1,1,1,1,1,1,1,1,1,1,1,1,1,1,1,1,1,1,1,1,1,1,1,1,1,1,1,1,1,1,1,1,1,1,1,1,1,1,1,1,1,1,1,1,1,1,1,1,1,1,1,1,1,1,1,1,1,1,1,1,1,1,1,1,1,1,1,1,1,1,1,1,1,1,1,3,1,1,1,1,1,1,1,1,1,1,1,1,1,1,1,1,1,1,2,1,1,1,1,1,1,1,1,1,1,1,1,1,1,1,1,1,1,1,1,1,1,1,1,1,1,1,1,1,1,1,1,1,1,1,1,1,2,1,1,1,1,1,1,1,1,1,2,1,1,1,1,1…	1,1,1,1,	1,1,1,1,1,1,1,1,1,1,1,1,1,1,1,1,1,1,1,1,1,1,1,1,1,1,1,1,1,1,1,1,1,1,1,1,1,1,1,1,1,1,1,1,1,1,1,1,1,1,1,1,1,1,1,1,1,1,1,1,1,1,1,1,1,1,1,1,1,1,1,1,1,1,1,1,1,1,1,1,1,1,1,1,1,1,	4053
