# Supplementary material for: Monitoring Pharmacologically Induced Immunosuppression by Immune Repertoire Sequencing to Detect Acute Allograft Rejection in Heart Transplant Patients: A Proof-of-Concept Diagnostic Accuracy Study
Source: PLoS Med. 2015 Oct 14;12(10):e1001890. doi: 10.1371/journal.pmed.1001890 (PMC4605651; doi:10.1371/journal.pmed.1001890)
Supplement: S1 Data and Scripts — (GZ) [file pmed.1001890.s001.gz › biopsy-1.data]

I4	0.033	D1	3.1143	Undetermined	63
I4	1.000	M1	0.0710	0	63
I4	11.000	M11	-0.0423	0	63
I4	16.000	M16	-0.0381	1R/1A	63
I4	2.000	M2	0.0026	0	63
I4	24.000	M24	-0.0311	Allomap32	63
I4	3.500	M3-5	0.0060	1R/1A	63
I4	4.500	M4-5	0.0128	1R/1A	63
I4	6.000	M6	0.0719	0	63
I4	7.000	M7	0.0349	1R/1A	63
I4	9.000	M9	-0.2133	0	63
I4	0.250	Wk1	0.4243	1R/1A	63
I4	0.500	Wk2	0.1142	0	63
I4	0.750	Wk3	0.1995	1R/1A	63
I5	10.000	M10	-0.0296	Allomap26	64
I5	2.000	M2	0.0140	0	64
I5	24.000	M24	-0.0319	Allomap32	64
I5	3.000	M3	-0.0201	0	64
I5	4.000	M4	-0.0002	0	64
I5	5.000	M5	0.0740	1R/1A	64
I5	6.000	M6	0.0640	Allomap26	64
I5	8.000	M8	-0.1501	Allomap20	64
I5	0.250	Wk1	0.2655	Undetermined	64
I5	0.500	Wk2	0.5580	Undetermined	64
I5	0.750	Wk3	-0.3623	0	64
I13	0.033	D1	2.1746	Undetermined	68
I13	1.000	M1	-0.0766	Undetermined	68
I13	2.000	M2	-0.1409	0	68
I13	24.000	M24	-0.0652	Allomap28	68
I13	3.000	M3	-0.1031	0	68
I13	4.000	M4	-0.1018	0	68
I13	5.500	M5-5	-0.0144	0	68
I13	6.000	M6	0.0132	Undetermined	68
I13	7.000	M7	-0.2013	0	68
I13	9.000	M9	-0.1383	0	68
I13	0.250	Wk1	0.0805	Undetermined	68
I13	0.500	Wk2	0.2366	0	68
I13	0.750	Wk3	0.1399	0	68
I9	1.000	M1	0.2645	0	55
I9	12.000	M12	0.1399	2R/3A	55
I9	12.500	M12-5	-0.0311	Undetermined	55
I9	2.000	M2	0.0701	1R/1A	55
I9	3.000	M3	0.0039	0	55
I9	4.000	M4	0.1038	0	55
I9	5.000	M5	0.0841	0	55
I9	5.500	M5-5	-0.0637	0	55
I9	10.000	M10	1.7509	0	55
I9	0.250	Wk1	0.3494	Undetermined	55
I9	0.500	Wk2	0.1616	Undetermined	55
I9	0.750	Wk3	0.3773	0	55
I14	0.033	D1	2.9729	Undetermined	56
I14	1.000	M1	-0.0008	0	56
I14	11.000	M11	-0.0752	1R/1A	56
I14	13.000	M13	-0.2039	Undetermined	56
I14	16.000	M16	-0.4496	0	56
I14	19.000	M19	-0.2763	1R/1A	56
I14	2.000	M2	0.0630	0	56
I14	3.000	M3	-0.0398	0	56
I14	4.000	M4	-0.0701	0	56
I14	4.500	M4-5	0.0790	Undetermined	56
I14	5.500	M5-5	-0.1759	0	56
I14	6.500	M6-5	0.1321	0	56
I14	8.000	M8	-0.0062	0	56
I14	0.250	Wk1	0.0320	Undetermined	56
I14	0.500	Wk2	0.0612	0	56
I14	0.750	Wk3	0.0824	0	56
I2	0.033	D1	4.3172	Undetermined	57
I2	1.000	M1	0.1430	0	57
I2	10.000	M10	-0.0843	0	57
I2	12.000	M12	0.0302	0	57
I2	16.000	M16	-0.0931	Undetermined	57
I2	18.000	M18	-0.0963	0	57
I2	2.000	M2	0.0180	0	57
I2	20.000	M20	0.0761	0	57
I2	3.000	M3	-0.0698	0	57
I2	4.000	M4	0.0126	0	57
I2	5.000	M5	-0.1574	0	57
I2	6.000	M6	0.0422	1R/1A	57
I2	8.000	M8	-0.0300	1R/1A	57
I2	0.250	Wk1	0.4490	Undetermined	57
I2	0.500	Wk2	0.2264	0	57
I2	0.750	Wk3	0.1894	0	57
I3	1.000	M1	0.1229	0	62
I3	16.000	M16	-0.0671	0	62
I3	2.000	M2	-0.0487	1R/1A	62
I3	4.000	M4	-0.0327	0	62
I3	6.000	M6	-0.1517	0	62
I3	8.000	M8	-0.1322	0	62
I3	0.500	Wk2	0.2209	0	62
I1	0.033	D1	1.1080	Undetermined	50
I1	1.000	M1	0.1547	0	50
I1	1.500	M1-5	-0.0174	1R/1A	50
I1	12.000	M12	-0.1533	0	50
I1	16.000	M16	-0.0407	1R/1A	50
I1	2.000	M2	0.0817	0	50
I1	20.000	M20	-0.1536	0	50
I1	4.000	M4	-0.0246	1R/1B	50
I1	4.500	M4-5	0.0861	Undetermined	50
I1	8.000	M8	-0.1367	1R/1A	50
I1	0.250	Wk1	0.2871	Undetermined	50
I1	0.500	Wk2	0.0740	0	50
I1	0.750	Wk3	0.0968	0	50
I7	1.000	M1	-0.0555	0	36
I7	12.000	M12	0.5720	1R/1A	36
I7	15.000	M15	0.4874	0	36
I7	18.000	M18	0.8328	1R/1A	36
I7	3.000	M3	0.0147	0	36
I7	4.000	M4	0.3981	1R/1A	36
I7	5.000	M5	0.3216	0	36
I7	6.000	M6	-0.0636	Allomap30	36
I7	7.000	M7	0.3732	2R/3A	36
I7	8.000	M8	0.7730	0	36
I7	8.500	M8-5	0.2325	1R/1A	36
I7	0.500	Wk2	-0.1768	0	36
I6	0.033	D1	3.9223	Undetermined	64
I6	11.000	M11	-0.1592	0	64
I6	13.000	M13	-0.1240	1R/1A	64
I6	19.000	M19	0.0848	1R/1A	64
I6	2.000	M2	-0.0700	Undetermined	64
I6	3.000	M3	-0.1069	0	64
I6	4.000	M4	-0.0089	1R/1A	64
I6	6.000	M6	-0.1548	0	64
I6	0.250	Wk1	0.2338	Undetermined	64
I6	0.500	Wk2	0.1137	0	64
I6	0.750	Wk3	0.2701	Undetermined	64
I10	0.033	D1	2.6097	Undetermined	22
I10	1.000	M1	-0.0229	0	22
I10	10.000	M10	0.0960	1R/1A	22
I10	12.000	M12	0.1359	0	22
I10	16.000	M16	2.3840	1R/1A	22
I10	3.000	M3	-0.1349	0	22
I10	4.000	M4	-0.1075	1R/1A	22
I10	5.000	M5	-0.0601	0	22
I10	6.000	M6	-0.0832	0	22
I10	7.000	M7	-0.1662	1R/1A	22
I10	0.250	Wk1	0.0882	Undetermined	22
I12	10.000	M10	4.3067	0	23
I12	2.000	M2	0.2592	1R/1A	23
I12	3.000	M3	0.6095	0	23
I12	4.000	M4	-0.0800	1R/1A	23
I12	5.000	M5	0.1607	1R/1A	23
I12	6.000	M6	-0.0792	1R/1A	23
I12	8.000	M8	4.9089	1R/1B	23
I12	9.000	M9	10.6215	3R/3B	23
I11	1.000	M1	-0.2145	1R/1A	60
I11	10.000	M10	0.3579	Allomap26	60
I11	12.000	M12	0.3690	Allomap31	60
I11	15.000	M15	5.7220	3R/3B	60
I11	15.500	M15-5	1.4817	1R/1A	60
I11	16.000	M16	0.6004	0	60
I11	2.000	M2	0.1449	1R/1A	60
I11	2.500	M2-5	0.0351	0	60
I11	5.000	M5	-0.0717	1R/1A	60
I8	2.000	M2	0.1009	1R/1A	24
I8	3.000	M3	0.2831	1R/1A	24
I8	4.000	M4	0.4325	1R/1A	24
I8	5.000	M5	0.7734	1R/1A	24
I8	6.000	M6	0.5092	1R/1A	24
I8	8.000	M8	0.8006	2R/3A	24
I8	2.500	Wk10	0.2703	1R/1A	24
I8	0.500	Wk2	0.1572	0	24
I8	1.500	Wk6	0.1626	1R/1A	24
