# Supplementary material for: Monitoring Pharmacologically Induced Immunosuppression by Immune Repertoire Sequencing to Detect Acute Allograft Rejection in Heart Transplant Patients: A Proof-of-Concept Diagnostic Accuracy Study
Source: PLoS Med. 2015 Oct 14;12(10):e1001890. doi: 10.1371/journal.pmed.1001890 (PMC4605651; doi:10.1371/journal.pmed.1001890)
Supplement: S1 Data and Scripts — (GZ) [file pmed.1001890.s001.gz › Figure4a.py]

from __future__ import division
import numpy
import matplotlib.pyplot as plt
from scipy.optimize import curve_fit
from matplotlib.patches import Polygon
from matplotlib.pyplot import figure, show
from scipy.stats import gaussian_kde
from numpy.random import normal
from numpy import arange
import math
import sys
import matplotlib.lines as mpllines


fig=plt.figure(figsize=(6,2))


time_data={}
time_data['D1']='1'
time_data['Day1']='1'
time_data['Wk1']='7'
time_data['Wk2']='14'
time_data['Wk3']='21'
time_data['Wk6']='45'
time_data['Wk10']='75'
time_data['M1-1']='30'
time_data['M1-2']='30'
for month in xrange(1,80,1):
     time_data['M'+str(month)]=str(month*30)
     time_data['M'+str(month)+'-5']=str((month*30)+15)
for year in xrange(1,4,1):   
     time_data['Yr'+str(year)]=str(year*30)
 
rejection_data={}
donor_dna={}

print time_data['M1-5']

colors={}
colors['A01']='orange'
colors['A05']='grey'
colors['A13']='black'
colors['A15']='blue'
colors['A16']='red'
colors['A17']='green'
colors['A23']='yellow'
colors['A27']='purple'
colors['A19']='brown'

patients=['I1','I2','I3','I4','I5','I6','I7','I8','I9','I10','I11','I12']


seqdata={}
rejections_DNA={}
rejections_Biopsy={}
for patient in patients:
    rejections_DNA[patient]=[]
    rejections_Biopsy[patient]=[]

    seqdata[patient]={}
for line in open('rejections_DNA'):
    a=line.strip().split('\t')
    
    rejections_DNA[a[0]].append(int(a[1]))

for line in open('rejections_Biopsy'):
    a=line.strip().split('\t')
    
    rejections_Biopsy[a[0].strip()].append(int(a[1]))

for line in open('biopsy-1.data'):
    a=line.strip().split('\t')
    name=a[0].strip()
    time=time_data[a[2].strip()]
    dna=a[3].strip()
    rejection=a[4].strip()


    try:
         donor_dna[name][time]=dna
         rejection_data[name][time]=rejection
    except:
         donor_dna[name]={}
         rejection_data[name]={}
         donor_dna[name][time]=dna
         rejection_data[name][time]=rejection


file1=sys.argv[1]
data_type=sys.argv[1].split('_')[-1]
interpretation=sys.argv[2]


for line in open(file1):
  a=line.strip().split('\t')
  Patient=a[0]
  Day=int(a[1])
  if Patient in patients:
    DNA=a[2]
    Molecules=float(a[10])
    State=a[3]
    if interpretation=='length':

        AbundantA=float(len(numpy.array(a[4].split(','))))/Molecules
        AbundantG=float(len(numpy.array(a[5].split(','))))/Molecules
        AbundantM=float(len(numpy.array(a[6].split(','))))/Molecules
        AbundantM_mut=float(len(numpy.array(a[7].split(','))))/Molecules
        AbundantE=float(len(numpy.array(a[8].split(','))))/Molecules
        AbundantD=float(len(numpy.array(a[9].split(','))))/Molecules

    seqdata[Patient][Day]=[DNA,AbundantA,AbundantG,AbundantM,AbundantM_mut,AbundantE,AbundantD,Molecules,State]


    
tacdata={}

for line in open('tacrolimusDosageImRep'):
    
    a=line.strip().split('\t')
    Day=a[0]
    Patient=a[1]
    Dose=a[-1]

    
    try:
        tacdata[Patient][Day]=Dose
        tacdata[Patient]['0']='0'
    except:
        tacdata[Patient]={}
        tacdata[Patient][Day]=Dose


x=0


fit2={}
fit_x=[]
fit_y=[]

for patient in patients:
    x+=1
    x_values=[]
    y_values=[]
    y_valuesG=[]
    y_valuesM=[]
    x_values2=[]
    y_values2=[]
    y_valuesA=[]
    mutant_A=[]
    mutant_G=[]
    mutant_M=[]
    mutant_M_mut=[]
    mutant_E=[]
    mutant_D=[]
    
    
    day_list1=[]
    for day in seqdata[patient]:
        day_list1.append(day)
    for day in sorted(day_list1,key=int):
            data=seqdata[patient][day]

       
            x_values.append(day)
            adjust=1           

            mutant_A.append(data[1]*adjust)
            mutant_G.append(data[2]*adjust)  
            mutant_M.append(data[3]*adjust)   
            mutant_M_mut.append(data[4]*adjust)   
            mutant_E.append(data[5]*adjust)   
            mutant_D.append(data[6]*adjust)  

            if data[0]!='-':
                 x_values2.append(day)
                 y_values2.append(float(data[0]))  


    y_values=(numpy.array(mutant_A)+numpy.array(mutant_G)+numpy.array(mutant_M_mut)+numpy.array(mutant_E)+numpy.array(mutant_D))
    plt.plot(x_values,y_values,color=(120/255,120/255,120/255),ls='--',lw=0.4,zorder=0,dashes=(1,1))


    for count in xrange(0,len(x_values),1):

         colors=[]
         if x_values[count] in rejections_DNA[patient]:
              
              colors.append((255/255,0/255,80/255))


         if x_values[count] in rejections_Biopsy[patient]:
              print patient,count
              colors.append((56/255,66/255,157/255))


         if len(colors)==0:
           colors=[(120/255,120/255,120/255)]
           try:
               fit2[x_values[count]].append(y_values[count])
           except:
               fit2[x_values[count]]=[]
               fit2[x_values[count]].append(y_values[count])
               


        


       
         
         previous=-0.25
         for item in colors:

             r1=1/len(colors)+previous
              

             x1 = [0] + numpy.cos(numpy.linspace(2*math.pi*previous, 2*math.pi*r1, 100)).tolist()
             y1 = [0] + numpy.sin(numpy.linspace(2*math.pi*previous, 2*math.pi*r1, 100)).tolist()
             xy1 = list(zip(x1,y1))
             previous=r1 

             plt.scatter(x_values[count],y_values[count], marker=(xy1,0), s=4, facecolor=item,linewidth=0, edgecolor=(120/255,120/255,120/255),zorder=1 )
            


    plt.ylim([0,0.4])


    plt.yticks(fontsize=8)


timepoints=[]
for time in fit2:
    timepoints.append(time)     

fit_x=[]
fit_y=[]

for time in sorted(list(set(timepoints)),key=int):
   data=fit2[time]
   for teny in data:
         fit_x.append(time)
         fit_y.append(teny)

y_limit=0.5

plt.xticks([0,200,400,600],fontsize=8)
plt.xlim(-5,605)
plt.ylim(0,0.12)
ax=plt.gca()  
for line in ax.get_xticklines():
        line.set_marker(mpllines.TICKDOWN)
        line.set_markersize(2)

for line in ax.get_yticklines():
        line.set_marker(mpllines.TICKLEFT)
        line.set_markersize(2)

plt.savefig('Fig4a.pdf',bbox_inches='tight')
