# Supplementary material for: Monitoring Pharmacologically Induced Immunosuppression by Immune Repertoire Sequencing to Detect Acute Allograft Rejection in Heart Transplant Patients: A Proof-of-Concept Diagnostic Accuracy Study
Source: PLoS Med. 2015 Oct 14;12(10):e1001890. doi: 10.1371/journal.pmed.1001890 (PMC4605651; doi:10.1371/journal.pmed.1001890)
Supplement: S1 Data and Scripts — (GZ) [file pmed.1001890.s001.gz › Figure2a.py]

from __future__ import division
import numpy
import matplotlib.pyplot as plt
from scipy.optimize import curve_fit
from scipy.stats import gmean
import scipy
import matplotlib.ticker as mplticker
import matplotlib.lines as mpllines
import sys


fig=plt.figure(figsize=(2,2))

def plot_groups(seqdata,tac_data_smoothed,bins,patient):


    x_values=[]
    y_values=[]
    y_values2=[]

    day_list1=[]
    for day in seqdata[patient]:
        day_list1.append(day)
    for day in sorted(day_list1,key=int):
            data=seqdata[patient][day]  
            IgA=numpy.sum(data[1])
            Tac_Day=round(day,-1)
            
            try:
                y_values2.append(tac_data_smoothed[patient][float(Tac_Day)])
                y_values.append(IgA)
                x_values.append(day)

            except:
              x=0
              while x==0:
                try:
                  y_values2.append(tac_data_smoothed[patient][float(Tac_Day)])
                  y_values.append(IgA)
                  x_values.append(day)
                  x=1
                except:
                  Tac_Day-=10


    return bins


file1=sys.argv[1]
data_type=sys.argv[1].split('_')[-1]
interpretation=sys.argv[2]

color_iso={}
color_iso['IgM']=(120/255,120/255,120/255)
color_iso['IgM_mut']=(180/255,180/255,180/255)
color_iso['IgD']=(51/255,189/255,103/255)
color_iso['IgE']=(255/255,225/255,103/255)
color_iso['IgG']=(56/255,66/255,157/255)
color_iso['IgA']=(255/255,0/255,80/255)


patients=['I1','I2','I3','I4','I5','I6','I7','I8','I9','I10','I11','I12']

seqdata={}
for patient in patients:
    seqdata[patient]={}


data_all={}

for line in open(file1):
  
  a=line.strip().split('\t')
  Patient=a[0]
  Day=int(a[1])

  DNA=a[2]
  Molecules=float(a[10])
  State=a[3]

  AbundantA=list(numpy.array(a[4].split(',')[:-1],dtype=float))
  AbundantG=list(numpy.array(a[5].split(',')[:-1],dtype=float))
  AbundantM=list(numpy.array(a[6].split(',')[:-1],dtype=float))
  AbundantM_mut=list(numpy.array(a[7].split(',')[:-1],dtype=float))
  AbundantE=list(numpy.array(a[8].split(',')[:-1],dtype=float))
  AbundantD=list(numpy.array(a[9].split(',')[:-1],dtype=float))

  if Patient in patients:
        seqdata[Patient][Day]=[DNA,AbundantA,AbundantM,AbundantM_mut,AbundantG,AbundantD,AbundantE,Molecules,State]

    
bins=[1,7,14,30,60,120,180,240,300,360,100000]
for bin in bins:
      data_all[bin]={}
      data_all[bin]['IgA']=[]
      data_all[bin]['IgM']=[]
      data_all[bin]['IgM_mut']=[]
      data_all[bin]['IgG']=[]
      data_all[bin]['IgD']=[]
      data_all[bin]['IgE']=[]  
      data_all[bin]['All']=[]
for patient in patients:

    day_list1=[]

    for day in seqdata[patient]:
        day_list1.append(day)
    for day in sorted(day_list1,key=int):
        data=seqdata[patient][day]
       
        IgA=data[1]
        IgM=data[2]
        IgM_mut=data[3]
        IgG=data[4]
        IgD=data[5]
        IgE=data[6]
        for bin in bins:
            if day<=bin:
                data_all[bin]['IgA']+=IgA

                data_all[bin]['IgM_mut']+=IgM_mut
                data_all[bin]['IgM']+=IgM                     
                data_all[bin]['IgG']+=IgG
                data_all[bin]['IgD']+=IgD                    
                data_all[bin]['IgE']+=IgE
                data_all[bin]['All']+=(IgA+IgG+IgM_mut+IgM+IgD+IgE)
                break

position=xrange(0,100,1)

counter=0
bins=[180,1]
for bin in bins:

    plt.axes([0,(1/len(bins))*counter,1,(0.8/len(bins))])
    ax=plt.gca()
    values1, position1=numpy.histogram(data_all[bin]['All'],position) 
    maximum=sum(values1)
    values1=numpy.array(values1)/maximum


    plt.bar(xrange(0,len(position1)-1,1),values1,width=1,align='center',color='black')     
    previous=(values1/values1)-1
    singletons=0
    multi=0
    All_molecules=0
    All_sequences=0
    for isotype in ['IgM','IgA','IgG','IgE','IgD','IgM_mut']:
        values2, position2=numpy.histogram(data_all[bin][isotype],position) 
        values3=(numpy.array(values2)/maximum)
        values4=numpy.array(values2)
        plt.bar(xrange(0,len(position2)-1,1),values3,bottom=previous, width=1,align='center',color=color_iso[isotype],linewidth=0.5)
        previous=values3+previous
        singletons+=values4[1]
        multi+=sum(values4[2:])
        All_sequences+=sum(values4) 
        All_molecules+=sum(data_all[bin][isotype])

   
    

    singletons=0
    multi=0
    all1=0
    previous=(values1/values1)-1
    for isotype in ['IgA','IgG','IgE','IgD','IgM_mut']:
        values2, position2=numpy.histogram(data_all[bin][isotype],position) 
        values3=numpy.array(values2)
        singletons+=values3[1]
        multi+=sum(values3[2:])         
        all1+=sum(values3)     
        previous=values3+previous

    

    All_Non_IgM_abundant=multi

    print bin, All_molecules, All_sequences,All_Non_IgM_abundant,All_Non_IgM_abundant/All_sequences, All_Non_IgM_abundant/All_molecules

    plt.ylim(0,1)
    plt.xlim(0,10)   
    for line in ax.get_xticklines():
        line.set_marker(mpllines.TICKDOWN)
        line.set_markersize(2)

    for line in ax.get_yticklines():
        line.set_marker(mpllines.TICKLEFT)
        line.set_markersize(2)
    plt.yticks(fontsize=8)
    plt.xticks([1,2,3,4,5,6,7,8,9,10],fontsize=8)


    plt.axes([0.4,(1/len(bins))*counter+((0.8/len(bins))/2),0.6,+((0.8/len(bins))/2)])
    ax=plt.gca()
    previous=(values1/values1)-1
    for isotype in ['IgM','IgA','IgG','IgE','IgD','IgM_mut']:
        values2, position2=numpy.histogram(data_all[bin][isotype],position) 
        values2=(numpy.array(values2)/maximum)
        plt.bar(xrange(0,len(position2)-1,1),values2,bottom=previous, width=1,align='center',color=color_iso[isotype],linewidth=0.5)     
        previous=values2+previous

    plt.ylim(0,0.14)
    plt.xlim(0,10)
    for line in ax.get_xticklines():
        line.set_marker(mpllines.TICKDOWN)
        line.set_markersize(2)

    for line in ax.get_yticklines():
        line.set_marker(mpllines.TICKLEFT)
        line.set_markersize(2)

    plt.yticks([0,0.04,0.08,0.12],fontsize=8)
    plt.xticks([1,2,3,4,5,6,7,8,9],fontsize=8)


    counter+=1


plt.savefig('Fig2a.pdf',bbox_inches='tight')
